# Supplementary material for: Rex in Caldicellulosiruptor bescii: Novel regulon members and its effect on the production of ethanol and overflow metabolites
Source: Microbiologyopen. 2018 May 23;8(2):e00639. doi: 10.1002/mbo3.639 (PMC6391272; doi:10.1002/mbo3.639)
Supplement: Supplementary file 2 [file MBO3-8-e00639-s002.xlsx]

## Sheet: Sheet1
Locus	Annotation	Strand	Begin Coordinate	End Coordinate	Binding Site Sequence	Length	Score	Distance Upstream of ATG
ATHE_RS00445	hypothetical protein	+	112399	112761	ATGTATAAAATCTAACTT	18	9	72		Data Description and Use: These predicted operator sites were taken as the complete list of all possible Rex binding sites in the C. bescii genome. Additional evidence from Rex binding site predictions in C. saccharolyticus and differential expression were used to narrow down this list to likely putative Rex operator sites in C. bescii. * indicates locus tags not represented in the most recent Re…
ATHE_RS00820	glycosyl transferase family 2	-	206185	207282	TTGTTAATATTATAACAT	18	10	209
ATHE_RS00825	CopG family transcriptional regulator	+	207653	207898	ATGTTATAATATTAACAA	18	10.5	181
ATHE_RS00970	AbrB family transcriptional regulator	-	244120	244389	AAGTATTTATAATAACAT	18	9	106
ATHE_RS01085	hypothetical protein	+	267966	268904	TTGTAGACTATTTTACAA	18	8.75	273
ATHE_RS01090	hypothetical protein	-	269094	269807	TTGTTATGTAAATAACTT	18	9	95
Athe_0262*	#N/A	-	312811	313146	ATGTTTTAAATATTACCT	18	8.75	41
ATHE_RS01280	hypothetical protein	-	313300	314661	TTGTATATAAATTACCAT	18	9.25	129
ATHE_RS01695	hypothetical protein	+	403042	403926	TTGAAAATAATATAACAG	18	9	196
ATHE_RS02010	hypothetical protein	+	469694	470419	TTGAATTTAAAATATCAA	18	8.75	76
ATHE_RS02075	glyceraldehyde 3-phosphate reductase	-	480265	481251	TTGTTGAGATTTTAACTA	18	9	275
ATHE_RS02085	hypothetical protein	+	483441	483914	TTGCAATTATAATAACAA	18	9.5	281
ATHE_RS02125	hypothetical protein	-	492942	493568	TTGTTTATTTTTTATCAC	18	9.25	141
ATHE_RS02420	hypothetical protein	-	560115	560873	TTGAATTTAAAATATCAA	18	8.75	74
ATHE_RS02730	hypothetical protein	-	621256	621510	TTGATTTTATTATATCAA	18	8.75	177
ATHE_RS02735	glucokinase	+	621716	622666	TTGTTTTCATAATATCAA	18	9.25	178
ATHE_RS02955	sugar ABC transporter permease	+	671125	672066	TTGAAAAAGTTTTAACAA	18	9	230
ATHE_RS02990	excisionase	-	680874	681317	TTGTTTATAATATAACTA	18	10	59
ATHE_RS03055	hypothetical protein	-	696222	696917	TTGTATTTTTATTAGCTT	18	8.75	159
ATHE_RS03075	xylose repressor	+	700500	701699	TTGCTTTAGTATTAACAA	18	9	290
ATHE_RS03110	preprotein translocase subunit SecD	+	709214	710461	TTGTTGACTTTTTATCAA	18	8.75	119
ATHE_RS03255	transcriptional regulator	+	737116	737769	ATGTCAAAAAAATATCAA	18	9.25	41
ATHE_RS03280	transcription elongation factor GreA	+	742642	743130	TTGATTTATAATTGACAA	18	8.75	115
ATHE_RS03355	hypothetical protein	+	760255	761088	TGGTTTTAATACTAACAA	18	9	196
ATHE_RS03475	sorbitol-6-phosphate dehydrogenase	-	782881	783660	ATGTTAAAACAATATCAA	18	9.25	36
ATHE_RS03785	pyrophosphatase	+	844362	846497	TTGTCAAATTATTGACAA	18	9.25	49
ATHE_RS03830	peptidase M16	+	854249	855523	TTGTGAGATTTATAACAA	18	9.5	189
ATHE_RS04100	hypothetical protein	-	914722	915471	TCGTTTAAAATTTAACAA	18	9.5	148
ATHE_RS04105	iron-sulfur-binding protein	+	?	?	TCGTTTAAAATTTAACAA	18	?	?
ATHE_RS04125	tungsten ABC transporter permease	+	919029	919847	TTGTAAATCTTCTGACAA	18	8.75	274
ATHE_RS04390	pyruvate synthase	+	973763	974338	ATGTTGATTTTTTAACAT	18	9.5	112
ATHE_RS04625	hypothetical protein	+	1025101	1026303	TTGATAATTTTATAACAA	18	9.5	42
ATHE_RS04720	hypothetical protein	+	1044772	1045617	CTGTAAAAAATTTAACAA	18	10	40
ATHE_RS04760	hypothetical protein	-	1053958	1054299	TTGTAATTTTTATACCAT	18	9.25	206
ATHE_RS04765	hypothetical protein	+	1054588	1055535	ATGGTATAAAAATTACAA	18	8.75	102
ATHE_RS04830	hypothetical protein	-	1070216	1070944	ATGTATTAGAAATTACAC	18	8.75	103
ATHE_RS05410	hydrolase Cof	-	1175967	1176821	AAGTTAATTTGTTAACAA	18	9	84
ATHE_RS05415	NADH dehydrogenase	+	1177033	1178907	TTGTTAACAAATTAACTT	18	9	147
ATHE_RS06125	methyltransferase	+	1316442	1316996	GTGTTTAAAATTTACCAA	18	9.25	115
ATHE_RS06335	30S ribosomal protein S21	+	1359037	1359213	AGGTTAATAATTTAACAC	18	9	287
ATHE_RS06475	NADH dehydrogenase	+	1385700	1386182	ATGTTAAATTTCTAACAA	18	10	39
ATHE_RS06655	NAD kinase	+	1419393	1420178	ATGTATTTGTTGTAGCAA	18	8.75	204
ATHE_RS07090	hypothetical protein	+	1504465	1504998	ATGTTTTTATAGTAGCAA	18	9.25	115
ATHE_RS07400	hypothetical protein	+	1565517	1566143	TTGTTTCTATTATTACCA	18	8.75	243
ATHE_RS07820	D-alanyl-D-alanine carboxypeptidase	-	1650484	1651644	ATGTATAATGAATAACCT	18	9	78
ATHE_RS08595	histidinol phosphate phosphatase	+	1801188	1801988	ATGTCAATAAAATATCAT	18	8.75	67
ATHE_RS08810	MFS transporter	+	1827609	1828790	TTGATAAATAAATAACCA	18	9	216
ATHE_RS10330	histidine kinase	-	2171070	2172833	ATGTTATTTATGTCACAA	18	9.25	231
ATHE_RS10335	alpha-glucosidase	-	2172903	2175221	TTGTATTGATTATAGCAA	18	9.25	155
ATHE_RS10680	class V aminotransferase	-	2260691	2261851	TTGTCAAATTATTGACAT	18	8.75	88
ATHE_RS10870	flagellar hook protein FlgE	-	2293272	2294738	ATGATTTAAAATTGACAA	18	8.75	135
ATHE_RS11210	2-isopropylmalate synthase	+	2359000	2360358	ATGTTATCACAATATCAA	18	8.75	169
ATHE_RS11390	phosphohydrolase	-	2398473	2399756	TTGCATTTAATTTTACAA	18	8.75	178
Athe_2305*	#N/A	-	2441838	2442488	TTGTTAAAAAATTGACCA	18	9.25	73
ATHE_RS11720	malate transporter	-	2465100	2466050	ATGCAAAAAATTTGACAA	18	8.75	43
ATHE_RS11890	hypothetical protein	-	2505938	2507032	TTGTTTAATAATTTACTG	18	8.75	167
ATHE_RS11905	membrane protein	+	2510839	2511846	TTGTAAAGTATTTCACAC	18	8.75	147
ATHE_RS11980	sugar ABC transporter substrate-binding protein	-	2529621	2531081	ATGTATTGTTTTTATCAT	18	8.75	98
ATHE_RS12440	XRE family transcriptional regulator	-	2605848	2606216	TTGCTTTTTTGTTAACAA	18	9	70
ATHE_RS12590	hypothetical protein	-	2627991	2628185	ATGTTGATATTATAGCAG	18	8.75	128
ATHE_RS12650	hypothetical protein	-	2635180	2635503	TGGTATAATAAATAACAA	18	9.5	116
ATHE_RS12835	AbrB family transcriptional regulator	+	2663972	2664253	TTGCATTTAATTTTACAA	18	8.75	98
ATHE_RS13540	CRISPR-associated protein	-	2822434	2823759	ATGTTATATTGTTAACAA	18	10	167
ATHE_RS13740	hypothetical protein	+	2869336	2871690	TTGAAATTAATATAACTA	18	9	65
