# Supplementary material for: Rex in Caldicellulosiruptor bescii: Novel regulon members and its effect on the production of ethanol and overflow metabolites
Source: Microbiologyopen. 2018 May 23;8(2):e00639. doi: 10.1002/mbo3.639 (PMC6391272; doi:10.1002/mbo3.639)
Supplement: Supplementary file 3 [file MBO3-8-e00639-s003.xlsx]

## Sheet: Early Log Phase
Locus Tag	baseMean	log2FoldChange	lfcSE	stat	pvalue	padj			JWCB005ΔATHE_RS03255 vs. JWCB005 - early log phase
ATHE_RS00455	0	NA	NA	NA	NA	NA			Differential Expression output from DESeq2 Analysis of RNAseq Read Counts
ATHE_RS00925	0	NA	NA	NA	NA	NA
ATHE_RS01260	0	NA	NA	NA	NA	NA
ATHE_RS01265	0	NA	NA	NA	NA	NA
ATHE_RS01630	0	NA	NA	NA	NA	NA
ATHE_RS02030	0	NA	NA	NA	NA	NA
ATHE_RS02390	0	NA	NA	NA	NA	NA
ATHE_RS03620	0	NA	NA	NA	NA	NA
ATHE_RS04480	0	NA	NA	NA	NA	NA
ATHE_RS06275	0	NA	NA	NA	NA	NA
ATHE_RS06820	0	NA	NA	NA	NA	NA
ATHE_RS06830	0	NA	NA	NA	NA	NA
ATHE_RS06930	0	NA	NA	NA	NA	NA
ATHE_RS08425	0	NA	NA	NA	NA	NA
ATHE_RS09285	0	NA	NA	NA	NA	NA
ATHE_RS10480	0	NA	NA	NA	NA	NA
ATHE_RS10485	0	NA	NA	NA	NA	NA
ATHE_RS12315	0	NA	NA	NA	NA	NA
ATHE_RS12470	0	NA	NA	NA	NA	NA
ATHE_RS13960	0	NA	NA	NA	NA	NA
ATHE_RS14075	0	NA	NA	NA	NA	NA
ATHE_RS04135	1534.28	0.954191	0.260266	3.66622	0.000246164	0.0261724
ATHE_RS04145	3689.81	0.946217	0.258008	3.66739	0.000245042	0.0261724
ATHE_RS06280	257.359	0.9452	0.173382	5.45156	4.99304e-08	1.17176e-05
ATHE_RS04120	18154	0.943989	0.155574	6.06779	1.29682e-09	3.90199e-07
ATHE_RS04150	2733.23	0.932073	0.254599	3.66095	0.000251286	0.0261724
ATHE_RS13905	71.2658	0.920516	0.310297	2.96656	0.00301152	0.153871
ATHE_RS04140	3794.86	0.910631	0.252191	3.61088	0.000305166	0.0284962
ATHE_RS04155	3377.35	0.898893	0.248802	3.61289	0.000302807	0.0284962
ATHE_RS02160	679.587	0.879496	0.153749	5.72032	1.06321e-08	2.87916e-06
ATHE_RS04110	86110.3	0.855777	0.172234	4.9687	6.74021e-07	0.000130375
ATHE_RS12145	849.694	0.822674	0.194442	4.23095	2.32708e-05	0.00286442
ATHE_RS00590	68.8592	0.818544	0.270058	3.03099	0.00243755	0.137519
ATHE_RS04115	3073.82	0.791886	0.236297	3.35124	0.00080452	0.0592353
ATHE_RS10490	43.2242	0.790969	0.304493	2.59766	0.00938614	0.384575
ATHE_RS10385	186.985	0.765056	0.228909	3.34218	0.000831219	0.0592353
ATHE_RS10670	58604.4	0.743548	0.142852	5.20501	1.93981e-07	4.04077e-05
ATHE_RS13965	113.189	0.741254	0.236667	3.13206	0.00173585	0.104666
ATHE_RS01375	50.7518	0.732766	0.256333	2.85865	0.00425445	0.213353
ATHE_RS02730	15.3893	0.7028	0.303163	2.31823	0.0204369	0.674916
ATHE_RS04490	23.3292	0.689065	0.260682	2.64331	0.00820994	0.370539
ATHE_RS13910	265.29	0.686235	0.261362	2.62561	0.00864944	0.371789
ATHE_RS09195	175.215	0.669579	0.20009	3.3464	0.000818695	0.0592353
ATHE_RS11635	15673.2	0.65864	0.296412	2.22204	0.0262805	0.765243
ATHE_RS10380	128.198	0.653135	0.251886	2.59297	0.00951497	0.384575
ATHE_RS03040	8.77724	0.6528	0.316841	2.06034	0.0393662	0.881022
ATHE_RS10990	65.915	0.637311	0.247352	2.57653	0.00997967	0.391666
ATHE_RS10675	79377.9	0.632778	0.148324	4.26617	1.98853e-05	0.00256426
ATHE_RS12460	58.1867	0.629748	0.238748	2.63771	0.00834671	0.370539
ATHE_RS12965	5739.25	0.616848	0.141171	4.36951	1.24528e-05	0.00168611
ATHE_RS09270	229.78	0.591715	0.188044	3.14668	0.00165134	0.103996
ATHE_RS10680	34725.9	0.588039	0.172142	3.41602	0.000635434	0.0506105
ATHE_RS02155	17488.9	0.58529	0.121284	4.82579	1.39451e-06	0.000251756
ATHE_RS07885	24.3265	0.583762	0.294615	1.98144	0.047542	0.934539
ATHE_RS11630	1073.38	0.568705	0.279564	2.03426	0.0419257	0.908277
ATHE_RS08890	15217.3	0.56496	0.266783	2.11767	0.0342028	0.861138
ATHE_RS11480	1059.94	0.562962	0.215238	2.61554	0.00890878	0.376953
ATHE_RS04130	2964.07	0.55755	0.264455	2.1083	0.0350051	0.861138
ATHE_RS12585	299.12	0.54904	0.225052	2.43961	0.0147032	0.530882
ATHE_RS04485	42.5074	0.541528	0.227257	2.38289	0.0171775	0.596366
ATHE_RS12760	267.709	0.540981	0.249125	2.17152	0.0298919	0.821515
ATHE_RS11620	371.798	0.540787	0.273451	1.97763	0.04797	0.934553
ATHE_RS08825	521.239	0.538942	0.179546	3.0017	0.00268476	0.142999
ATHE_RS08540	136.409	0.531046	0.251748	2.10943	0.0349071	0.861138
ATHE_RS09930	16.8893	0.526435	0.312294	1.6857	0.0918536	1
ATHE_RS13955	665.318	0.525274	0.244718	2.14645	0.0318371	0.821515
ATHE_RS02680	132.371	0.523459	0.243709	2.14788	0.0317232	0.821515
ATHE_RS02640	1539.27	0.518784	0.256854	2.01976	0.043408	0.925595
ATHE_RS12140	1744.31	0.512424	0.205092	2.49851	0.0124718	0.475683
ATHE_RS09470	108.405	0.486461	0.23258	2.09159	0.0364756	0.866455
ATHE_RS08895	3649.64	0.485434	0.277803	1.74741	0.0805671	1
ATHE_RS12960	2899.04	0.484618	0.146987	3.297	0.000977234	0.0678551
ATHE_RS10170	4.23352	0.482904	0.307378	1.57104	0.116173	1
ATHE_RS04125	3461.1	0.474981	0.256121	1.85452	0.0636649	1
ATHE_RS11625	623.525	0.474897	0.274514	1.72995	0.0836386	1
ATHE_RS11065	426.654	0.474296	0.190595	2.48851	0.012828	0.480573
ATHE_RS12175	310.312	0.469035	0.250173	1.87484	0.0608143	1
ATHE_RS04105	17512.7	0.46523	0.187215	2.48501	0.0129549	0.480573
ATHE_RS02195	792.19	0.462009	0.14236	3.24536	0.00117303	0.0774772
ATHE_RS06945	313.843	0.460395	0.252067	1.82648	0.0677786	1
ATHE_RS02165	583.129	0.455169	0.131386	3.46436	0.000531504	0.0449785
ATHE_RS11950	138.801	0.453755	0.226414	2.00409	0.0450601	0.934539
ATHE_RS01450	46.5539	0.452854	0.282439	1.60337	0.108854	1
ATHE_RS00650	24.5504	0.451517	0.294748	1.53187	0.125554	1
ATHE_RS00630	23.0918	0.448881	0.303771	1.47769	0.13949	1
ATHE_RS02170	780.598	0.447829	0.101334	4.41932	9.9013e-06	0.0014112
ATHE_RS03005	7468.47	0.443757	0.247457	1.79327	0.0729299	1
ATHE_RS03020	1013.39	0.441625	0.282533	1.56309	0.118031	1
ATHE_RS03015	587.001	0.433023	0.294147	1.47213	0.140985	1
ATHE_RS12745	91.4468	0.427855	0.244529	1.74971	0.0801687	1
ATHE_RS01440	9340.05	0.419734	0.243382	1.72459	0.0846007	1
ATHE_RS12630	68.134	0.417711	0.215041	1.94247	0.0520805	0.95325
ATHE_RS00625	194.575	0.414011	0.183247	2.25931	0.0238641	0.726111
ATHE_RS01710	240.761	0.413309	0.306054	1.35044	0.176874	1
ATHE_RS13265	777.652	0.412413	0.218631	1.88634	0.0592493	1
ATHE_RS08340	300.638	0.409732	0.221245	1.85194	0.0640348	1
ATHE_RS05095	55.0248	0.409626	0.255147	1.60545	0.108394	1
ATHE_RS02395	1.55026	0.407159	0.247726	1.64358	0.100262	1
ATHE_RS00130	48.6281	0.403407	0.226273	1.78283	0.0746142	1
ATHE_RS11455	160.816	0.399303	0.297816	1.34077	0.179995	1
ATHE_RS13070	13.5902	0.393539	0.310271	1.26837	0.204666	1
ATHE_RS00570	62.5032	0.393092	0.233071	1.68658	0.0916848	1
ATHE_RS09200	7635.67	0.392761	0.246729	1.59187	0.111413	1
ATHE_RS09355	3370.42	0.391665	0.169356	2.31267	0.0207406	0.676695
ATHE_RS13625	720.959	0.388973	0.181139	2.14738	0.0317634	0.821515
ATHE_RS12180	2248.41	0.387795	0.210141	1.84541	0.0649784	1
ATHE_RS06290	670.616	0.385535	0.175213	2.20038	0.0277802	0.791882
ATHE_RS10665	4630.88	0.381786	0.158833	2.4037	0.01623	0.570791
ATHE_RS04590	1281.52	0.381098	0.195153	1.95282	0.0508406	0.95325
ATHE_RS05285	10643.4	0.379528	0.200046	1.8972	0.0578015	1
ATHE_RS03490	36.4783	0.375325	0.241959	1.5512	0.120855	1
ATHE_RS09710	25.6578	0.375071	0.275236	1.36272	0.17297	1
ATHE_RS12320	59.3043	0.3726	0.257974	1.44433	0.148646	1
ATHE_RS13410	37.7103	0.372543	0.275628	1.35161	0.176499	1
ATHE_RS08285	256.217	0.370459	0.257836	1.4368	0.150775	1
ATHE_RS12155	802.641	0.368923	0.213247	1.73003	0.0836256	1
ATHE_RS13860	104.939	0.368643	0.258054	1.42855	0.153134	1
ATHE_RS12765	6402.31	0.368263	0.240043	1.53415	0.124992	1
ATHE_RS08550	454.887	0.368207	0.225076	1.63592	0.101856	1
ATHE_RS03750	1670.17	0.36769	0.213688	1.72068	0.0853084	1
ATHE_RS12750	40.8694	0.364589	0.293705	1.24135	0.214478	1
ATHE_RS05750	15992.1	0.364134	0.249484	1.45955	0.144415	1
ATHE_RS00565	127.853	0.361948	0.199589	1.81347	0.069759	1
ATHE_RS03675	17.6405	0.361452	0.296357	1.21965	0.222597	1
ATHE_RS07875	23.4715	0.361385	0.314721	1.14827	0.250857	1
ATHE_RS12640	346.42	0.357407	0.262533	1.36138	0.173394	1
ATHE_RS00580	256.587	0.35288	0.222722	1.5844	0.113104	1
ATHE_RS03930	879.451	0.351304	0.223347	1.57291	0.11574	1
ATHE_RS00705	201.539	0.350721	0.212171	1.65301	0.0983281	1
ATHE_RS13160	108.236	0.35048	0.221852	1.5798	0.114153	1
ATHE_RS01245	521.757	0.350353	0.216974	1.61472	0.106371	1
ATHE_RS05925	97.1824	0.347861	0.304666	1.14178	0.253546	1
ATHE_RS09895	20226.7	0.344022	0.177473	1.93845	0.0525686	0.95325
ATHE_RS02745	13837.1	0.341887	0.235626	1.45097	0.146788	1
ATHE_RS13150	28.7493	0.339769	0.305327	1.1128	0.265793	1
ATHE_RS12785	796.907	0.339061	0.250149	1.35544	0.175278	1
ATHE_RS03480	64.3328	0.338666	0.206262	1.64192	0.100606	1
ATHE_RS07230	19910.3	0.338093	0.213463	1.58385	0.113228	1
ATHE_RS13840	43230.3	0.337936	0.200313	1.68703	0.0915966	1
ATHE_RS05110	11.0435	0.337885	0.314582	1.07407	0.28279	1
ATHE_RS02750	4802.74	0.336748	0.252034	1.33612	0.18151	1
ATHE_RS02755	3673.18	0.334567	0.251508	1.33024	0.183439	1
ATHE_RS12490	36.0414	0.33342	0.262026	1.27247	0.203206	1
ATHE_RS13085	130.394	0.332329	0.200517	1.65736	0.0974471	1
ATHE_RS04160	338.181	0.331435	0.218569	1.51639	0.129421	1
ATHE_RS10520	2093.76	0.329364	0.198456	1.65963	0.0969886	1
ATHE_RS03310	219.46	0.328575	0.269076	1.22112	0.222039	1
ATHE_RS12465	12.6324	0.328329	0.310579	1.05715	0.290442	1
ATHE_RS07320	5415.55	0.327074	0.152394	2.14625	0.0318534	0.821515
ATHE_RS01530	1528.77	0.326346	0.145639	2.24078	0.02504	0.738597
ATHE_RS09360	38582.7	0.326104	0.189861	1.7176	0.0858705	1
ATHE_RS04730	935.136	0.325602	0.188118	1.73084	0.0834796	1
ATHE_RS12775	198.503	0.3248	0.260183	1.24835	0.211902	1
ATHE_RS10875	203.945	0.324068	0.202798	1.59798	0.110047	1
ATHE_RS11610	395.831	0.32088	0.235501	1.36254	0.173028	1
ATHE_RS01435	52.3695	0.320422	0.267107	1.19961	0.230293	1
ATHE_RS02990	184.122	0.318142	0.165594	1.92122	0.0547035	0.974586
ATHE_RS09705	53.9205	0.317701	0.220503	1.4408	0.149642	1
ATHE_RS13970	97.4002	0.315993	0.243196	1.29933	0.193829	1
ATHE_RS12295	340.529	0.315786	0.221888	1.42318	0.154685	1
ATHE_RS07095	7748.95	0.312913	0.150723	2.07608	0.0378868	0.86947
ATHE_RS12700	172.378	0.311875	0.2388	1.30601	0.19155	1
ATHE_RS13420	121.716	0.311265	0.256169	1.21508	0.224336	1
ATHE_RS12680	221.653	0.310541	0.208876	1.48673	0.137087	1
ATHE_RS10660	5970.27	0.310381	0.120186	2.58251	0.00980842	0.390606
ATHE_RS01460	157.92	0.307916	0.212246	1.45075	0.14685	1
ATHE_RS02330	456.702	0.3077	0.156516	1.96594	0.0493053	0.946941
ATHE_RS13975	60.2096	0.306842	0.265023	1.15779	0.24695	1
ATHE_RS01685	184.937	0.306211	0.300197	1.02003	0.307713	1
ATHE_RS12185	348.58	0.30544	0.21923	1.39324	0.163548	1
ATHE_RS07965	84.7904	0.304399	0.240871	1.26374	0.206322	1
ATHE_RS04595	2544.4	0.303621	0.207645	1.46221	0.143683	1
ATHE_RS13155	818.46	0.30245	0.166418	1.81741	0.0691543	1
ATHE_RS04850	7401.9	0.301956	0.154782	1.95085	0.051075	0.95325
ATHE_RS04770	827.009	0.301266	0.167312	1.80063	0.0717613	1
ATHE_RS00615	1804.16	0.300998	0.175786	1.71229	0.0868428	1
ATHE_RS05730	135.803	0.30066	0.210325	1.4295	0.152859	1
ATHE_RS03010	48.0869	0.300498	0.314484	0.955529	0.33931	1
ATHE_RS00110	2552.98	0.300472	0.268437	1.11934	0.262995	1
ATHE_RS12325	89.5222	0.299392	0.257752	1.16155	0.245417	1
ATHE_RS13375	257.231	0.297997	0.222048	1.34204	0.179583	1
ATHE_RS12250	43.2526	0.297577	0.229798	1.29495	0.195337	1
ATHE_RS09715	1102.19	0.295615	0.13704	2.15713	0.0309952	0.821515
ATHE_RS12410	4.94211	0.294264	0.305893	0.961983	0.336058	1
ATHE_RS01125	9183.5	0.293619	0.171689	1.71018	0.0872322	1
ATHE_RS12450	1572.52	0.292829	0.221336	1.32301	0.185834	1
ATHE_RS00620	254.459	0.292505	0.191143	1.53029	0.125944	1
ATHE_RS00595	471.175	0.291076	0.194403	1.49728	0.134321	1
ATHE_RS09340	3025.58	0.290793	0.201738	1.44144	0.149459	1
ATHE_RS07240	25353.5	0.290672	0.214085	1.35774	0.174545	1
ATHE_RS00730	610.801	0.289996	0.288985	1.0035	0.315621	1
ATHE_RS03445	2529.45	0.289175	0.229252	1.26139	0.20717	1
ATHE_RS11645	1698.71	0.288735	0.204325	1.41312	0.15762	1
ATHE_RS00555	1789.41	0.288191	0.190093	1.51605	0.129507	1
ATHE_RS12575	38.3825	0.287328	0.255722	1.1236	0.261184	1
ATHE_RS13095	236.712	0.287038	0.225226	1.27444	0.202508	1
ATHE_RS00550	1211.98	0.285529	0.198186	1.44071	0.149667	1
ATHE_RS13200	76.3256	0.285407	0.212798	1.34121	0.179852	1
ATHE_RS09825	2177.95	0.283852	0.170113	1.66861	0.0951953	1
ATHE_RS09670	1.83733	0.282536	0.265119	1.0657	0.28656	1
ATHE_RS11205	26.7369	0.277922	0.284441	0.977083	0.328528	1
ATHE_RS12215	282.133	0.277421	0.217734	1.27413	0.202617	1
ATHE_RS11650	138.239	0.276756	0.284595	0.972454	0.330825	1
coaD	979.132	0.276357	0.133629	2.06809	0.0386314	0.87552
ATHE_RS13430	2591.96	0.274966	0.249553	1.10183	0.270535	1
ATHE_RS13000	4573.64	0.273641	0.230485	1.18724	0.235132	1
ATHE_RS13255	214.356	0.273342	0.200395	1.36402	0.172561	1
ATHE_RS12205	6271.39	0.272874	0.223964	1.21838	0.223079	1
ATHE_RS11940	225.867	0.271618	0.198365	1.36928	0.170911	1
ATHE_RS09385	3320.98	0.269868	0.193785	1.39262	0.163735	1
ATHE_RS11425	333.627	0.269268	0.197949	1.36028	0.17374	1
ATHE_RS01035	662.671	0.268813	0.123093	2.18382	0.0289755	0.808924
ATHE_RS01050	2052.46	0.268476	0.150679	1.78178	0.0747857	1
ATHE_RS09345	4028.85	0.266348	0.203472	1.30901	0.19053	1
ATHE_RS00805	42149.2	0.26591	0.192091	1.38429	0.16627	1
ATHE_RS12915	14.3516	0.26532	0.313688	0.845808	0.39766	1
ATHE_RS02820	2458.27	0.265287	0.16095	1.64825	0.0993004	1
ATHE_RS00585	178.964	0.265192	0.156464	1.69491	0.0900926	1
ATHE_RS13515	59.3009	0.264534	0.246054	1.07511	0.282326	1
ATHE_RS03695	1219.75	0.26435	0.201423	1.31241	0.189381	1
ATHE_RS03790	3518.6	0.264222	0.226689	1.16557	0.243788	1
ATHE_RS02345	145.29	0.263751	0.310791	0.848646	0.396078	1
ATHE_RS12405	77.9804	0.263743	0.205476	1.28357	0.199291	1
ATHE_RS08525	447.425	0.262836	0.203489	1.29165	0.196479	1
ATHE_RS06430	2538.73	0.261545	0.200406	1.30508	0.191866	1
ATHE_RS09275	10.7739	0.261245	0.316838	0.824536	0.409635	1
ATHE_RS01430	156.906	0.259328	0.19503	1.32968	0.183624	1
ATHE_RS00775	2335.52	0.258137	0.165365	1.56102	0.118519	1
ATHE_RS11615	14336.8	0.257833	0.150082	1.71795	0.0858065	1
ATHE_RS13570	2773.56	0.257675	0.25489	1.01093	0.312052	1
ATHE_RS02790	1016.89	0.25747	0.314636	0.818311	0.41318	1
ATHE_RS01605	2974.56	0.257229	0.203712	1.26271	0.206693	1
ATHE_RS02070	149.5	0.257071	0.290846	0.883872	0.376765	1
ATHE_RS11590	2402.19	0.256743	0.200836	1.27837	0.201118	1
ATHE_RS12955	61.1035	0.256323	0.316619	0.809563	0.418192	1
ATHE_RS02575	1.14041	0.256135	0.226338	1.13165	0.257781	1
ATHE_RS12080	4540.85	0.255561	0.212331	1.2036	0.228744	1
ATHE_RS01675	1547.99	0.255313	0.129844	1.96631	0.0492633	0.946941
ATHE_RS09350	4457.19	0.255043	0.169572	1.50404	0.132572	1
ATHE_RS00560	218.143	0.254554	0.180889	1.40724	0.159357	1
ATHE_RS12660	2900.45	0.254237	0.143578	1.77072	0.0766065	1
ATHE_RS00740	570.305	0.253641	0.184474	1.37494	0.169151	1
ATHE_RS00535	1417.61	0.253427	0.170461	1.48672	0.137088	1
ATHE_RS13250	177.487	0.252111	0.222649	1.13232	0.257499	1
ATHE_RS01625	82.638	0.251582	0.247837	1.01511	0.310053	1
ATHE_RS13980	2.36706	0.251447	0.263749	0.953355	0.34041	1
ATHE_RS12755	513.709	0.251262	0.240346	1.04542	0.29583	1
ATHE_RS05100	41.4503	0.251077	0.260425	0.964102	0.334995	1
ATHE_RS00820	455.36	0.248678	0.191548	1.29826	0.194198	1
ATHE_RS08335	1060.66	0.248177	0.140932	1.76096	0.0782446	1
ATHE_RS00735	2975.32	0.247329	0.291056	0.849765	0.395456	1
ATHE_RS00720	1471.19	0.246536	0.315168	0.782236	0.434076	1
ATHE_RS12190	71.4893	0.245858	0.293872	0.836616	0.402809	1
ATHE_RS13520	123.366	0.245466	0.217047	1.13093	0.258083	1
ATHE_RS12265	98.6228	0.24509	0.29631	0.827141	0.408157	1
ATHE_RS11080	61.8292	0.244991	0.21018	1.16563	0.243766	1
ATHE_RS02285	2128.94	0.24407	0.149284	1.63494	0.102062	1
ATHE_RS08535	199.363	0.243928	0.172718	1.41229	0.157864	1
ATHE_RS11415	2.20994	0.241648	0.269742	0.895848	0.370334	1
ATHE_RS00655	79.5276	0.24134	0.256793	0.939822	0.347309	1
ATHE_RS11675	2809.85	0.240309	0.225903	1.06377	0.287433	1
ATHE_RS13090	4.927	0.239439	0.307873	0.77772	0.436734	1
ATHE_RS13260	186.686	0.239079	0.213597	1.1193	0.263012	1
ATHE_RS13685	29.9392	0.236958	0.299726	0.790581	0.429189	1
ATHE_RS13435	1496.38	0.236776	0.278074	0.851486	0.394499	1
ATHE_RS09300	10.5695	0.236153	0.313072	0.754309	0.450664	1
ATHE_RS09985	438.492	0.23516	0.189188	1.243	0.213869	1
ATHE_RS13450	16.5574	0.23505	0.30145	0.779734	0.435548	1
ATHE_RS03450	14448.4	0.234946	0.173498	1.35417	0.175683	1
ATHE_RS13760	61.0969	0.234479	0.234203	1.00118	0.316742	1
ATHE_RS01040	914.418	0.234389	0.149782	1.56487	0.117614	1
ATHE_RS11025	210.673	0.232727	0.191833	1.21318	0.225062	1
ATHE_RS06315	1025.14	0.232349	0.190623	1.21889	0.222884	1
ATHE_RS10645	892.82	0.232125	0.314228	0.738717	0.460079	1
ATHE_RS03460	705.799	0.231454	0.234547	0.986813	0.323734	1
ATHE_RS13405	443.126	0.231351	0.172528	1.34095	0.179936	1
ATHE_RS02210	562.95	0.231342	0.172188	1.34354	0.179096	1
ATHE_RS00575	296.649	0.230496	0.180478	1.27714	0.201553	1
ATHE_RS02930	141.376	0.230254	0.191416	1.2029	0.229015	1
ATHE_RS10105	259.669	0.229217	0.188706	1.21468	0.22449	1
ATHE_RS01635	3370.96	0.228395	0.20464	1.11608	0.264389	1
ATHE_RS03485	36.5429	0.227857	0.252652	0.901862	0.36713	1
ATHE_RS10005	28.33	0.227799	0.317637	0.717168	0.473271	1
ATHE_RS00545	354.321	0.227609	0.196529	1.15815	0.246805	1
ATHE_RS05830	19.6546	0.227175	0.302454	0.751105	0.45259	1
ATHE_RS13010	1253.04	0.226143	0.221827	1.01946	0.307986	1
ATHE_RS01145	2319.68	0.225488	0.272601	0.827172	0.40814	1
ATHE_RS12705	120.372	0.224938	0.25389	0.885968	0.375635	1
ATHE_RS11310	2501.73	0.224786	0.112489	1.99828	0.045686	0.934539
ATHE_RS13365	20.5181	0.224585	0.291017	0.771725	0.440277	1
ATHE_RS05620	679.591	0.224568	0.177472	1.26537	0.205738	1
ATHE_RS06120	475.009	0.224534	0.184362	1.21789	0.223264	1
ATHE_RS01070	253.596	0.224178	0.176928	1.26706	0.205134	1
ATHE_RS12595	724.152	0.22356	0.172364	1.29702	0.194623	1
ATHE_RS02040	257.132	0.223447	0.1576	1.41781	0.156245	1
ATHE_RS00600	1343.15	0.222649	0.198023	1.12436	0.26086	1
ATHE_RS09640	726.446	0.221466	0.173363	1.27746	0.201438	1
ATHE_RS00465	1822.79	0.221214	0.13116	1.6866	0.0916805	1
ATHE_RS11060	2980.87	0.219415	0.15517	1.41403	0.157354	1
ATHE_RS11705	4303.64	0.218887	0.17323	1.26356	0.206389	1
ATHE_RS02445	45.821	0.218659	0.229476	0.952864	0.340659	1
ATHE_RS12740	396.785	0.218114	0.204704	1.06551	0.286647	1
ATHE_RS01535	811.688	0.217991	0.143707	1.51691	0.129288	1
ATHE_RS12540	6.55936	0.217836	0.313835	0.694111	0.487612	1
ATHE_RS02370	35.7441	0.217298	0.265539	0.818329	0.41317	1
ATHE_RS00850	107538	0.217284	0.106784	2.03481	0.0418704	0.908277
ATHE_RS04500	659.42	0.217258	0.202625	1.07222	0.283623	1
ATHE_RS13745	392.789	0.217204	0.186093	1.16718	0.243137	1
ATHE_RS12135	295.441	0.217185	0.275152	0.789328	0.42992	1
ATHE_RS02610	1586.87	0.216132	0.180079	1.20021	0.23006	1
ATHE_RS12260	484.228	0.216013	0.166339	1.29863	0.194071	1
ATHE_RS11420	273.057	0.214791	0.182339	1.17798	0.238805	1
ATHE_RS07260	4648.67	0.214743	0.12676	1.69409	0.0902478	1
ATHE_RS00645	134.238	0.213722	0.159887	1.33671	0.181317	1
ATHE_RS03850	1522.21	0.213246	0.194562	1.09603	0.273065	1
ATHE_RS05470	8711.54	0.212925	0.157358	1.35313	0.176014	1
ATHE_RS10075	13024.5	0.212826	0.260635	0.816566	0.414176	1
ATHE_RS00765	2160.3	0.212333	0.174353	1.21783	0.223288	1
ATHE_RS12110	5037.69	0.212136	0.199145	1.06524	0.286769	1
ATHE_RS05825	673.518	0.211993	0.171443	1.23652	0.216265	1
ATHE_RS07295	1475.89	0.21176	0.139877	1.5139	0.130052	1
ATHE_RS13565	3982.64	0.21133	0.230336	0.917488	0.358887	1
ATHE_RS02320	196.372	0.210079	0.191542	1.09678	0.272739	1
ATHE_RS07215	15479.2	0.209843	0.223183	0.94023	0.3471	1
ATHE_RS08130	736.81	0.208251	0.235425	0.884573	0.376387	1
ATHE_RS09335	7839.71	0.207819	0.202021	1.0287	0.303621	1
ATHE_RS13510	8221.11	0.207225	0.179439	1.15485	0.24815	1
ATHE_RS11030	292.451	0.207168	0.139178	1.4885	0.136618	1
ATHE_RS03555	139.31	0.206697	0.237311	0.870996	0.383756	1
ATHE_RS05345	9457.05	0.206593	0.113616	1.81835	0.069011	1
ATHE_RS00540	633.346	0.206546	0.187687	1.10048	0.271122	1
ATHE_RS11545	3.37019	0.206276	0.270375	0.762925	0.445508	1
ATHE_RS13715	470.485	0.206091	0.167557	1.22997	0.218707	1
ATHE_RS13440	1723.94	0.205295	0.267132	0.768515	0.442181	1
ATHE_RS08355	719.875	0.204927	0.210419	0.973901	0.330106	1
ATHE_RS03000	113.028	0.204755	0.281473	0.727442	0.466955	1
ATHE_RS12945	140.119	0.203746	0.246308	0.827199	0.408124	1
ATHE_RS01250	240.442	0.202163	0.181768	1.11221	0.26605	1
ATHE_RS09000	41.2871	0.202073	0.265478	0.761167	0.446558	1
ATHE_RS13460	118.524	0.201606	0.199004	1.01307	0.311025	1
ATHE_RS11315	432.615	0.20143	0.127479	1.58011	0.114082	1
ATHE_RS13390	111.656	0.201134	0.239287	0.840554	0.400598	1
ATHE_RS12210	289.523	0.200827	0.173187	1.1596	0.246211	1
ATHE_RS12840	400.997	0.200796	0.153437	1.30865	0.190653	1
ATHE_RS01670	1868.05	0.199188	0.144651	1.37702	0.168506	1
ATHE_RS11340	1619.65	0.198767	0.221844	0.895975	0.370266	1
ATHE_RS05460	1652.85	0.198557	0.176113	1.12744	0.259556	1
ATHE_RS06365	1280.3	0.198535	0.105864	1.87538	0.0607399	1
ATHE_RS06530	4136.03	0.198174	0.126242	1.56979	0.116465	1
ATHE_RS12275	236.576	0.197363	0.166495	1.1854	0.235858	1
ATHE_RS05390	1278.78	0.197257	0.168521	1.17052	0.241792	1
ATHE_RS05115	25.4345	0.196853	0.264376	0.744595	0.456517	1
ATHE_RS06125	886.522	0.196839	0.148849	1.3224	0.186035	1
ATHE_RS09165	7382.75	0.196421	0.162308	1.21017	0.226214	1
ATHE_RS00345	33.5566	0.195726	0.279276	0.700833	0.483407	1
ATHE_RS12995	1178.82	0.195593	0.244433	0.800191	0.4236	1
ATHE_RS11670	178.386	0.194968	0.265052	0.735587	0.461982	1
ATHE_RS08255	262.534	0.194251	0.18322	1.06021	0.289049	1
ATHE_RS11515	234.47	0.194236	0.133104	1.45927	0.14449	1
ATHE_RS11115	3655.69	0.193691	0.144506	1.34036	0.180127	1
ATHE_RS12220	386.665	0.193084	0.143821	1.34253	0.179424	1
ATHE_RS00835	2191.22	0.193023	0.232892	0.828812	0.407211	1
ATHE_RS02415	2.98241	0.192529	0.291643	0.660153	0.509155	1
ATHE_RS01385	27.2252	0.191926	0.28302	0.678138	0.497684	1
ATHE_RS13575	6521.39	0.191885	0.224531	0.854601	0.392772	1
ATHE_RS02795	2456.38	0.191591	0.31283	0.612446	0.540243	1
ATHE_RS11230	6643.2	0.191141	0.180379	1.05966	0.289298	1
ATHE_RS02200	3079.68	0.190896	0.227714	0.838316	0.401853	1
ATHE_RS03680	37.9208	0.190536	0.256493	0.742851	0.457572	1
ATHE_RS09250	365.325	0.190294	0.172019	1.10624	0.268624	1
ATHE_RS03660	681.149	0.189832	0.22012	0.862402	0.388466	1
ATHE_RS00780	401.86	0.189698	0.197547	0.960267	0.336921	1
ATHE_RS13145	593.321	0.189314	0.226704	0.835069	0.403679	1
ATHE_RS04545	62.3886	0.188744	0.242031	0.779835	0.435488	1
ATHE_RS12610	1208.94	0.188466	0.218609	0.862116	0.388624	1
ATHE_RS09840	7694.09	0.188353	0.116158	1.62153	0.104904	1
ATHE_RS05945	78.6262	0.188055	0.276826	0.679328	0.49693	1
ATHE_RS06150	613.643	0.187944	0.149476	1.25735	0.208627	1
ATHE_RS00680	2606.88	0.187766	0.254121	0.738887	0.459976	1
ATHE_RS07280	834.92	0.18752	0.219166	0.855607	0.392215	1
ATHE_RS00725	6027.74	0.187504	0.289882	0.646831	0.517742	1
ATHE_RS11335	869.415	0.187494	0.215798	0.868841	0.384934	1
ATHE_RS07235	5524.91	0.18739	0.229178	0.817662	0.41355	1
ATHE_RS07220	30219.2	0.187046	0.223137	0.838253	0.401889	1
ATHE_RS08220	2204.3	0.186376	0.106474	1.75043	0.0800436	1
rpmJ	1275.82	0.186312	0.163254	1.14124	0.253771	1
ATHE_RS00800	79186.9	0.186292	0.139314	1.33721	0.181154	1
ATHE_RS09850	207.349	0.186157	0.165032	1.12801	0.259318	1
ATHE_RS07400	1591.94	0.185394	0.118866	1.5597	0.118832	1
ATHE_RS01555	1733.19	0.185276	0.113217	1.63647	0.101742	1
ATHE_RS05605	11961.4	0.185172	0.127502	1.45231	0.146415	1
ATHE_RS01285	1123.29	0.183428	0.145992	1.25642	0.208963	1
ATHE_RS04640	542.417	0.182725	0.176062	1.03784	0.299344	1
ATHE_RS12270	275.103	0.182096	0.189464	0.961113	0.336495	1
ATHE_RS00605	1121.94	0.181848	0.215668	0.843186	0.399124	1
ATHE_RS05685	364.392	0.180846	0.145911	1.23943	0.215186	1
ATHE_RS01895	254.659	0.180533	0.205829	0.877098	0.380434	1
ATHE_RS12685	171.276	0.179795	0.23996	0.749271	0.453694	1
ATHE_RS13725	286.723	0.178587	0.172324	1.03634	0.300041	1
ATHE_RS13590	15.7708	0.178568	0.303874	0.58764	0.556774	1
ATHE_RS05385	3646.19	0.178491	0.153356	1.1639	0.244464	1
ATHE_RS00665	3076.05	0.178313	0.201	0.887134	0.375007	1
ATHE_RS13870	2370.69	0.177947	0.0734006	2.42432	0.015337	0.54648
ATHE_RS00370	26.9727	0.177771	0.293295	0.606118	0.544437	1
ATHE_RS01465	2178.25	0.177765	0.159748	1.11278	0.265802	1
ATHE_RS11015	1133.22	0.17776	0.130966	1.3573	0.174687	1
ATHE_RS09805	134.772	0.177461	0.188114	0.943366	0.345494	1
ATHE_RS06910	53.913	0.177382	0.232742	0.76214	0.445977	1
ATHE_RS01105	518.256	0.177314	0.149869	1.18313	0.23676	1
ATHE_RS12590	246.6	0.176182	0.228278	0.771789	0.44024	1
ATHE_RS13270	537.661	0.17608	0.229629	0.766799	0.443201	1
ATHE_RS02110	512.361	0.176033	0.132902	1.32453	0.185328	1
ATHE_RS05680	8003.27	0.175936	0.128247	1.37185	0.170109	1
ATHE_RS02325	5.87824	0.175476	0.317031	0.553497	0.579923	1
ATHE_RS01280	131.243	0.174618	0.216245	0.807502	0.419378	1
ATHE_RS07490	49.4202	0.174534	0.281469	0.620084	0.535202	1
ATHE_RS07545	776.198	0.173018	0.154062	1.12304	0.261419	1
ATHE_RS01235	145.666	0.172712	0.295589	0.584299	0.559019	1
ATHE_RS01890	1002.85	0.172477	0.184176	0.93648	0.349026	1
ATHE_RS03425	602.524	0.172287	0.159919	1.07734	0.281328	1
ATHE_RS09485	988.358	0.17173	0.132853	1.29263	0.196139	1
ATHE_RS08810	765.593	0.17171	0.170375	1.00784	0.313533	1
ATHE_RS03700	2077.19	0.171627	0.201841	0.850309	0.395153	1
ATHE_RS02260	3685.62	0.171106	0.223464	0.765699	0.443855	1
ATHE_RS08410	901.456	0.171078	0.205696	0.831701	0.405578	1
ATHE_RS14110	15132.5	0.170737	0.205092	0.832492	0.405131	1
ATHE_RS02350	234.37	0.169664	0.236146	0.71847	0.472468	1
ATHE_RS07125	2325.78	0.169195	0.166067	1.01884	0.308279	1
ATHE_RS08630	12687.1	0.16911	0.17427	0.970393	0.331851	1
ATHE_RS01445	29472	0.168927	0.247515	0.682491	0.494929	1
ATHE_RS04605	702.63	0.168789	0.155529	1.08526	0.277808	1
ATHE_RS02485	8932.82	0.168699	0.115983	1.45452	0.145803	1
ATHE_RS04075	496.919	0.168567	0.146236	1.1527	0.249034	1
ATHE_RS07550	502.332	0.168531	0.136659	1.23322	0.217494	1
ATHE_RS00715	3523.38	0.168425	0.317704	0.530133	0.59602	1
ATHE_RS03560	324.041	0.168305	0.22474	0.748889	0.453924	1
ATHE_RS10455	587.152	0.167707	0.159151	1.05376	0.291993	1
ATHE_RS05950	349.025	0.167626	0.272563	0.614999	0.538556	1
ATHE_RS06395	904.488	0.167531	0.131751	1.27157	0.203526	1
ATHE_RS07225	42598.1	0.167254	0.228182	0.732985	0.463568	1
ATHE_RS00530	650.142	0.167087	0.194684	0.858245	0.390757	1
ATHE_RS08235	1377.4	0.167062	0.121744	1.37224	0.169988	1
purH	20080.4	0.166748	0.222844	0.748273	0.454296	1
ATHE_RS01550	605.651	0.166568	0.152429	1.09275	0.274502	1
ATHE_RS08370	536.097	0.166426	0.148689	1.11929	0.263016	1
ATHE_RS11250	701.493	0.166324	0.230632	0.721166	0.470807	1
ATHE_RS02275	1444.6	0.166052	0.102881	1.61401	0.106525	1
ATHE_RS02585	40601.3	0.165877	0.126972	1.3064	0.191415	1
ATHE_RS07975	1003.03	0.165724	0.144784	1.14463	0.252364	1
ATHE_RS03235	211.261	0.165687	0.150529	1.1007	0.271028	1
ATHE_RS08065	511.158	0.165149	0.158957	1.03895	0.298828	1
ATHE_RS13080	175.116	0.164866	0.189915	0.868105	0.385337	1
ATHE_RS12390	327.819	0.164858	0.198012	0.832564	0.40509	1
ATHE_RS09585	1519.94	0.164121	0.203185	0.807744	0.419238	1
ATHE_RS09900	3093.7	0.163814	0.158576	1.03304	0.301587	1
ATHE_RS01135	7193.88	0.163748	0.135651	1.20712	0.227384	1
ATHE_RS09770	1060.96	0.162733	0.108972	1.49334	0.135348	1
ATHE_RS09545	5754.87	0.162213	0.174117	0.931636	0.351525	1
ATHE_RS08850	140.078	0.162105	0.201402	0.804883	0.420887	1
ATHE_RS02515	3717.51	0.161996	0.206994	0.782611	0.433855	1
ATHE_RS11845	102.271	0.161636	0.197822	0.817077	0.413885	1
ATHE_RS02495	25637.1	0.161575	0.12256	1.31834	0.187391	1
ATHE_RS12850	1407.93	0.161143	0.179332	0.898578	0.368877	1
ATHE_RS13675	83.2587	0.161055	0.225435	0.714421	0.474967	1
fusA_2	4031.66	0.159543	0.243732	0.654583	0.512736	1
ATHE_RS06040	1418.51	0.159398	0.124608	1.2792	0.200828	1
ATHE_RS07590	5276.82	0.159274	0.112956	1.41006	0.158522	1
ATHE_RS01885	387.626	0.158857	0.136263	1.16581	0.24369	1
ATHE_RS04225	4385.35	0.158743	0.129419	1.22658	0.21998	1
ATHE_RS10225	2632.68	0.158597	0.26539	0.597598	0.550108	1
ATHE_RS02060	167.734	0.158392	0.302705	0.523257	0.600795	1
ATHE_RS09675	192.793	0.158372	0.170408	0.929368	0.352698	1
ATHE_RS11330	2729.89	0.158108	0.134362	1.17673	0.239302	1
ATHE_RS07835	10907.1	0.158082	0.213341	0.740984	0.458703	1
ATHE_RS02490	2716.72	0.157791	0.116005	1.36021	0.173764	1
ATHE_RS07200	30304.9	0.157641	0.223123	0.706522	0.479864	1
ATHE_RS13065	106.504	0.156872	0.217782	0.720316	0.471331	1
ATHE_RS06990	166.754	0.155917	0.197176	0.79075	0.42909	1
ATHE_RS12230	383.285	0.155882	0.215835	0.722228	0.470155	1
ATHE_RS11155	473.883	0.155876	0.143107	1.08922	0.276055	1
ATHE_RS10730	3404.18	0.155467	0.13279	1.17078	0.241688	1
ATHE_RS01150	696.972	0.15485	0.208706	0.741953	0.458116	1
ATHE_RS00760	3278.34	0.154661	0.230413	0.671234	0.502072	1
ATHE_RS01010	17433	0.15423	0.116522	1.32361	0.185631	1
ATHE_RS01270	13.8011	0.153874	0.317445	0.484725	0.627871	1
ATHE_RS11490	532.392	0.153361	0.127882	1.19924	0.230435	1
ATHE_RS07845	6145.08	0.153274	0.168142	0.911576	0.361992	1
ATHE_RS10970	66.9936	0.153091	0.275974	0.554729	0.57908	1
ATHE_RS04100	1191.66	0.151627	0.15017	1.0097	0.312639	1
ATHE_RS08350	561.574	0.15109	0.146444	1.03173	0.302199	1
ATHE_RS03845	1509.29	0.150692	0.203684	0.739832	0.459402	1
ATHE_RS01960	3173.4	0.150073	0.21178	0.708628	0.478556	1
ATHE_RS01095	3368.86	0.149727	0.0959416	1.5606	0.118617	1
ATHE_RS07270	562.821	0.149272	0.119898	1.24499	0.213134	1
ATHE_RS06715	3029.69	0.149269	0.125605	1.18839	0.234678	1
ATHE_RS08140	43420.6	0.148893	0.157209	0.947103	0.343587	1
ATHE_RS09575	12357.5	0.148635	0.161901	0.91806	0.358587	1
ATHE_RS05720	2572.18	0.148505	0.140141	1.05968	0.28929	1
ATHE_RS05655	11129.5	0.14844	0.152837	0.971227	0.331435	1
ATHE_RS04790	174.527	0.148393	0.176309	0.841664	0.399976	1
ATHE_RS00135	15784.3	0.148284	0.0950336	1.56033	0.118682	1
ATHE_RS09720	194.22	0.148277	0.198196	0.748133	0.45438	1
ATHE_RS04945	65617.4	0.148102	0.109097	1.35753	0.174614	1
ATHE_RS05955	740.863	0.147847	0.269156	0.549298	0.582801	1
ATHE_RS02825	911.465	0.147834	0.198729	0.743896	0.45694	1
ATHE_RS08330	2653.52	0.147713	0.240285	0.614741	0.538726	1
ATHE_RS12100	1773.73	0.147327	0.133328	1.105	0.269161	1
ATHE_RS09835	4913.55	0.147201	0.152406	0.965854	0.334117	1
ATHE_RS02420	1944.71	0.147116	0.10064	1.4618	0.143796	1
ATHE_RS06765	1589.47	0.146788	0.118261	1.24122	0.214525	1
ATHE_RS01655	651.149	0.146728	0.17122	0.856956	0.391469	1
ATHE_RS08245	1687.22	0.146598	0.118503	1.23709	0.216056	1
ATHE_RS12105	1143.85	0.146375	0.197236	0.742131	0.458008	1
ATHE_RS04235	3930.63	0.145811	0.159682	0.913129	0.361175	1
ATHE_RS11385	3619.68	0.145463	0.156846	0.927426	0.353706	1
ATHE_RS02800	102.358	0.145453	0.304405	0.477828	0.632773	1
ATHE_RS07210	8735.06	0.145387	0.254349	0.571605	0.56759	1
dnaK	75603.1	0.145179	0.179733	0.807749	0.419235	1
ATHE_RS06340	34745.7	0.14512	0.103725	1.39908	0.161789	1
ATHE_RS10810	5948.28	0.144526	0.107823	1.3404	0.180116	1
ATHE_RS08290	8991.6	0.144344	0.14539	0.992802	0.320807	1
ATHE_RS05675	7426.25	0.144251	0.111392	1.29499	0.195325	1
ATHE_RS11750	1324.07	0.144002	0.138156	1.04231	0.297266	1
ATHE_RS03355	294.634	0.143849	0.170246	0.844952	0.398138	1
ATHE_RS02360	498.543	0.143842	0.167158	0.860514	0.389506	1
ATHE_RS03470	197.266	0.143666	0.197224	0.728442	0.466343	1
ATHE_RS07940	87.8593	0.143588	0.222506	0.645324	0.518717	1
ATHE_RS01650	1988.33	0.143585	0.200819	0.714999	0.47461	1
ATHE_RS02785	1480.14	0.142786	0.310943	0.459202	0.646089	1
ATHE_RS01970	185.499	0.142573	0.22415	0.636057	0.524739	1
ATHE_RS07935	246.896	0.142052	0.18571	0.764913	0.444324	1
ATHE_RS09520	1265.46	0.142043	0.177845	0.798692	0.424469	1
ATHE_RS11840	176.129	0.14181	0.168098	0.843612	0.398886	1
ATHE_RS13300	27.6206	0.141422	0.313321	0.451367	0.651725	1
ATHE_RS06135	840.7	0.141071	0.145283	0.971012	0.331542	1
ATHE_RS11390	3667.4	0.140812	0.160241	0.878748	0.379538	1
ATHE_RS00390	654.967	0.140601	0.229197	0.613449	0.539579	1
ATHE_RS02230	5572.43	0.140567	0.215089	0.653531	0.513414	1
ATHE_RS03400	850.579	0.14035	0.186965	0.750675	0.452848	1
ATHE_RS01770	736.064	0.139973	0.235662	0.593958	0.55254	1
ATHE_RS01645	1093	0.139837	0.201411	0.694285	0.487503	1
ATHE_RS12795	1081.65	0.139756	0.138473	1.00927	0.312845	1
ATHE_RS12195	29.4173	0.139724	0.275182	0.50775	0.611629	1
ATHE_RS03510	365.202	0.139266	0.133817	1.04072	0.298005	1
ATHE_RS07065	807.849	0.138856	0.211906	0.655269	0.512295	1
ATHE_RS13005	413.37	0.138784	0.273064	0.508249	0.611278	1
ATHE_RS13855	3.79945	0.138393	0.285574	0.484615	0.62795	1
ATHE_RS11510	48.624	0.138381	0.212362	0.651626	0.514643	1
ATHE_RS09255	123.226	0.138197	0.228041	0.606018	0.544503	1
ATHE_RS05490	3560.42	0.137561	0.182906	0.752088	0.451998	1
ATHE_RS08260	12900.5	0.137034	0.260637	0.525768	0.599049	1
ATHE_RS07275	1080.61	0.136831	0.168373	0.812663	0.416411	1
ATHE_RS07120	3306.63	0.136576	0.12709	1.07463	0.282539	1
ATHE_RS03720	2655.36	0.13641	0.165987	0.821811	0.411184	1
ATHE_RS11105	22822.4	0.136315	0.113754	1.19833	0.230789	1
ATHE_RS08615	5211.98	0.136037	0.182453	0.7456	0.455909	1
ATHE_RS07860	402.961	0.134945	0.173202	0.779121	0.435909	1
ATHE_RS06815	5222.68	0.134752	0.244857	0.550327	0.582095	1
ATHE_RS09055	6118.6	0.134617	0.111713	1.20502	0.228194	1
ATHE_RS13320	650.014	0.1345	0.205787	0.653587	0.513378	1
ATHE_RS02715	32499.8	0.134049	0.225484	0.594498	0.552179	1
ATHE_RS13325	687.985	0.133906	0.169728	0.788948	0.430143	1
ATHE_RS02525	1998.8	0.133781	0.137328	0.974167	0.329973	1
ATHE_RS12800	937.032	0.133382	0.151066	0.882935	0.377272	1
ATHE_RS03225	21597.2	0.133262	0.206639	0.644901	0.518991	1
ATHE_RS04960	57.1606	0.132945	0.27181	0.489109	0.624764	1
ATHE_RS08095	3783.98	0.132404	0.211964	0.624653	0.532199	1
ATHE_RS06220	3550.51	0.132186	0.114455	1.15491	0.248127	1
ATHE_RS03405	1343.7	0.13186	0.167777	0.78592	0.431914	1
ATHE_RS02365	0.969823	0.131826	0.215989	0.610336	0.541639	1
ATHE_RS12935	81.3506	0.131791	0.31437	0.419222	0.675054	1
ATHE_RS10745	1064.46	0.131464	0.157736	0.833441	0.404596	1
ATHE_RS10605	3874.65	0.131233	0.163808	0.801142	0.423049	1
ATHE_RS04095	285.608	0.131218	0.245544	0.534399	0.593065	1
ATHE_RS00490	82.5168	0.131068	0.244223	0.536675	0.591492	1
ATHE_RS06675	3031.56	0.131024	0.192703	0.679929	0.496549	1
ATHE_RS01185	643.108	0.129794	0.126852	1.02319	0.306218	1
ATHE_RS09940	5152.09	0.129511	0.274489	0.471827	0.63705	1
ATHE_RS09435	92385.8	0.129473	0.104179	1.24279	0.213945	1
ATHE_RS07985	4.27079	0.128991	0.300526	0.429217	0.667765	1
ATHE_RS02530	2567.89	0.128953	0.137775	0.935967	0.34929	1
ATHE_RS01060	93507.4	0.12891	0.134025	0.961832	0.336134	1
ATHE_RS10685	101518	0.128804	0.164105	0.784884	0.432522	1
ATHE_RS01565	3483.92	0.128784	0.13826	0.931464	0.351614	1
ATHE_RS11530	7533.02	0.128435	0.199035	0.645288	0.518741	1
ATHE_RS02280	1815.5	0.128276	0.124076	1.03385	0.301205	1
ATHE_RS01965	1517.95	0.128147	0.237071	0.540543	0.588823	1
ATHE_RS11835	82.3959	0.127648	0.25101	0.508539	0.611075	1
ATHE_RS10025	839.866	0.127364	0.202635	0.62854	0.52965	1
ATHE_RS12925	164.043	0.127208	0.221352	0.574686	0.565503	1
ATHE_RS09625	6364.38	0.126515	0.153412	0.82468	0.409553	1
ATHE_RS02920	2513.7	0.12561	0.172169	0.729573	0.465651	1
ATHE_RS08055	861.757	0.125604	0.179165	0.701049	0.483273	1
ATHE_RS12805	3197.78	0.125455	0.134736	0.931119	0.351792	1
ATHE_RS09965	259.643	0.124953	0.177216	0.705087	0.480756	1
ATHE_RS05960	160.119	0.124591	0.268189	0.464564	0.642244	1
ATHE_RS05965	344.113	0.124278	0.251146	0.494842	0.620712	1
ATHE_RS03075	1437.55	0.124142	0.101943	1.21777	0.223312	1
ATHE_RS07105	5674	0.123823	0.146485	0.845292	0.397948	1
ATHE_RS05930	369.542	0.123811	0.316905	0.390689	0.696027	1
ATHE_RS05510	4486.52	0.12369	0.176436	0.70105	0.483272	1
ATHE_RS07995	53.9111	0.123477	0.266674	0.463026	0.643345	1
ATHE_RS03860	1043.3	0.123247	0.153595	0.802416	0.422312	1
ATHE_RS12715	339.53	0.122953	0.221283	0.555638	0.578458	1
ATHE_RS11320	498.329	0.122759	0.183218	0.670013	0.502849	1
ATHE_RS12605	222.028	0.121948	0.242554	0.502765	0.61513	1
ATHE_RS06575	10503.5	0.121826	0.161255	0.755485	0.449958	1
ATHE_RS01015	130.058	0.121766	0.190182	0.640259	0.522004	1
ATHE_RS02935	93.1161	0.121556	0.2268	0.53596	0.591986	1
ATHE_RS11995	141.883	0.121407	0.183575	0.661346	0.50839	1
ATHE_RS04810	1177.85	0.121233	0.151326	0.801135	0.423054	1
ATHE_RS10510	698.13	0.121187	0.249544	0.485633	0.627228	1
ATHE_RS09020	280.269	0.121175	0.17747	0.682791	0.494739	1
ATHE_RS12855	21316.4	0.120986	0.17386	0.695883	0.486502	1
ATHE_RS01165	168.053	0.12077	0.171899	0.702564	0.482327	1
ATHE_RS12815	154.183	0.120647	0.162605	0.741967	0.458107	1
ATHE_RS08280	91.2788	0.120279	0.248175	0.484654	0.627922	1
ATHE_RS10885	8112.85	0.119799	0.159428	0.751428	0.452395	1
ATHE_RS13595	431.758	0.119765	0.213116	0.56197	0.574136	1
ATHE_RS01120	333.876	0.1195	0.20575	0.580802	0.561374	1
ATHE_RS07690	3798.88	0.119436	0.167859	0.711529	0.476757	1
ATHE_RS05475	4367.22	0.119414	0.161209	0.740738	0.458853	1
ATHE_RS05820	30683.1	0.119362	0.155549	0.767359	0.442868	1
ATHE_RS05785	16250.5	0.119263	0.20457	0.582992	0.559899	1
ATHE_RS05940	381.757	0.118732	0.26757	0.443743	0.657228	1
ATHE_RS10905	5513.97	0.118719	0.114181	1.03974	0.298459	1
ATHE_RS03430	5667.82	0.118366	0.170606	0.693794	0.487811	1
ATHE_RS08900	34392.5	0.118314	0.181394	0.652247	0.514242	1
ATHE_RS13380	0.94044	0.118176	0.186306	0.634312	0.525877	1
ATHE_RS08845	58.1281	0.117937	0.218988	0.538555	0.590194	1
ATHE_RS11685	568.854	0.117535	0.181951	0.64597	0.518299	1
ATHE_RS03025	3.24597	0.117493	0.291481	0.403091	0.686881	1
ATHE_RS08155	1.00631	0.117293	0.20943	0.560059	0.575439	1
ATHE_RS10215	844.7	0.116767	0.239183	0.488194	0.625413	1
ATHE_RS03985	244.401	0.116419	0.199783	0.582728	0.560076	1
ATHE_RS07525	14814.3	0.11632	0.272979	0.426111	0.670027	1
ATHE_RS01815	1071.95	0.115949	0.27616	0.41986	0.674588	1
ATHE_RS00685	1602.9	0.115524	0.230913	0.500291	0.61687	1
ATHE_RS13425	480.186	0.114939	0.270522	0.424879	0.670925	1
ATHE_RS03500	437.367	0.114714	0.15872	0.722744	0.469837	1
ATHE_RS06940	533.96	0.114629	0.216508	0.529442	0.596499	1
ATHE_RS12790	578.35	0.114484	0.247741	0.462112	0.644001	1
ATHE_RS01735	2111.93	0.114356	0.257961	0.443308	0.657543	1
ATHE_RS00785	751.718	0.114147	0.205821	0.554591	0.579175	1
ATHE_RS10140	2082.11	0.113905	0.193882	0.587499	0.556869	1
ATHE_RS07315	97.0116	0.113887	0.188105	0.605444	0.544884	1
ATHE_RS12120	2887.91	0.113884	0.199333	0.571326	0.567779	1
ATHE_RS09375	64.9332	0.11384	0.20087	0.566735	0.570895	1
ATHE_RS03610	586.99	0.113683	0.123807	0.918223	0.358502	1
ATHE_RS05085	2994.09	0.113288	0.217362	0.521198	0.602229	1
ATHE_RS05505	3296.57	0.112932	0.170159	0.663685	0.506892	1
ATHE_RS03805	1364.59	0.112805	0.122973	0.917319	0.358975	1
ATHE_RS13670	130.357	0.112746	0.22212	0.507592	0.61174	1
ATHE_RS01520	1660.86	0.112717	0.154206	0.730953	0.464808	1
ATHE_RS00690	1407.49	0.112117	0.209858	0.53425	0.593169	1
ATHE_RS11815	211.011	0.112116	0.214475	0.522745	0.601152	1
ATHE_RS10065	65.2716	0.112088	0.230608	0.486054	0.626929	1
ATHE_RS07930	1298.76	0.111694	0.160295	0.696803	0.485926	1
ATHE_RS02830	1371.81	0.1115	0.164227	0.678936	0.497178	1
ATHE_RS01975	175.762	0.110685	0.245446	0.450954	0.652023	1
ATHE_RS10500	4378.06	0.110368	0.231575	0.476598	0.633648	1
ATHE_RS05145	3447.2	0.11029	0.127416	0.86559	0.386715	1
ATHE_RS06680	1481.27	0.110159	0.183132	0.601527	0.547489	1
ATHE_RS02410	592.966	0.109946	0.136063	0.808048	0.419063	1
ATHE_RS09230	1361.55	0.109893	0.179187	0.613288	0.539686	1
ATHE_RS09830	4944.75	0.109543	0.147124	0.744563	0.456536	1
ATHE_RS01275	55.1935	0.109419	0.254077	0.430652	0.666722	1
ATHE_RS10435	1629.97	0.109241	0.144328	0.756891	0.449115	1
ATHE_RS07180	1290.14	0.109229	0.126045	0.866588	0.386168	1
rplS	13974.6	0.109102	0.0934882	1.16701	0.243205	1
ATHE_RS10405	850.047	0.108828	0.119065	0.914022	0.360705	1
ATHE_RS06400	4438.93	0.108694	0.186791	0.581901	0.560634	1
ATHE_RS07560	251.563	0.108476	0.160121	0.677459	0.498115	1
ATHE_RS01395	21.4577	0.108464	0.29139	0.37223	0.709721	1
ATHE_RS12650	17750.1	0.108442	0.197689	0.54855	0.583315	1
ATHE_RS07195	14662	0.107741	0.209274	0.51483	0.606672	1
ATHE_RS03475	88.5657	0.107641	0.232537	0.462899	0.643437	1
ATHE_RS06095	2787.22	0.107292	0.177737	0.603656	0.546072	1
ATHE_RS02175	1751.16	0.107121	0.101164	1.05888	0.289652	1
ATHE_RS07780	9512.69	0.106986	0.169654	0.630614	0.528293	1
ATHE_RS00040	7.02678	0.106829	0.317248	0.336737	0.736315	1
ATHE_RS12930	43.4968	0.106297	0.317747	0.334534	0.737977	1
ATHE_RS10055	55.507	0.106081	0.240083	0.441849	0.658598	1
ATHE_RS05740	2503.43	0.105787	0.156625	0.675415	0.499412	1
ATHE_RS07460	2007.43	0.104838	0.14162	0.740276	0.459133	1
ATHE_RS13275	8131.27	0.104625	0.142704	0.733165	0.463458	1
ATHE_RS09240	1311.31	0.10452	0.140069	0.746207	0.455543	1
ATHE_RS12810	137.288	0.10451	0.161568	0.646851	0.517728	1
ATHE_RS01855	1532.75	0.104387	0.144987	0.719978	0.471538	1
ATHE_RS00675	3874.6	0.103759	0.244508	0.42436	0.671303	1
ATHE_RS07810	77.1142	0.103138	0.240271	0.429257	0.667736	1
ATHE_RS01545	1467.42	0.102527	0.113571	0.902756	0.366655	1
ATHE_RS05325	32.2969	0.10244	0.280244	0.36554	0.714709	1
ATHE_RS13485	21903.4	0.102382	0.165595	0.618269	0.536398	1
ATHE_RS02665	1637.93	0.101072	0.138286	0.730888	0.464848	1
ATHE_RS13180	7354.41	0.10041	0.221391	0.453542	0.650158	1
ATHE_RS11220	3074.03	0.100284	0.186144	0.538744	0.590064	1
ATHE_RS01090	2313.18	0.0997567	0.0961911	1.03707	0.299704	1
ATHE_RS07610	622.805	0.0997543	0.141523	0.704862	0.480896	1
ATHE_RS06975	197.217	0.0996867	0.306177	0.325585	0.744738	1
ATHE_RS12130	378.415	0.0995845	0.191232	0.520753	0.602539	1
ATHE_RS00670	3394.62	0.09944	0.237771	0.418217	0.675789	1
ATHE_RS00185	772.125	0.0993134	0.182622	0.54382	0.586566	1
ATHE_RS08480	2562.29	0.0992084	0.189003	0.524904	0.59965	1
ATHE_RS08070	352.115	0.0990529	0.177326	0.558593	0.576439	1
ATHE_RS01560	1602.51	0.0990429	0.154368	0.641603	0.521131	1
ATHE_RS03705	2947.27	0.0985269	0.19407	0.507688	0.611672	1
ATHE_RS06010	2036.09	0.0985124	0.137673	0.715554	0.474267	1
ATHE_RS04370	315.535	0.0983105	0.18608	0.528323	0.597275	1
ATHE_RS06390	4175.23	0.098254	0.122601	0.801415	0.422892	1
ATHE_RS13695	129.39	0.0980828	0.198825	0.493312	0.621792	1
ATHE_RS09025	126.54	0.0979366	0.195974	0.499744	0.617256	1
ATHE_RS01495	15379.9	0.0973193	0.0709621	1.37143	0.170242	1
ATHE_RS04760	9.92295	0.096539	0.317726	0.303844	0.761247	1
ATHE_RS01205	19226.3	0.0963644	0.128529	0.749748	0.453406	1
ATHE_RS02500	22634.8	0.0959746	0.124971	0.767978	0.4425	1
ATHE_RS13075	687.538	0.095575	0.227928	0.419321	0.674982	1
ATHE_RS01175	458.114	0.0945604	0.143689	0.658092	0.510479	1
ATHE_RS02305	684.88	0.0944656	0.146837	0.643337	0.520006	1
ATHE_RS03920	27738.2	0.0943486	0.174452	0.540829	0.588625	1
ATHE_RS10185	2736.12	0.0942438	0.0996855	0.945411	0.344449	1
ATHE_RS12530	524.023	0.0938489	0.146296	0.641498	0.521199	1
ATHE_RS03505	1168.08	0.0928206	0.14484	0.64085	0.52162	1
ATHE_RS08980	5383.79	0.0923379	0.18788	0.491473	0.623092	1
ATHE_RS07290	53.4189	0.0923031	0.287246	0.321338	0.747954	1
ATHE_RS12720	1328.97	0.0921775	0.138922	0.663518	0.506999	1
ATHE_RS07880	13.4402	0.0920515	0.316437	0.2909	0.771128	1
ATHE_RS09380	34696.7	0.0920464	0.165193	0.557205	0.577387	1
ATHE_RS01475	857.351	0.0915378	0.19505	0.469304	0.638853	1
ATHE_RS07160	33947.6	0.0911314	0.22019	0.413876	0.678965	1
ATHE_RS01865	460.081	0.0911097	0.15661	0.581763	0.560727	1
ATHE_RS00160	1619.24	0.0910502	0.128197	0.710236	0.477558	1
ATHE_RS08275	30697.7	0.0907474	0.208211	0.435844	0.66295	1
ATHE_RS00220	515.926	0.0905669	0.192929	0.469431	0.638761	1
ATHE_RS10205	50.5518	0.0902429	0.292643	0.308372	0.757799	1
ATHE_RS02840	20406.5	0.0901168	0.122369	0.736432	0.461468	1
ATHE_RS02545	4205.61	0.0900437	0.0976597	0.922015	0.356521	1
ATHE_RS08390	10121.8	0.0898309	0.163871	0.548182	0.583567	1
ATHE_RS10655	2443.9	0.0895948	0.209441	0.42778	0.668811	1
ATHE_RS10930	7271.25	0.0895679	0.105001	0.853019	0.393649	1
ATHE_RS11050	359.691	0.0893587	0.164489	0.543252	0.586957	1
ATHE_RS01345	390.83	0.088981	0.150843	0.589892	0.555263	1
ATHE_RS03565	315.153	0.0889369	0.188513	0.47178	0.637084	1
ATHE_RS07115	3044.2	0.088922	0.140094	0.634729	0.525605	1
ATHE_RS00845	679.983	0.0883191	0.150367	0.587358	0.556963	1
ATHE_RS13385	3889.83	0.088052	0.141419	0.622634	0.533525	1
ATHE_RS08230	5459.97	0.0878592	0.136806	0.642218	0.520732	1
ATHE_RS04465	5684.49	0.0877525	0.210933	0.41602	0.677395	1
ATHE_RS01300	50.1901	0.0868424	0.21231	0.409037	0.682513	1
ATHE_RS10390	18120.4	0.0866726	0.123293	0.702982	0.482067	1
ATHE_RS02120	3142.79	0.0862101	0.0976312	0.883018	0.377226	1
ATHE_RS01640	5172.87	0.0861145	0.202168	0.425956	0.67014	1
ATHE_RS01660	905.209	0.0860458	0.162555	0.529334	0.596574	1
ATHE_RS05050	383.844	0.08597	0.135095	0.636369	0.524536	1
ATHE_RS05880	56688.6	0.085956	0.203669	0.422038	0.672997	1
ATHE_RS08790	1323.87	0.0855329	0.230794	0.370604	0.710933	1
ATHE_RS00610	1606.8	0.0854782	0.200255	0.426846	0.669492	1
ATHE_RS04365	853.012	0.085196	0.125755	0.677477	0.498103	1
ATHE_RS07980	1830.62	0.0851822	0.136963	0.621936	0.533984	1
ATHE_RS11945	491.577	0.0848318	0.192177	0.441425	0.658905	1
ATHE_RS12635	1727.33	0.0847628	0.120344	0.704336	0.481223	1
ATHE_RS09175	56421.4	0.0847562	0.222111	0.381594	0.702762	1
ATHE_RS02590	26571.2	0.0847206	0.182428	0.464406	0.642357	1
ATHE_RS12695	255.066	0.0846197	0.240738	0.351501	0.725212	1
ATHE_RS01390	655.473	0.0842708	0.177161	0.475672	0.634308	1
ATHE_RS00405	13465.5	0.0836878	0.135022	0.619809	0.535384	1
ATHE_RS03250	2997.99	0.0835695	0.148005	0.564639	0.572319	1
ATHE_RS10895	3504.09	0.082883	0.113529	0.730063	0.465352	1
ATHE_RS11210	3908.91	0.0826224	0.208098	0.397035	0.691341	1
ATHE_RS10440	356.568	0.0824531	0.230109	0.358322	0.720102	1
ATHE_RS02565	485.702	0.0822112	0.144207	0.570091	0.568616	1
ATHE_RS08190	2641.06	0.0817957	0.141264	0.579028	0.56257	1
ATHE_RS02085	3541.43	0.0817585	0.138806	0.589011	0.555854	1
ATHE_RS04505	760.481	0.0816191	0.145109	0.562467	0.573798	1
ATHE_RS11850	1350.99	0.0813724	0.138424	0.587848	0.556634	1
ATHE_RS09170	20280.7	0.0804826	0.234501	0.343207	0.731443	1
ATHE_RS03370	625.308	0.0802348	0.160595	0.499611	0.617349	1
ATHE_RS06760	1880.78	0.0799491	0.101247	0.78964	0.429738	1
ATHE_RS13740	5022.13	0.0797819	0.127146	0.627484	0.530342	1
ATHE_RS03955	6468.07	0.0793892	0.0883335	0.898743	0.368789	1
ATHE_RS07110	13792.1	0.0791629	0.141067	0.561174	0.574679	1
ATHE_RS06140	720.336	0.0790766	0.194578	0.406401	0.684448	1
ATHE_RS00710	3805.61	0.0788613	0.317715	0.248214	0.803969	1
ATHE_RS10720	2492.9	0.078743	0.121504	0.648071	0.516939	1
ATHE_RS01955	232.896	0.0786618	0.204837	0.384021	0.700963	1
ATHE_RS13600	914.178	0.0784106	0.226113	0.346776	0.728759	1
ATHE_RS03670	45.6339	0.0783974	0.254442	0.308115	0.757995	1
ATHE_RS11380	19.5372	0.0782982	0.283042	0.276631	0.782063	1
ATHE_RS01045	2124.83	0.0782616	0.102882	0.760692	0.446841	1
ATHE_RS13605	836.785	0.0782346	0.221929	0.35252	0.724448	1
ATHE_RS04805	871.75	0.0781975	0.147809	0.529045	0.596774	1
ATHE_RS11820	854.186	0.0781283	0.162546	0.480653	0.630763	1
ATHE_RS10020	695.372	0.0780083	0.225219	0.346367	0.729067	1
ATHE_RS00985	438.858	0.0779873	0.117428	0.664128	0.506609	1
ATHE_RS08360	321.506	0.0774429	0.178348	0.434223	0.664127	1
ATHE_RS07055	1394.62	0.0773126	0.141005	0.548295	0.583489	1
ATHE_RS07640	1126	0.0772467	0.187234	0.412567	0.679924	1
ATHE_RS11280	2739.22	0.077102	0.169143	0.455838	0.648506	1
ATHE_RS11695	230.488	0.0763891	0.168459	0.453457	0.650219	1
ATHE_RS12690	104.257	0.0763687	0.261529	0.292009	0.77028	1
ATHE_RS07045	666.585	0.076221	0.171277	0.445016	0.656308	1
ATHE_RS07630	281.512	0.07613	0.152686	0.498604	0.618059	1
ATHE_RS11585	75.2584	0.0760758	0.231249	0.328978	0.742173	1
ATHE_RS10790	4392.64	0.0759662	0.106408	0.713916	0.475279	1
ATHE_RS08365	319.241	0.0758587	0.166854	0.45464	0.649368	1
ATHE_RS08545	311.432	0.0758094	0.208209	0.364102	0.715782	1
ATHE_RS10635	813.114	0.0755634	0.146283	0.516557	0.605466	1
ATHE_RS06350	2787.94	0.0753649	0.126102	0.597651	0.550073	1
ATHE_RS00445	19.0048	0.0749659	0.29402	0.254968	0.798748	1
ATHE_RS09570	4972.47	0.0748017	0.146615	0.510192	0.609917	1
ATHE_RS12350	380.492	0.0747834	0.156277	0.478531	0.632272	1
ATHE_RS05755	3127.27	0.0741074	0.0978175	0.757609	0.448685	1
ATHE_RS12160	53.786	0.0740837	0.276559	0.267877	0.788794	1
ATHE_RS09140	8343.41	0.0740013	0.178361	0.414897	0.678217	1
ATHE_RS10980	1537.04	0.0739383	0.179155	0.412705	0.679823	1
ATHE_RS01680	3130.53	0.0737799	0.213202	0.346057	0.7293	1
ATHE_RS05295	427.783	0.0736182	0.165403	0.445084	0.656259	1
ATHE_RS11070	3409.77	0.0733316	0.0920937	0.796272	0.425874	1
ATHE_RS13635	8973	0.0732524	0.134963	0.542759	0.587296	1
ATHE_RS00395	776.155	0.0730169	0.0976826	0.747492	0.454767	1
ATHE_RS10705	2320.56	0.0727221	0.120737	0.60232	0.546961	1
ATHE_RS00075	190.822	0.0727122	0.188111	0.386539	0.699098	1
ATHE_RS10540	11174.1	0.0724118	0.256973	0.281787	0.778107	1
ATHE_RS04830	28.38	0.0723871	0.27319	0.26497	0.791033	1
ATHE_RS05465	5511.27	0.072347	0.163902	0.441403	0.658921	1
ATHE_RS13335	1199.67	0.0722077	0.21866	0.330228	0.741227	1
ATHE_RS07745	3161.49	0.0720448	0.111998	0.643267	0.520051	1
ATHE_RS01575	4850.26	0.0719483	0.139765	0.51478	0.606707	1
ATHE_RS01835	1280.73	0.0719306	0.113036	0.63635	0.524549	1
ATHE_RS07370	11519.7	0.0718439	0.244994	0.293248	0.769333	1
ATHE_RS08145	562.598	0.071483	0.182019	0.392723	0.694524	1
ATHE_RS11270	1985.44	0.0711324	0.152079	0.467733	0.639976	1
ATHE_RS01085	2973.7	0.0709893	0.135585	0.523577	0.600573	1
ATHE_RS10595	911.715	0.0708153	0.18261	0.387796	0.698167	1
ATHE_RS12555	23.9974	0.0706025	0.265878	0.265545	0.79059	1
ATHE_RS12820	98.3629	0.069903	0.202508	0.345187	0.729954	1
ATHE_RS05175	3988.37	0.0698552	0.106736	0.654469	0.51281	1
ATHE_RS01600	2269.64	0.069341	0.212051	0.327002	0.743666	1
ATHE_RS09765	2113.74	0.0693212	0.100016	0.693099	0.488247	1
ATHE_RS01485	615.002	0.0692346	0.169641	0.408125	0.683182	1
ATHE_RS05660	5521.86	0.0683829	0.117429	0.582332	0.560343	1
ATHE_RS07075	7047.21	0.0683674	0.101111	0.67616	0.498939	1
ATHE_RS02705	11419	0.0683479	0.135415	0.504728	0.61375	1
ATHE_RS13620	2179.54	0.0680889	0.156849	0.434104	0.664213	1
ATHE_RS10110	259.479	0.068029	0.184116	0.369489	0.711763	1
ATHE_RS04495	1583.54	0.0674934	0.205138	0.329015	0.742144	1
ATHE_RS12780	984.735	0.067481	0.244239	0.27629	0.782325	1
ATHE_RS06840	4355.24	0.067028	0.1912	0.350565	0.725915	1
ATHE_RS06600	3665.97	0.0668682	0.0742042	0.901138	0.367515	1
ATHE_RS10710	5092.88	0.0667526	0.101012	0.66084	0.508715	1
ATHE_RS06825	4505.09	0.0667258	0.244461	0.272951	0.784891	1
ATHE_RS11410	1619.25	0.0666724	0.260332	0.256105	0.79787	1
ATHE_RS13690	996.735	0.0661124	0.0920664	0.718096	0.472698	1
ATHE_RS05715	4677.14	0.066091	0.130476	0.506539	0.612478	1
ATHE_RS12730	677.969	0.0660016	0.218012	0.302742	0.762086	1
ATHE_RS03315	6267.56	0.0653454	0.0885677	0.737802	0.460635	1
ATHE_RS10445	298.922	0.0651725	0.254457	0.256124	0.797855	1
ATHE_RS12940	2176.64	0.0648161	0.168156	0.385451	0.699903	1
ATHE_RS11325	872.098	0.0645817	0.147011	0.439299	0.660445	1
ATHE_RS07800	3865.49	0.0645771	0.105799	0.610377	0.541612	1
ATHE_RS05155	555.071	0.0644772	0.149825	0.430349	0.666942	1
ATHE_RS03245	3895.88	0.0644191	0.149203	0.431754	0.66592	1
ATHE_RS11470	635.163	0.0641202	0.136285	0.470487	0.638007	1
ATHE_RS01215	979.909	0.0639222	0.109104	0.585885	0.557953	1
ATHE_RS04285	1454.54	0.0639146	0.139809	0.457156	0.647559	1
ATHE_RS11110	11339	0.0638622	0.13499	0.47309	0.636149	1
ATHE_RS09935	25.4861	0.0637703	0.29463	0.216442	0.828643	1
ATHE_RS03340	72.0474	0.0637302	0.28697	0.222079	0.824252	1
ATHE_RS04475	975.015	0.0636973	0.212915	0.299168	0.764812	1
ATHE_RS04360	2986.22	0.0634757	0.127753	0.496864	0.619285	1
ATHE_RS12085	742.433	0.0632027	0.157633	0.400949	0.688458	1
ATHE_RS13295	610.913	0.0630056	0.169332	0.372083	0.709831	1
ATHE_RS13940	15526.9	0.0627255	0.0954712	0.65701	0.511175	1
ATHE_RS08170	7043.46	0.0625893	0.0960567	0.651587	0.514668	1
ATHE_RS04230	4694.08	0.0625731	0.131746	0.474952	0.634821	1
ATHE_RS06380	6378.83	0.0625405	0.113628	0.550399	0.582046	1
ATHE_RS07390	6697.72	0.0625348	0.105471	0.592909	0.553242	1
ATHE_RS13935	9773.01	0.0621816	0.118084	0.526586	0.598481	1
ATHE_RS03055	613.991	0.0621077	0.16076	0.386338	0.699247	1
ATHE_RS04325	149.639	0.0619738	0.201736	0.307202	0.75869	1
ATHE_RS05915	196.286	0.061776	0.287121	0.215157	0.829645	1
ATHE_RS12285	2695.62	0.0617138	0.140173	0.440268	0.659743	1
ATHE_RS03515	680.108	0.0615608	0.138441	0.444673	0.656556	1
ATHE_RS12415	6466.07	0.06155	0.168283	0.365752	0.71455	1
ATHE_RS02835	6280.44	0.0612423	0.123846	0.494505	0.62095	1
ATHE_RS01570	4537.14	0.0607416	0.10303	0.589553	0.555491	1
ATHE_RS05890	1701.22	0.0604871	0.134991	0.448082	0.654094	1
ATHE_RS08490	2319.64	0.0604318	0.17718	0.341076	0.733047	1
ATHE_RS03855	6403.02	0.0603844	0.168812	0.357703	0.720566	1
ATHE_RS10850	11502.5	0.0601876	0.0969777	0.620634	0.534841	1
ATHE_RS11225	5577.28	0.0599243	0.183363	0.326807	0.743814	1
ATHE_RS09775	1596.33	0.0591107	0.171575	0.344519	0.730456	1
ATHE_RS09060	14896.8	0.0587463	0.092799	0.633049	0.526701	1
ATHE_RS08240	706.599	0.0580572	0.120539	0.481647	0.630056	1
ATHE_RS12455	6306.31	0.0578133	0.102591	0.563533	0.573072	1
ATHE_RS05525	363.984	0.0576862	0.158089	0.364898	0.715187	1
ATHE_RS10030	712.339	0.057626	0.239876	0.240232	0.81015	1
ATHE_RS02000	148.693	0.057601	0.209275	0.275241	0.783131	1
ATHE_RS06175	4767.93	0.0575936	0.215918	0.266739	0.78967	1
ATHE_RS10160	37.1344	0.0569945	0.252552	0.225675	0.821454	1
ATHE_RS03540	4071.18	0.0566656	0.163897	0.345739	0.729539	1
ATHE_RS09225	1819.13	0.0566108	0.177937	0.318151	0.75037	1
flgC	4263.55	0.0564274	0.17238	0.327342	0.743409	1
ATHE_RS11295	2019.91	0.0563228	0.272808	0.206456	0.836435	1
ATHE_RS11360	34260	0.0560356	0.190846	0.293617	0.769051	1
ATHE_RS13640	9990.57	0.0558237	0.160434	0.347955	0.727874	1
ATHE_RS04970	41.1393	0.0557838	0.27423	0.20342	0.838807	1
ATHE_RS10415	5810.45	0.055693	0.12725	0.437666	0.661628	1
ATHE_RS00700	1365.54	0.055584	0.21146	0.262859	0.792659	1
tig	18610.8	0.0555427	0.190807	0.291094	0.77098	1
ATHE_RS06510	3976.44	0.0554562	0.103139	0.537686	0.590794	1
ATHE_RS01695	824.327	0.0549042	0.250315	0.219341	0.826385	1
ATHE_RS03270	12664.4	0.054519	0.106494	0.511946	0.608689	1
ATHE_RS07605	802.681	0.0543634	0.166037	0.327418	0.743352	1
ATHE_RS12475	53.6917	0.0537362	0.256274	0.209682	0.833916	1
ATHE_RS07185	7457.38	0.0535775	0.108951	0.491758	0.62289	1
ATHE_RS13285	352.116	0.0535424	0.164581	0.325325	0.744935	1
ATHE_RS04410	1581.19	0.0535106	0.119436	0.448029	0.654132	1
ATHE_RS06850	15991.8	0.0534918	0.191652	0.279109	0.780161	1
ATHE_RS02255	190.732	0.0533087	0.170378	0.312885	0.754368	1
ATHE_RS09290	67.5764	0.0532786	0.21717	0.245331	0.8062	1
ATHE_RS10835	3916.91	0.0531324	0.107011	0.496514	0.619532	1
ATHE_RS01765	10017.9	0.0530255	0.123058	0.430899	0.666542	1
ATHE_RS11505	305.552	0.0528791	0.162391	0.325628	0.744706	1
ATHE_RS10150	546.963	0.0528529	0.180431	0.292925	0.769579	1
ATHE_RS13890	1474.99	0.052751	0.158408	0.333007	0.739129	1
ATHE_RS13610	2620.43	0.0526537	0.183763	0.286531	0.774472	1
ATHE_RS04620	823.07	0.0525022	0.156267	0.335979	0.736887	1
ATHE_RS12725	2773.35	0.0524638	0.117085	0.448082	0.654094	1
ATHE_RS00410	3457.74	0.0522769	0.180386	0.289805	0.771965	1
ATHE_RS07595	8115.94	0.052265	0.187754	0.278369	0.780729	1
ATHE_RS04735	78.0887	0.0522594	0.252247	0.207175	0.835873	1
ATHE_RS05895	3137.85	0.0520846	0.119202	0.436944	0.662152	1
ATHE_RS02130	1070.26	0.052037	0.146063	0.356263	0.721643	1
ATHE_RS03130	535.006	0.0519904	0.17331	0.299985	0.764188	1
ATHE_RS02450	209.468	0.0516535	0.162188	0.31848	0.750121	1
ATHE_RS10855	10360.5	0.0513997	0.108179	0.475135	0.63469	1
ATHE_RS13615	1086.8	0.051177	0.172822	0.296126	0.767134	1
ATHE_RS12300	929.666	0.0511619	0.174018	0.294004	0.768755	1
ATHE_RS11400	3322.45	0.0511453	0.248499	0.205817	0.836934	1
ATHE_RS05850	3215.88	0.0510354	0.160345	0.318286	0.750268	1
ATHE_RS13370	167.655	0.0510047	0.211241	0.241453	0.809204	1
ATHE_RS12340	435.69	0.0506551	0.200518	0.252622	0.800561	1
ATHE_RS05670	11378.4	0.0506479	0.120986	0.418625	0.67549	1
cbiO	854.438	0.0505487	0.106507	0.474605	0.635068	1
fucI	1063.68	0.0504573	0.215657	0.23397	0.815008	1
ATHE_RS10775	1436.52	0.0504075	0.176922	0.284914	0.77571	1
ATHE_RS07100	15517.6	0.0500511	0.14506	0.345036	0.730067	1
ATHE_RS10270	3010.92	0.0495464	0.107016	0.462981	0.643378	1
ATHE_RS00970	2002.66	0.0495418	0.172617	0.287004	0.774109	1
ATHE_RS10310	779.769	0.049447	0.206217	0.239781	0.8105	1
ATHE_RS06810	11875.8	0.0494096	0.226254	0.218381	0.827132	1
ATHE_RS07945	771.623	0.049373	0.113503	0.434994	0.663567	1
ribH	711.451	0.0492859	0.311415	0.158264	0.874248	1
ATHE_RS13755	206.279	0.0489381	0.169837	0.288148	0.773234	1
ATHE_RS12090	4827.17	0.0488162	0.11577	0.421666	0.673269	1
ATHE_RS02765	12303.4	0.0487951	0.202728	0.240693	0.809793	1
ATHE_RS02995	515.495	0.0485506	0.188753	0.257218	0.797011	1
ATHE_RS07510	8104.6	0.0483934	0.193239	0.250433	0.802253	1
ATHE_RS11605	411.771	0.0481053	0.180258	0.26687	0.789569	1
ATHE_RS06370	1359.68	0.0479666	0.11219	0.427548	0.66898	1
leuD	8362.89	0.0479665	0.267702	0.179178	0.857798	1
ATHE_RS03440	14528.6	0.0478933	0.190487	0.251426	0.801485	1
ATHE_RS13230	1376.43	0.0478388	0.146334	0.326915	0.743732	1
ATHE_RS13775	4149.6	0.0478253	0.114972	0.415974	0.677429	1
ATHE_RS07425	24914	0.0477543	0.128722	0.370989	0.710646	1
ATHE_RS09310	945.061	0.0476598	0.170251	0.279939	0.779525	1
ATHE_RS10265	1645.46	0.0476285	0.107491	0.443093	0.657699	1
ATHE_RS08405	1574.22	0.0473261	0.193986	0.243967	0.807256	1
ATHE_RS05330	985.354	0.0472034	0.206351	0.228753	0.819061	1
ATHE_RS09460	19641.1	0.0469544	0.206006	0.227927	0.819703	1
ATHE_RS05500	7113.46	0.0464428	0.158761	0.292534	0.769879	1
ATHE_RS11955	81.7733	0.0457102	0.21108	0.216554	0.828556	1
ATHE_RS03550	8450.78	0.0455607	0.150597	0.302535	0.762244	1
ATHE_RS12430	781.754	0.0455352	0.216267	0.210551	0.833238	1
ATHE_RS01155	154.554	0.0453923	0.212484	0.213627	0.830838	1
ATHE_RS07555	513.175	0.0452721	0.133964	0.337942	0.735407	1
ATHE_RS07245	71481	0.045186	0.271293	0.166558	0.867718	1
ATHE_RS08805	15403.4	0.0451799	0.124469	0.36298	0.71662	1
ATHE_RS03995	6847.29	0.0450697	0.0908287	0.496205	0.61975	1
ATHE_RS05180	6536.45	0.043953	0.0977157	0.449805	0.652851	1
ATHE_RS06835	7826.65	0.0439153	0.240391	0.182683	0.855047	1
ATHE_RS05405	5234.81	0.0436804	0.128735	0.339304	0.734381	1
ATHE_RS10295	1758.49	0.0433202	0.136862	0.316525	0.751604	1
ATHE_RS00695	13455.3	0.0433135	0.241146	0.179615	0.857455	1
ATHE_RS09440	24077.8	0.0429527	0.146972	0.292251	0.770095	1
ATHE_RS05650	7067.58	0.0427015	0.0969222	0.440575	0.659521	1
ATHE_RS07345	7709.1	0.0426827	0.235737	0.181061	0.85632	1
ATHE_RS13220	1178.19	0.0426796	0.168058	0.253957	0.799529	1
ATHE_RS05935	125.436	0.0425661	0.298003	0.142838	0.886418	1
ATHE_RS06690	2002.34	0.0425644	0.134304	0.316926	0.751299	1
ATHE_RS11075	2121.28	0.042529	0.139464	0.304946	0.760407	1
ATHE_RS07805	2441.8	0.0424804	0.133103	0.319154	0.749609	1
ATHE_RS05920	128.131	0.0419641	0.304434	0.137843	0.890365	1
ATHE_RS06800	3.23095	0.0418987	0.282904	0.148102	0.882262	1
ATHE_RS03725	2877.56	0.0412894	0.0932587	0.44274	0.657954	1
ATHE_RS02695	7640.26	0.0409059	0.0835606	0.489536	0.624462	1
ATHE_RS01455	2.94199	0.0407158	0.254968	0.15969	0.873125	1
ATHE_RS01580	3896.48	0.0404656	0.173632	0.233053	0.81572	1
ATHE_RS06985	191.481	0.0404028	0.163779	0.24669	0.805148	1
ATHE_RS11655	658.763	0.0403448	0.204671	0.19712	0.843734	1
ATHE_RS13780	419.924	0.0403149	0.1736	0.232228	0.816361	1
ATHE_RS01830	6135.42	0.0402541	0.110311	0.364914	0.715176	1
ATHE_RS04280	1836.58	0.0402036	0.119996	0.33504	0.737595	1
ATHE_RS13660	1506.76	0.0401307	0.128821	0.311524	0.755402	1
ATHE_RS07820	55.4089	0.0398409	0.235932	0.168866	0.865902	1
ATHE_RS11540	571.102	0.0398179	0.177255	0.224636	0.822263	1
ATHE_RS10845	7324.8	0.0396695	0.12449	0.318657	0.749987	1
ATHE_RS11960	103.682	0.0395684	0.196364	0.201505	0.840304	1
ATHE_RS12395	155.759	0.0394425	0.208866	0.188841	0.850217	1
ATHE_RS12420	15707	0.0394353	0.163044	0.24187	0.808881	1
ATHE_RS12565	39.3173	0.0393763	0.227733	0.172906	0.862726	1
ATHE_RS10880	692.986	0.0390334	0.163151	0.239247	0.810914	1
ATHE_RS05020	4563.34	0.0386696	0.198676	0.194636	0.845678	1
ATHE_RS07505	2048.61	0.0386456	0.183239	0.210903	0.832963	1
ATHE_RS12015	768.681	0.0385532	0.134032	0.287642	0.773621	1
ATHE_RS10840	2901.75	0.0381526	0.146059	0.261213	0.793928	1
ATHE_RS08995	61.7665	0.0377165	0.206335	0.182792	0.854961	1
ATHE_RS05485	8382.43	0.03771	0.147874	0.255014	0.798712	1
ATHE_RS12920	61.8599	0.0375215	0.259766	0.144444	0.88515	1
ATHE_RS06725	8804.82	0.0375104	0.122848	0.30534	0.760107	1
ATHE_RS03970	6275.81	0.0372446	0.103425	0.360113	0.718762	1
ATHE_RS12345	383.504	0.0372034	0.203428	0.182883	0.85489	1
ATHE_RS02095	3417.69	0.0371824	0.107899	0.344604	0.730392	1
ATHE_RS07330	4315.73	0.0371049	0.138683	0.267552	0.789044	1
ATHE_RS01230	330.341	0.0369844	0.260844	0.141788	0.887248	1
ATHE_RS10255	3754.14	0.0367942	0.160729	0.228921	0.81893	1
ATHE_RS11240	2113.92	0.0366767	0.184131	0.199188	0.842116	1
ATHE_RS10375	757.462	0.0366288	0.144318	0.253807	0.799645	1
ATHE_RS09995	881.508	0.0361502	0.187162	0.193149	0.846842	1
ATHE_RS02465	2814.24	0.0359456	0.13987	0.256993	0.797184	1
ATHE_RS00140	10212.5	0.0356911	0.165781	0.215291	0.829541	1
ATHE_RS13925	15169.3	0.0355412	0.18538	0.19172	0.847961	1
ATHE_RS00420	71.0712	0.0353457	0.233945	0.151086	0.879908	1
ATHE_RS04220	4588.33	0.0352914	0.154151	0.22894	0.818915	1
ATHE_RS09590	1229.49	0.0349834	0.206632	0.169303	0.865558	1
ATHE_RS04510	1029.38	0.0349365	0.167351	0.208762	0.834634	1
ATHE_RS01240	462.547	0.0345442	0.253577	0.136228	0.891641	1
ATHE_RS07090	4379.71	0.0345011	0.142828	0.241557	0.809124	1
ATHE_RS02770	427.955	0.0344597	0.214994	0.160282	0.872659	1
ATHE_RS01665	869.194	0.0342092	0.151838	0.2253	0.821746	1
ATHE_RS02700	3470.79	0.0341736	0.110488	0.309297	0.757096	1
ATHE_RS03220	3725.21	0.0338845	0.116603	0.290597	0.771359	1
ATHE_RS12150	148.383	0.0338707	0.241884	0.140029	0.888637	1
ATHE_RS13645	6930.28	0.0337849	0.157867	0.214009	0.83054	1
ATHE_RS09490	4377.6	0.0337821	0.13876	0.243456	0.807652	1
ATHE_RS12910	1004.35	0.0337642	0.195749	0.172488	0.863054	1
ATHE_RS00475	4307.8	0.0337241	0.0827011	0.407783	0.683433	1
ATHE_RS09870	848.244	0.0337179	0.207229	0.162709	0.870748	1
ATHE_RS05725	2743.94	0.0332803	0.141728	0.234819	0.814349	1
ATHE_RS05640	621.38	0.0331341	0.161154	0.205605	0.837099	1
ATHE_RS05885	4290.27	0.0331038	0.128903	0.256811	0.797324	1
ATHE_RS02600	15165.3	0.0330687	0.160992	0.205406	0.837255	1
ATHE_RS03545	12668.5	0.0330659	0.172746	0.191414	0.848202	1
ATHE_RS01585	6601.97	0.0329136	0.156406	0.210437	0.833326	1
ATHE_RS07735	901.096	0.0326712	0.160695	0.203312	0.838891	1
ATHE_RS07840	19998.8	0.0325205	0.164611	0.197559	0.84339	1
ATHE_RS00165	2181.46	0.0324796	0.138605	0.234333	0.814726	1
ATHE_RS10820	5786.35	0.0324256	0.139153	0.233022	0.815744	1
ATHE_RS07380	9011.51	0.0324048	0.255896	0.126632	0.899231	1
ATHE_RS02080	707.644	0.0323635	0.260727	0.124128	0.901214	1
ATHE_RS08515	2707.14	0.0323605	0.11176	0.289554	0.772158	1
ATHE_RS10940	15614	0.0321329	0.15044	0.213593	0.830865	1
ATHE_RS06200	1767.26	0.0318637	0.129281	0.24647	0.805319	1
ATHE_RS06085	2334.64	0.0315297	0.179075	0.17607	0.860239	1
ATHE_RS08510	3355.28	0.0315236	0.0623525	0.505571	0.613158	1
ATHE_RS11980	493.419	0.0313632	0.253086	0.123923	0.901376	1
ATHE_RS12000	1652.03	0.0312604	0.164714	0.189785	0.849477	1
ATHE_RS05975	716.651	0.0310999	0.121844	0.255243	0.798536	1
ATHE_RS11975	34.4736	0.0310913	0.27662	0.112397	0.910508	1
ATHE_RS03050	680.633	0.0308742	0.192249	0.160595	0.872412	1
glgC	24363.7	0.0306005	0.151096	0.202524	0.839507	1
ATHE_RS03330	829.041	0.0305295	0.14773	0.206658	0.836277	1
ATHE_RS06610	3014.49	0.0304385	0.127231	0.239237	0.810922	1
ATHE_RS06950	102.825	0.0303734	0.250187	0.121403	0.903372	1
ATHE_RS02290	9035.65	0.0301973	0.0930077	0.324676	0.745427	1
ATHE_RS14105	908.266	0.0298365	0.126641	0.235598	0.813744	1
ATHE_RS09160	1973.17	0.0296573	0.184172	0.16103	0.87207	1
ATHE_RS11985	743.211	0.0296398	0.135987	0.21796	0.82746	1
hppA	47014.8	0.0295671	0.127597	0.231722	0.816754	1
ATHE_RS02735	6221.67	0.0293802	0.117321	0.250426	0.802258	1
ATHE_RS09755	5167.23	0.0292937	0.111459	0.262822	0.792688	1
ATHE_RS04990	87.8625	0.0291453	0.208182	0.139999	0.88866	1
ATHE_RS03380	5081.87	0.0290377	0.174083	0.166803	0.867525	1
ATHE_RS12990	3461.8	0.0290376	0.181595	0.159903	0.872958	1
ATHE_RS07770	3298.76	0.0288634	0.181298	0.159204	0.873508	1
ATHE_RS06385	950.884	0.0288039	0.170816	0.168625	0.866091	1
ATHE_RS02405	1489.63	0.0286518	0.118736	0.241307	0.809317	1
ATHE_RS00005	12277.3	0.0283221	0.109559	0.25851	0.796014	1
ATHE_RS02185	1581.87	0.0282993	0.0878831	0.322011	0.747445	1
ATHE_RS10125	6.4225	0.0282602	0.317715	0.0889483	0.929123	1
ATHE_RS06965	715.815	0.0280795	0.227558	0.123395	0.901794	1
ATHE_RS10200	82.8446	0.0279842	0.208268	0.134366	0.893113	1
ATHE_RS02710	138.707	0.0276638	0.189564	0.145934	0.883973	1
ATHE_RS06270	1366.03	0.0275694	0.105931	0.260258	0.794664	1
ATHE_RS11215	3100.09	0.0275209	0.196613	0.139974	0.88868	1
ATHE_RS02460	488.33	0.0274948	0.175614	0.156564	0.875588	1
ATHE_RS12735	2002.99	0.0271904	0.234064	0.116167	0.90752	1
ATHE_RS08000	2662.55	0.0268106	0.219139	0.122345	0.902626	1
ATHE_RS04070	565.753	0.0265254	0.142578	0.186041	0.852413	1
ATHE_RS07530	5283.88	0.0263724	0.102326	0.257729	0.796616	1
ATHE_RS02775	682.23	0.0263541	0.154413	0.170673	0.864481	1
ATHE_RS10330	572.982	0.0261698	0.171517	0.152578	0.878731	1
ATHE_RS05735	2431.42	0.0259092	0.112253	0.230811	0.817461	1
ATHE_RS11255	7303.44	0.0257449	0.195418	0.131742	0.895188	1
ATHE_RS04085	6743.36	0.0253494	0.102824	0.246533	0.80527	1
ATHE_RS08325	13898	0.0252883	0.157913	0.16014	0.872771	1
ATHE_RS13225	2004.58	0.0252543	0.0997231	0.253244	0.80008	1
ATHE_RS13415	152.58	0.0251434	0.267504	0.0939925	0.925115	1
ATHE_RS03975	6216.63	0.0251169	0.0956198	0.262675	0.792801	1
ATHE_RS02005	869.936	0.0247566	0.231253	0.107054	0.914746	1
ATHE_RS12480	9082.69	0.0247516	0.191369	0.12934	0.897089	1
ATHE_RS06415	12065.4	0.0247096	0.106504	0.232005	0.816534	1
ATHE_RS09925	24.2944	0.0246999	0.291223	0.0848143	0.932409	1
ATHE_RS13850	1092.44	0.0245412	0.137608	0.178341	0.858455	1
ATHE_RS10315	45.2845	0.0245274	0.257995	0.0950692	0.92426	1
ATHE_RS07455	9806.71	0.0245235	0.136567	0.17957	0.85749	1
ATHE_RS00035	810.458	0.0242931	0.144041	0.168654	0.866069	1
ATHE_RS06500	3329.07	0.0242822	0.0792857	0.306262	0.759405	1
ATHE_RS03280	2928.55	0.0241488	0.140919	0.171367	0.863935	1
ATHE_RS05980	289.909	0.0241174	0.16131	0.14951	0.881151	1
ATHE_RS06685	2854.5	0.0241134	0.140065	0.172159	0.863312	1
ATHE_RS08345	630.609	0.0240588	0.195668	0.122957	0.902141	1
ATHE_RS08120	12863	0.0240004	0.28502	0.0842062	0.932893	1
ATHE_RS01595	738.681	0.0239175	0.315584	0.0757883	0.939588	1
ATHE_RS03170	988.278	0.0238309	0.0959323	0.248414	0.803814	1
ATHE_RS02225	4832.56	0.0238004	0.180565	0.131811	0.895134	1
ATHE_RS02615	89.5682	0.0237425	0.196103	0.121071	0.903635	1
ATHE_RS02190	1658.19	0.0236356	0.112923	0.209307	0.834209	1
ATHE_RS09695	625.88	0.0233725	0.149093	0.156765	0.87543	1
ATHE_RS01195	5658.06	0.0233659	0.140071	0.166815	0.867516	1
ATHE_RS10465	1162.44	0.0232594	0.161224	0.144267	0.88529	1
ATHE_RS06700	2661.71	0.0231512	0.0816858	0.283418	0.776857	1
ATHE_RS02550	4984.47	0.02312	0.0672153	0.343969	0.730869	1
ATHE_RS13050	226.622	0.0229193	0.159136	0.144023	0.885482	1
ATHE_RS03200	39708.6	0.022585	0.25847	0.0873793	0.93037	1
ATHE_RS02945	15693.3	0.0225532	0.150381	0.149974	0.880785	1
ATHE_RS10865	474.865	0.0224919	0.193221	0.116405	0.907332	1
ATHE_RS11300	2576.4	0.0224803	0.158321	0.141992	0.887086	1
ATHE_RS08060	92.3674	0.0223118	0.222072	0.100471	0.91997	1
ATHE_RS07785	9558.87	0.0221577	0.16935	0.13084	0.895902	1
ATHE_RS12670	778.202	0.0221371	0.206194	0.10736	0.914503	1
ATHE_RS09945	6071.08	0.0219714	0.260983	0.0841872	0.932908	1
ATHE_RS01690	256.886	0.0219595	0.268449	0.0818014	0.934805	1
ATHE_RS11595	688452	0.0219386	0.115222	0.190403	0.848994	1
ATHE_RS09955	2722.04	0.0219232	0.24605	0.0891008	0.929002	1
ATHE_RS12535	284.526	0.0219035	0.164725	0.13297	0.894217	1
ATHE_RS10915	12051.9	0.0218449	0.117282	0.186259	0.852241	1
ATHE_RS02385	138.935	0.0217468	0.193443	0.11242	0.910491	1
ATHE_RS13210	128.888	0.0216141	0.181477	0.119101	0.905195	1
ATHE_RS11765	875.837	0.0213303	0.183086	0.116505	0.907253	1
ATHE_RS03925	163.642	0.0211693	0.195018	0.10855	0.913559	1
ATHE_RS12905	926.001	0.0206823	0.170503	0.121301	0.903452	1
ATHE_RS10145	5410.55	0.0206812	0.122017	0.169495	0.865407	1
ATHE_RS00155	5244.27	0.0204946	0.0656048	0.312395	0.754741	1
ATHE_RS03325	20678.3	0.0199285	0.107285	0.185753	0.852639	1
ATHE_RS08830	3231.41	0.0198663	0.135684	0.146416	0.883593	1
ATHE_RS06020	4630.16	0.0197863	0.194007	0.101987	0.918767	1
ATHE_RS04785	2126.97	0.0196634	0.223766	0.0878745	0.929976	1
ATHE_RS00840	508.424	0.0193734	0.154931	0.125046	0.900488	1
ATHE_RS10920	1770.27	0.0193157	0.177291	0.10895	0.913242	1
ATHE_RS11145	770.776	0.0192193	0.202442	0.0949375	0.924364	1
ATHE_RS13205	444.876	0.0191918	0.20165	0.0951741	0.924177	1
ATHE_RS10345	7692.31	0.0191679	0.126879	0.151072	0.879919	1
ATHE_RS12310	13.2469	0.0191407	0.311659	0.0614156	0.951028	1
ATHE_RS06250	2425.45	0.0190772	0.134689	0.141639	0.887365	1
ATHE_RS13830	30560.2	0.0187587	0.117581	0.159539	0.873245	1
ATHE_RS13630	715.11	0.0187481	0.173943	0.107782	0.914168	1
ATHE_RS04600	117.549	0.0187348	0.224064	0.0836138	0.933364	1
ATHE_RS10610	12049.3	0.0186736	0.179291	0.104152	0.917048	1
ATHE_RS04425	2330.62	0.0185656	0.122026	0.152144	0.879073	1
tuf	289232	0.0184498	0.107531	0.171576	0.863771	1
ATHE_RS13135	5790.97	0.0181096	0.180565	0.100294	0.920111	1
ATHE_RS10550	20546.4	0.0178407	0.269145	0.0662865	0.94715	1
ATHE_RS10755	2445.83	0.0176168	0.24765	0.071136	0.94329	1
ATHE_RS01365	36.8632	0.0175745	0.276488	0.0635633	0.949318	1
ATHE_RS10515	314.5	0.0175538	0.205217	0.0855375	0.931834	1
ATHE_RS13655	13451.2	0.0175097	0.144356	0.121295	0.903457	1
era	3036.71	0.0174963	0.152495	0.114734	0.908656	1
ATHE_RS03900	2788.28	0.0174618	0.121793	0.143372	0.885996	1
ATHE_RS00965	641.669	0.017439	0.124246	0.140358	0.888377	1
ATHE_RS03210	2058.46	0.0171089	0.109942	0.155617	0.876335	1
tsf	23882.9	0.0170083	0.183026	0.0929282	0.925961	1
ATHE_RS10600	548.151	0.0168494	0.180337	0.0934329	0.92556	1
ATHE_RS08765	4879.06	0.0165094	0.172026	0.0959703	0.923544	1
ATHE_RS08985	541.927	0.016113	0.216029	0.074587	0.940543	1
ATHE_RS13100	601.408	0.0160018	0.223324	0.0716531	0.942878	1
ATHE_RS11460	2131.3	0.0159458	0.197546	0.0807193	0.935665	1
ATHE_RS09920	701.016	0.0156834	0.149046	0.105225	0.916197	1
ATHE_RS09430	16639.8	0.0156203	0.131716	0.118591	0.905599	1
ATHE_RS09815	147.994	0.015518	0.190457	0.0814774	0.935062	1
ATHE_RS12045	788.862	0.0153265	0.163045	0.0940018	0.925108	1
ATHE_RS03275	9538.56	0.0153027	0.144634	0.105803	0.915739	1
ATHE_RS12030	2395.14	0.015064	0.106765	0.141095	0.887795	1
ATHE_RS06785	196.465	0.0149603	0.184002	0.0813049	0.935199	1
ATHE_RS05840	16.794	0.0148165	0.296799	0.0499209	0.960185	1
ATHE_RS00980	572.343	0.0147684	0.124055	0.119047	0.905238	1
ATHE_RS02570	500.193	0.0145723	0.13249	0.109988	0.912419	1
ATHE_RS04000	6135.17	0.0145105	0.0806026	0.180025	0.857133	1
ATHE_RS09425	3889.68	0.0143842	0.148105	0.0971219	0.92263	1
ATHE_RS13765	315.432	0.0143198	0.152159	0.0941105	0.925021	1
ATHE_RS09320	466.986	0.0142616	0.12479	0.114284	0.909012	1
hisB	5049.59	0.0140692	0.222025	0.0633677	0.949474	1
ATHE_RS08005	561.833	0.0139668	0.118968	0.1174	0.906543	1
proA	12098.5	0.0138722	0.118466	0.117099	0.906782	1
ATHE_RS07515	2965.14	0.0137125	0.149192	0.091912	0.926768	1
ATHE_RS07335	24719.6	0.0135668	0.1671	0.0811897	0.935291	1
ATHE_RS02985	239.988	0.0135545	0.165964	0.0816711	0.934908	1
ATHE_RS07740	9718.07	0.0133664	0.0998323	0.133888	0.893491	1
ATHE_RS10340	59.4235	0.013032	0.239891	0.0543245	0.956677	1
ATHE_RS06790	20402.3	0.0129143	0.133458	0.0967672	0.922911	1
ATHE_RS10010	43.0196	0.0127837	0.314095	0.0407001	0.967535	1
ATHE_RS08880	7071.56	0.0127409	0.114911	0.110876	0.911715	1
ATHE_RS01220	5401.72	0.0127205	0.0679265	0.187269	0.85145	1
ATHE_RS10625	1617.49	0.0124591	0.0908776	0.137098	0.890953	1
ATHE_RS14125	1280.45	0.0123721	0.159244	0.0776924	0.938073	1
ATHE_RS00095	2000.79	0.012203	0.0962642	0.126765	0.899126	1
ATHE_RS13475	11998.3	0.0121457	0.166571	0.0729157	0.941873	1
ATHE_RS10650	9268.21	0.0121384	0.227474	0.0533619	0.957444	1
ATHE_RS09700	1576.81	0.0120393	0.167416	0.0719121	0.942672	1
ATHE_RS00815	129.263	0.0119896	0.241515	0.0496432	0.960407	1
ATHE_RS02430	1499.71	0.0119719	0.0829987	0.144242	0.885309	1
ATHE_RS13650	3671.43	0.0118782	0.173648	0.0684039	0.945464	1
ATHE_RS06260	1712.29	0.0118733	0.0843774	0.140716	0.888094	1
ATHE_RS01130	4827.36	0.0117793	0.179889	0.065481	0.947791	1
ATHE_RS09045	6271.57	0.0114207	0.0976503	0.116955	0.906896	1
ATHE_RS01775	83.5168	0.0112804	0.262764	0.0429297	0.965758	1
ATHE_RS01540	1829.41	0.0110738	0.107674	0.102846	0.918085	1
ATHE_RS05495	2417.26	0.0110198	0.19261	0.0572132	0.954375	1
ATHE_RS05370	8553.12	0.0109246	0.172951	0.0631661	0.949634	1
ATHE_RS04260	3540.55	0.0105804	0.207317	0.0510351	0.959298	1
ATHE_RS07905	8215.91	0.0105647	0.133338	0.0792331	0.936847	1
ATHE_RS10260	1003.34	0.0105365	0.130312	0.0808554	0.935557	1
ATHE_RS06000	2021.67	0.0103798	0.103738	0.100057	0.920299	1
ATHE_RS04815	1999.15	0.0100939	0.159511	0.0632799	0.949544	1
ATHE_RS06620	2511.41	0.00994448	0.0913065	0.108913	0.913271	1
ATHE_RS06405	4990.18	0.00988702	0.151017	0.0654698	0.9478	1
ATHE_RS05990	1179.2	0.00976256	0.158111	0.0617449	0.950766	1
ATHE_RS13185	2426.02	0.00961058	0.207963	0.046213	0.96314	1
ATHE_RS13470	4097.02	0.00931679	0.159217	0.0585164	0.953337	1
ATHE_RS10430	738.047	0.00882609	0.13438	0.0656803	0.947632	1
ATHE_RS09760	4014.12	0.00870462	0.122679	0.0709546	0.943434	1
ATHE_RS06705	4175.72	0.00869893	0.122859	0.0708044	0.943553	1
ATHE_RS02250	197.581	0.00863807	0.181474	0.0475995	0.962035	1
ATHE_RS05225	4091.98	0.00859825	0.131996	0.0651402	0.948062	1
ATHE_RS09135	370.118	0.00846049	0.195254	0.0433306	0.965438	1
ATHE_RS07795	11840	0.00835326	0.074489	0.112141	0.910712	1
ATHE_RS11160	709.938	0.00797301	0.126692	0.0629321	0.949821	1
ATHE_RS11725	374.389	0.00787219	0.189305	0.0415846	0.96683	1
ATHE_RS06540	7671.96	0.00784171	0.105091	0.0746183	0.940518	1
ATHE_RS11430	54.0885	0.0077238	0.259346	0.0297819	0.976241	1
ATHE_RS04550	125.86	0.00759294	0.212834	0.0356754	0.971541	1
ATHE_RS10740	28184.9	0.00758908	0.217415	0.034906	0.972155	1
ATHE_RS10450	1482.73	0.00747699	0.220413	0.0339227	0.972939	1
ATHE_RS10090	79.7421	0.00736881	0.247361	0.0297897	0.976235	1
ATHE_RS11665	372.426	0.00734519	0.259934	0.0282579	0.977456	1
ATHE_RS04645	1231.78	0.00731858	0.132915	0.0550622	0.956089	1
ATHE_RS12070	398.003	0.00727117	0.169815	0.0428183	0.965846	1
ATHE_RS08175	4561.34	0.0072561	0.136282	0.0532432	0.957538	1
ATHE_RS03065	115.05	0.0072364	0.211162	0.0342694	0.972662	1
ATHE_RS07830	8.97976	0.00720907	0.316024	0.0228118	0.9818	1
ATHE_RS07420	772.143	0.0071178	0.141136	0.0504323	0.959778	1
ATHE_RS07365	5837.19	0.00705618	0.244941	0.0288076	0.977018	1
ATHE_RS07155	74876.6	0.00704765	0.159993	0.0440499	0.964865	1
ATHE_RS09370	118965	0.00677414	0.237804	0.0284862	0.977274	1
ATHE_RS02180	3075.37	0.00661436	0.0876615	0.0754534	0.939854	1
ATHE_RS08595	1144.99	0.00624654	0.167717	0.0372446	0.97029	1
ATHE_RS11085	4079.49	0.00600628	0.088698	0.067716	0.946012	1
ATHE_RS09635	2189.51	0.00572568	0.139702	0.0409849	0.967308	1
ATHE_RS01915	35.5362	0.00566541	0.250156	0.0226475	0.981931	1
ATHE_RS04165	2390.34	0.00515978	0.118893	0.0433985	0.965384	1
ATHE_RS03495	226.559	0.00502979	0.155899	0.0322631	0.974262	1
ATHE_RS03100	15513	0.00502407	0.120842	0.0415756	0.966837	1
ATHE_RS03080	451.956	0.00502031	0.133203	0.0376891	0.969936	1
flhA	15006.5	0.00501121	0.0853888	0.058687	0.953201	1
ATHE_RS11600	8296.62	0.0049689	0.139517	0.0356151	0.971589	1
ATHE_RS00635	40.8363	0.00492219	0.248522	0.0198059	0.984198	1
ATHE_RS00195	521.56	0.00429199	0.147231	0.0291514	0.976744	1
ATHE_RS01170	476.506	0.00424852	0.156268	0.0271873	0.97831	1
ATHE_RS09950	5785.03	0.00423194	0.254414	0.0166341	0.986729	1
ATHE_RS08990	20.1949	0.0042248	0.279884	0.0150949	0.987957	1
ATHE_RS01505	1213.79	0.00420569	0.0922409	0.0455946	0.963633	1
ATHE_RS07025	260243	0.004056	0.109726	0.0369647	0.970513	1
ATHE_RS02355	35292.7	0.00389024	0.192689	0.0201892	0.983892	1
ATHE_RS01400	264.342	0.0036711	0.216822	0.0169314	0.986491	1
ATHE_RS07825	81.3095	0.00313677	0.235024	0.0133466	0.989351	1
ATHE_RS03465	533.6	0.00297096	0.215759	0.0137698	0.989014	1
ATHE_RS08860	26925	0.00290418	0.295808	0.00981781	0.992167	1
ATHE_RS09780	2316.96	0.00290249	0.146128	0.0198627	0.984153	1
ATHE_RS06375	2913.21	0.00289824	0.0925152	0.0313272	0.975009	1
ATHE_RS13885	1002.15	0.00277424	0.122292	0.0226854	0.981901	1
ATHE_RS11000	3781.59	0.00271734	0.131837	0.0206114	0.983556	1
ATHE_RS08035	2870.44	0.00265107	0.14548	0.018223	0.985461	1
ATHE_RS13545	21.8956	0.00220235	0.292251	0.00753581	0.993987	1
ATHE_RS09265	30966.2	0.00215902	0.185943	0.0116112	0.990736	1
ATHE_RS09690	484.154	0.00211532	0.136994	0.0154409	0.98768	1
ATHE_RS04080	2420.78	0.00208969	0.105491	0.0198091	0.984196	1
ATHE_RS06455	1227.01	0.00204929	0.114797	0.0178515	0.985757	1
ATHE_RS01840	2328.58	0.00160615	0.119285	0.0134648	0.989257	1
ATHE_RS01255	165.987	0.00150822	0.186931	0.00806833	0.993562	1
ATHE_RS12515	2448.81	0.0014955	0.199741	0.0074872	0.994026	1
ATHE_RS09565	711.694	0.00135041	0.10912	0.0123755	0.990126	1
ATHE_RS11895	694.56	0.00125404	0.124503	0.0100724	0.991964	1
ATHE_RS03390	4755.03	0.00111643	0.262937	0.00424599	0.996612	1
ATHE_RS03035	336.318	0.000765008	0.157226	0.00486567	0.996118	1
ATHE_RS06895	780.558	0.000326663	0.0893152	0.00365742	0.997082	1
ATHE_RS07340	5686.52	0.000290055	0.241356	0.00120177	0.999041	1
ATHE_RS11860	3378.91	0.000231527	0.146748	0.00157772	0.998741	1
ATHE_RS06210	4740.01	6.75144e-05	0.108884	0.000620058	0.999505	1
ATHE_RS02035	0.747827	0	0.187576	0	1	1
ATHE_RS11185	0.0461885	0	0.0641253	0	1	1
ATHE_RS06960	1166.78	-8.24249e-05	0.168304	-0.000489739	0.999609	1
ATHE_RS08815	4995.78	-0.000198885	0.119357	-0.0016663	0.99867	1
ATHE_RS13525	135.173	-0.000253949	0.21043	-0.00120681	0.999037	1
ATHE_RS06055	5093.82	-0.00025552	0.0914248	-0.00279487	0.99777	1
ATHE_RS02315	5637.57	-0.000303221	0.129789	-0.00233627	0.998136	1
ATHE_RS06560	1521.39	-0.000319665	0.151424	-0.00211106	0.998316	1
ATHE_RS12060	316.65	-0.000323509	0.129362	-0.0025008	0.998005	1
ATHE_RS08720	2988.63	-0.000386098	0.249881	-0.00154512	0.998767	1
ATHE_RS01480	763.213	-0.000611068	0.145767	-0.00419208	0.996655	1
ATHE_RS01500	2350.54	-0.000743481	0.0822236	-0.00904219	0.992785	1
ATHE_RS08045	528.216	-0.000785191	0.142795	-0.00549871	0.995613	1
ATHE_RS09860	307.897	-0.000878603	0.187925	-0.00467528	0.99627	1
ATHE_RS09260	645.724	-0.000916807	0.197345	-0.00464571	0.996293	1
ATHE_RS09630	2422.43	-0.000930307	0.137761	-0.00675307	0.994612	1
ATHE_RS11195	310.127	-0.00110015	0.119719	-0.00918942	0.992668	1
pstB	3757.57	-0.00111184	0.110404	-0.0100706	0.991965	1
ATHE_RS03665	29.9781	-0.00113812	0.301945	-0.00376929	0.996993	1
ATHE_RS05410	413.734	-0.00138889	0.13043	-0.0106485	0.991504	1
ATHE_RS10350	5500.55	-0.00143935	0.112219	-0.0128263	0.989766	1
ATHE_RS12505	24070.5	-0.00155857	0.127891	-0.0121867	0.990277	1
ATHE_RS10015	33.5244	-0.00163003	0.296585	-0.00549599	0.995615	1
ATHE_RS11440	44.4466	-0.00175333	0.26612	-0.00658852	0.994743	1
ATHE_RS05185	2173.6	-0.00186173	0.103211	-0.0180381	0.985608	1
ATHE_RS00120	1232.82	-0.00190552	0.177425	-0.0107399	0.991431	1
ATHE_RS07700	7795.14	-0.00195376	0.132896	-0.0147015	0.98827	1
ATHE_RS07675	6191.68	-0.0019697	0.206051	-0.0095593	0.992373	1
ATHE_RS01590	466.417	-0.00251813	0.293608	-0.00857652	0.993157	1
ATHE_RS12525	379.948	-0.00291088	0.141082	-0.0206326	0.983539	1
ATHE_RS07790	4728.41	-0.00302	0.0940046	-0.0321261	0.974371	1
ATHE_RS07500	6332.63	-0.00335938	0.170571	-0.0196949	0.984287	1
ATHE_RS03215	14.4594	-0.00363672	0.305263	-0.0119134	0.990495	1
ATHE_RS01190	1209.89	-0.00386545	0.113149	-0.0341624	0.972748	1
ATHE_RS00200	527.898	-0.00393311	0.139332	-0.0282284	0.97748	1
ATHE_RS00330	98.2524	-0.00394638	0.212933	-0.0185335	0.985213	1
ATHE_RS09555	1207.75	-0.0040519	0.0923111	-0.0438939	0.964989	1
ATHE_RS06710	4353	-0.00415011	0.114184	-0.0363457	0.971007	1
ATHE_RS03820	1451.12	-0.00415694	0.204884	-0.0202893	0.983813	1
ATHE_RS04515	152.869	-0.00419502	0.18848	-0.0222571	0.982243	1
ATHE_RS06970	6169.1	-0.00433224	0.276152	-0.0156879	0.987483	1
ATHE_RS10630	3101.98	-0.00455733	0.0777459	-0.0586182	0.953256	1
ATHE_RS06285	21144.6	-0.00459839	0.14687	-0.0313093	0.975023	1
ATHE_RS02815	6861.29	-0.00472984	0.0760081	-0.0622281	0.950381	1
ATHE_RS07465	19025.1	-0.004757	0.154759	-0.0307381	0.975478	1
ATHE_RS12500	29564.6	-0.0047599	0.203612	-0.0233773	0.981349	1
ATHE_RS06585	875.616	-0.00477401	0.244903	-0.0194935	0.984447	1
ATHE_RS06425	1532.52	-0.00501481	0.135758	-0.0369392	0.970533	1
ATHE_RS05480	1206.84	-0.00530488	0.159104	-0.0333423	0.973402	1
ATHE_RS12330	40.3456	-0.00538266	0.283351	-0.0189964	0.984844	1
ATHE_RS06640	715.743	-0.00547447	0.104401	-0.0524372	0.95818	1
ATHE_RS00320	6.59036	-0.0055343	0.317337	-0.0174398	0.986086	1
ATHE_RS12900	932.507	-0.00575572	0.177131	-0.0324941	0.974078	1
ATHE_RS06355	5816.09	-0.00585422	0.0898875	-0.0651284	0.948072	1
ATHE_RS03800	245.66	-0.00604036	0.160915	-0.0375376	0.970056	1
ATHE_RS05355	2350.07	-0.00638926	0.114039	-0.056027	0.95532	1
ATHE_RS04800	2877.99	-0.00648413	0.148505	-0.0436626	0.965173	1
ATHE_RS07440	46663.3	-0.00652366	0.156698	-0.041632	0.966792	1
ATHE_RS09890	667.231	-0.0066241	0.140458	-0.0471607	0.962385	1
ATHE_RS00085	191.001	-0.00665988	0.218071	-0.03054	0.975636	1
ATHE_RS13535	16.9854	-0.00689063	0.296652	-0.023228	0.981468	1
ATHE_RS06015	11479.3	-0.00694151	0.181975	-0.0381453	0.969572	1
ATHE_RS04015	2586.25	-0.00709672	0.0838253	-0.0846609	0.932531	1
ATHE_RS04420	3703.45	-0.00710085	0.0836694	-0.084868	0.932366	1
ATHE_RS11795	5509.39	-0.007143	0.0940855	-0.0759203	0.939482	1
ATHE_RS12355	236.222	-0.00740022	0.161992	-0.0456827	0.963563	1
ATHE_RS13330	384.124	-0.0075328	0.195592	-0.0385127	0.969279	1
ATHE_RS08865	2912.32	-0.00764053	0.164074	-0.0465676	0.962858	1
ATHE_RS08685	8158.79	-0.00790945	0.160485	-0.0492848	0.960692	1
ATHE_RS04380	9269.25	-0.00796609	0.11613	-0.0685961	0.945311	1
ATHE_RS12615	8046.9	-0.00796903	0.225679	-0.0353113	0.971831	1
ATHE_RS03320	11488.9	-0.00810509	0.0947229	-0.0855663	0.931811	1
ATHE_RS08840	773.669	-0.00835356	0.239555	-0.0348711	0.972182	1
ATHE_RS13750	1.0472	-0.00842773	0.220356	-0.038246	0.969492	1
ATHE_RS10035	219.117	-0.00846622	0.254467	-0.0332704	0.973459	1
ATHE_RS03815	19006.3	-0.00848284	0.112029	-0.0757204	0.939642	1
ATHE_RS10000	211.57	-0.00862206	0.291573	-0.0295709	0.976409	1
xylF	359.621	-0.00881174	0.197762	-0.0445573	0.96446	1
ATHE_RS01845	2361.03	-0.00889671	0.137255	-0.0648187	0.948318	1
ATHE_RS07535	15968.9	-0.00899429	0.121281	-0.0741608	0.940882	1
ATHE_RS08440	810.792	-0.00903786	0.127004	-0.071162	0.943269	1
ATHE_RS01745	4420.87	-0.00904828	0.142897	-0.0633205	0.949511	1
ATHE_RS02720	444.291	-0.00908299	0.107803	-0.0842553	0.932853	1
ATHE_RS07375	3533.23	-0.00934441	0.248529	-0.0375989	0.970008	1
ATHE_RS00500	706.403	-0.00942864	0.182788	-0.0515824	0.958861	1
ATHE_RS00090	20.4661	-0.00964799	0.289412	-0.0333365	0.973406	1
ATHE_RS05590	2006.47	-0.00981106	0.113774	-0.0862331	0.931281	1
ATHE_RS09005	24.6782	-0.00986394	0.282168	-0.0349577	0.972113	1
ATHE_RS10460	433.701	-0.00996696	0.155062	-0.0642773	0.948749	1
ATHE_RS06450	1655.56	-0.0100042	0.139593	-0.0716667	0.942867	1
ATHE_RS10870	7188.06	-0.0100456	0.0982692	-0.102225	0.918578	1
ATHE_RS11755	791.781	-0.0101466	0.120139	-0.0844568	0.932693	1
ATHE_RS08200	26531.8	-0.0101478	0.0782458	-0.129691	0.896811	1
ATHE_RS11130	167.725	-0.0102025	0.199952	-0.0510249	0.959306	1
ATHE_RS13235	304.112	-0.0102316	0.172013	-0.0594813	0.952569	1
ATHE_RS02135	3954.69	-0.0102606	0.134905	-0.0760578	0.939373	1
ATHE_RS09455	11628.4	-0.0102945	0.188551	-0.054598	0.956459	1
ATHE_RS09395	11992.5	-0.0104945	0.152672	-0.0687392	0.945197	1
ATHE_RS05910	79.1516	-0.0107442	0.282737	-0.0380007	0.969687	1
ATHE_RS12435	4670.99	-0.0109634	0.178217	-0.0615172	0.950947	1
ATHE_RS11260	8360.22	-0.0109969	0.162075	-0.0678511	0.945904	1
ATHE_RS05200	5489.39	-0.0110063	0.129365	-0.0850796	0.932198	1
ATHE_RS11405	911.133	-0.0114544	0.245273	-0.0467008	0.962752	1
ATHE_RS06145	669.684	-0.0114881	0.124983	-0.0919168	0.926764	1
ATHE_RS07955	2007.84	-0.0115168	0.102821	-0.112008	0.910817	1
ATHE_RS06925	16.3471	-0.0115185	0.310463	-0.0371011	0.970404	1
ATHE_RS02340	4137.8	-0.0117412	0.124461	-0.0943361	0.924842	1
ATHE_RS08795	3687.47	-0.0117665	0.146148	-0.0805109	0.935831	1
ATHE_RS04010	31570.4	-0.0118067	0.089551	-0.131843	0.895108	1
ATHE_RS10830	2165.12	-0.011939	0.113833	-0.104882	0.916469	1
ATHE_RS08500	3347.23	-0.0120044	0.112254	-0.106939	0.914837	1
ATHE_RS00770	1064.96	-0.0120107	0.183159	-0.065575	0.947716	1
ATHE_RS02505	8333.26	-0.0120149	0.161639	-0.0743317	0.940746	1
ATHE_RS12710	14.2765	-0.0121163	0.312576	-0.0387628	0.96908	1
ATHE_RS10700	1205.79	-0.0122722	0.155595	-0.0788728	0.937134	1
ATHE_RS09095	3507.14	-0.0124209	0.107378	-0.115675	0.90791	1
ATHE_RS11760	370.654	-0.0125587	0.160285	-0.0783523	0.937548	1
ATHE_RS08110	3406.02	-0.0128901	0.125454	-0.102748	0.918163	1
ATHE_RS09420	6063.26	-0.0129255	0.160368	-0.0805988	0.935761	1
ATHE_RS02065	162.554	-0.012937	0.294403	-0.0439431	0.96495	1
ATHE_RS02075	3708.16	-0.0129645	0.208236	-0.0622585	0.950357	1
ATHE_RS04020	34582.9	-0.0129693	0.151777	-0.0854499	0.931904	1
ATHE_RS08785	54.7437	-0.0132875	0.270624	-0.0490996	0.96084	1
ATHE_RS09010	120.104	-0.0133642	0.198451	-0.0673425	0.946309	1
ATHE_RS06845	4999.04	-0.0134038	0.19265	-0.0695762	0.944531	1
ATHE_RS00210	10098.7	-0.0135303	0.18764	-0.0721079	0.942516	1
ATHE_RS06730	4165.46	-0.0136968	0.105214	-0.130181	0.896423	1
ATHE_RS04005	16681.7	-0.0137156	0.114289	-0.120008	0.904477	1
ATHE_RS09865	1338.64	-0.0137628	0.200222	-0.0687376	0.945198	1
ATHE_RS07350	6550.25	-0.0137908	0.230266	-0.0598906	0.952243	1
ATHE_RS11700	11472.9	-0.0138497	0.105131	-0.131738	0.895191	1
ATHE_RS06420	7192.49	-0.0139857	0.107212	-0.130449	0.896211	1
ATHE_RS12055	40764.2	-0.0140759	0.205256	-0.0685772	0.945326	1
ATHE_RS09210	6718.63	-0.0141991	0.0973213	-0.145899	0.884001	1
ATHE_RS12280	10713.9	-0.0142628	0.101252	-0.140864	0.887977	1
pheS	6850.56	-0.0145811	0.101356	-0.143861	0.885611	1
ATHE_RS09610	4071.87	-0.0146329	0.20556	-0.0711853	0.94325	1
ATHE_RS02595	15956.6	-0.0147251	0.188721	-0.0780258	0.937808	1
ATHE_RS07705	9692.58	-0.0149431	0.115734	-0.129116	0.897266	1
ATHE_RS03085	32356.9	-0.015071	0.159369	-0.0945665	0.924659	1
ATHE_RS08505	1389.7	-0.015114	0.096517	-0.156595	0.875564	1
ATHE_RS12225	3020.21	-0.015143	0.149126	-0.101545	0.919118	1
ATHE_RS10220	19257.2	-0.0151629	0.254098	-0.0596734	0.952416	1
ATHE_RS04315	261.761	-0.0152618	0.191718	-0.0796054	0.936551	1
ATHE_RS07410	1257.69	-0.015275	0.142499	-0.107194	0.914635	1
ATHE_RS09325	23249.8	-0.0153397	0.213272	-0.0719258	0.942661	1
ATHE_RS00945	542.625	-0.015442	0.170268	-0.090692	0.927737	1
ATHE_RS03650	1862.42	-0.0155087	0.131296	-0.118121	0.905972	1
ATHE_RS04200	1305.59	-0.0155603	0.175578	-0.0886233	0.929381	1
ATHE_RS11235	2381.93	-0.015657	0.193941	-0.0807306	0.935656	1
ATHE_RS06065	5778.58	-0.0156775	0.129394	-0.121161	0.903563	1
ATHE_RS11865	437.57	-0.0158155	0.193524	-0.0817237	0.934866	1
ATHE_RS03755	989.393	-0.0158278	0.141423	-0.111918	0.910888	1
ATHE_RS03895	3028.39	-0.0160464	0.121472	-0.1321	0.894906	1
ATHE_RS07080	4178.48	-0.0161142	0.14462	-0.111424	0.91128	1
ATHE_RS07050	3727.54	-0.0162441	0.130339	-0.12463	0.900817	1
ATHE_RS00190	577.741	-0.0164125	0.173584	-0.094551	0.924671	1
ATHE_RS06170	2006.22	-0.0166355	0.156614	-0.10622	0.915408	1
ATHE_RS06080	1309.21	-0.0166713	0.187116	-0.0890961	0.929006	1
ATHE_RS08710	2208.87	-0.0168842	0.214763	-0.0786181	0.937336	1
ATHE_RS13400	7268.56	-0.0169551	0.108522	-0.156236	0.875847	1
ATHE_RS09665	5954.27	-0.0171056	0.0926937	-0.184539	0.853591	1
ATHE_RS08495	3773.9	-0.0171428	0.17632	-0.0972255	0.922547	1
ATHE_RS07355	5641.71	-0.017606	0.224607	-0.0783858	0.937521	1
ATHE_RS08160	13386.4	-0.0177557	0.0953203	-0.186274	0.85223	1
ATHE_RS05520	1566.01	-0.0178418	0.201146	-0.0887008	0.92932	1
ATHE_RS03345	185.451	-0.0178696	0.269174	-0.0663868	0.94707	1
ATHE_RS02295	3337.77	-0.0178962	0.149689	-0.119555	0.904835	1
ATHE_RS05870	6073.17	-0.0179502	0.154086	-0.116495	0.90726	1
ATHE_RS05615	6623.33	-0.0180114	0.282554	-0.0637451	0.949173	1
ATHE_RS12335	37.2374	-0.0182436	0.278757	-0.0654464	0.947819	1
ATHE_RS01210	1900.57	-0.0183894	0.118674	-0.154957	0.876855	1
ATHE_RS02425	3322.43	-0.0184917	0.122779	-0.15061	0.880284	1
ATHE_RS03730	4057.41	-0.0185228	0.116795	-0.158592	0.873991	1
ATHE_RS03830	9512.87	-0.0188274	0.0942773	-0.199702	0.841714	1
ATHE_RS01760	12642.3	-0.0190409	0.104894	-0.181525	0.855956	1
ATHE_RS08295	2065.08	-0.0192986	0.199874	-0.0965538	0.923081	1
ATHE_RS04065	3634.28	-0.019321	0.191242	-0.101029	0.919528	1
ATHE_RS04715	4119.48	-0.0193272	0.145764	-0.132593	0.894515	1
ATHE_RS06770	1764.02	-0.0194496	0.11209	-0.173518	0.862244	1
ATHE_RS06470	687.596	-0.0194731	0.136498	-0.142662	0.886557	1
ATHE_RS05530	2461.1	-0.0199966	0.270015	-0.0740576	0.940965	1
ATHE_RS07015	111347	-0.0200123	0.183021	-0.109344	0.912929	1
ATHE_RS09480	1796.46	-0.0200501	0.112819	-0.177719	0.858944	1
ATHE_RS13700	2246.16	-0.020158	0.174365	-0.115608	0.907963	1
ATHE_RS12445	971.485	-0.0202183	0.1654	-0.122239	0.90271	1
ATHE_RS09510	1672.45	-0.0203802	0.132257	-0.154096	0.877534	1
ATHE_RS06360	5682.1	-0.0203937	0.102858	-0.19827	0.842834	1
ATHE_RS03290	7162.62	-0.0204455	0.127972	-0.159766	0.873066	1
ATHE_RS10425	2164.23	-0.0206341	0.131782	-0.156577	0.875578	1
ATHE_RS09115	28778.7	-0.0206988	0.184835	-0.111986	0.910835	1
ATHE_RS12165	66.0458	-0.0207164	0.250813	-0.082597	0.934172	1
ATHE_RS09155	597.181	-0.0209293	0.194243	-0.107748	0.914196	1
ATHE_RS11825	298.211	-0.0209751	0.179766	-0.11668	0.907113	1
ATHE_RS00810	3845.3	-0.0210856	0.108296	-0.194703	0.845625	1
ATHE_RS11100	1541.37	-0.0213719	0.125011	-0.17096	0.864255	1
ATHE_RS06335	7335.91	-0.0214101	0.116353	-0.184011	0.854005	1
ATHE_RS09035	6654.59	-0.0214339	0.0814379	-0.263194	0.792401	1
ATHE_RS08300	3226.9	-0.0214444	0.151902	-0.141173	0.887733	1
ATHE_RS07960	1545.57	-0.0217274	0.0872917	-0.248905	0.803434	1
ATHE_RS00510	476.467	-0.0218236	0.182566	-0.119538	0.904849	1
ATHE_RS02300	2540.46	-0.0219754	0.115815	-0.189746	0.849508	1
ATHE_RS02380	1114.87	-0.0220806	0.145832	-0.151411	0.879651	1
ATHE_RS00235	1190.66	-0.0220852	0.121999	-0.181028	0.856346	1
ATHE_RS10765	4276.46	-0.0221132	0.223789	-0.0988124	0.921287	1
ATHE_RS04355	239.835	-0.0221893	0.144713	-0.153333	0.878136	1
ATHE_RS07415	941.766	-0.0224965	0.122224	-0.18406	0.853966	1
ATHE_RS08910	4186.86	-0.0228666	0.117625	-0.194403	0.845861	1
ATHE_RS08085	827.772	-0.0229385	0.26517	-0.086505	0.931065	1
ATHE_RS12440	1755.08	-0.0234193	0.196335	-0.119282	0.905052	1
ATHE_RS06105	1662.32	-0.0234646	0.137175	-0.171056	0.864179	1
ATHE_RS07495	8522.9	-0.0236127	0.161674	-0.146051	0.883881	1
ATHE_RS01880	5200.52	-0.0236297	0.105044	-0.22495	0.822018	1
ATHE_RS02480	187.751	-0.0237051	0.154313	-0.153617	0.877912	1
ATHE_RS03105	3328.96	-0.0239109	0.164872	-0.145027	0.88469	1
ATHE_RS02625	3655.44	-0.0239144	0.129211	-0.185081	0.853166	1
ATHE_RS12065	1252.46	-0.0239523	0.141457	-0.169326	0.86554	1
ATHE_RS03865	10545.8	-0.0240508	0.123233	-0.195165	0.845264	1
ATHE_RS10325	817.307	-0.0240573	0.145927	-0.164859	0.869055	1
ATHE_RS01620	184.86	-0.0241913	0.217929	-0.111006	0.911612	1
ATHE_RS02475	372.541	-0.0245948	0.161638	-0.15216	0.879061	1
ATHE_RS06155	2702.65	-0.0249159	0.150524	-0.165527	0.868529	1
ATHE_RS05125	114.706	-0.0251827	0.212767	-0.118358	0.905784	1
ATHE_RS02310	2378.07	-0.0254168	0.127351	-0.19958	0.841809	1
ATHE_RS10750	690.079	-0.0254608	0.215977	-0.117887	0.906157	1
ATHE_RS09810	179.325	-0.0255003	0.169644	-0.150317	0.880515	1
ATHE_RS10690	15300.1	-0.0256201	0.189379	-0.135285	0.892387	1
ATHE_RS05300	537.521	-0.0257098	0.193673	-0.132749	0.894392	1
ATHE_RS13895	1470.8	-0.0259674	0.123135	-0.210886	0.832976	1
ATHE_RS05005	8898.44	-0.0260253	0.225541	-0.115391	0.908136	1
ATHE_RS06805	4.53367	-0.0264449	0.304436	-0.0868653	0.930779	1
ATHE_RS12865	3563.68	-0.026454	0.123278	-0.214589	0.830088	1
ATHE_RS14090	2318.5	-0.0265086	0.108945	-0.24332	0.807757	1
ATHE_RS02535	1088.85	-0.0266053	0.114563	-0.232232	0.816358	1
ATHE_RS03090	8706.58	-0.0266235	0.171186	-0.155524	0.876408	1
ATHE_RS10695	6099.84	-0.0266957	0.112655	-0.236969	0.812681	1
ATHE_RS06670	953.856	-0.0267794	0.165142	-0.16216	0.87118	1
ATHE_RS05380	4364.51	-0.0268478	0.148359	-0.180965	0.856395	1
ATHE_RS08855	10541.7	-0.0268662	0.315761	-0.0850842	0.932194	1
ATHE_RS01310	9317.35	-0.026902	0.115448	-0.233022	0.815744	1
ATHE_RS06645	35000.7	-0.0269271	0.129625	-0.20773	0.83544	1
ATHE_RS11090	3357.05	-0.0269524	0.087874	-0.306716	0.75906	1
ATHE_RS04470	3521.98	-0.0270164	0.0934914	-0.288972	0.772602	1
ATHE_RS04940	1175.37	-0.0272218	0.123298	-0.22078	0.825264	1
ATHE_RS11475	3428.78	-0.0272391	0.122197	-0.222911	0.823605	1
ATHE_RS10505	780.232	-0.0275139	0.24861	-0.110671	0.911877	1
ATHE_RS00860	692.092	-0.0275177	0.221677	-0.124134	0.901209	1
ATHE_RS08905	18382.9	-0.0276905	0.168377	-0.164455	0.869373	1
ATHE_RS10555	4362.82	-0.0277119	0.100717	-0.275148	0.783203	1
ATHE_RS07030	16936.9	-0.0280675	0.128276	-0.218806	0.826801	1
ATHE_RS10805	4879.29	-0.0281878	0.120444	-0.234033	0.81496	1
ATHE_RS08215	4397.94	-0.0282459	0.0812889	-0.347476	0.728234	1
ATHE_RS11780	6909.35	-0.028267	0.180182	-0.15688	0.875339	1
ATHE_RS00060	45.2134	-0.0283231	0.312786	-0.0905511	0.927849	1
ATHE_RS13710	3776.93	-0.0283697	0.145685	-0.194734	0.845601	1
ATHE_RS04210	9016.34	-0.0284249	0.105257	-0.270053	0.78712	1
ATHE_RS04740	954.655	-0.028732	0.173345	-0.165751	0.868353	1
ATHE_RS02940	5333.79	-0.0287414	0.181526	-0.158332	0.874195	1
ATHE_RS03870	8190.8	-0.028847	0.111671	-0.258322	0.796158	1
ATHE_RS11720	209.74	-0.0289017	0.233869	-0.123581	0.901647	1
ATHE_RS09445	14520.5	-0.029312	0.133039	-0.220326	0.825617	1
ATHE_RS06005	3756.01	-0.0293223	0.0993188	-0.295234	0.767815	1
dnaE	8057.04	-0.0294633	0.117915	-0.24987	0.802688	1
ATHE_RS10060	182.598	-0.0294845	0.180494	-0.163354	0.870239	1
spoVFB	12.4619	-0.0296984	0.304007	-0.0976899	0.922179	1
ATHE_RS07695	8106.9	-0.0298674	0.138021	-0.216397	0.828678	1
ATHE_RS03335	8664	-0.0299094	0.0992145	-0.301462	0.763062	1
ATHE_RS10050	6.86004	-0.0299879	0.317744	-0.0943776	0.924809	1
ATHE_RS04540	89.3058	-0.0300232	0.199763	-0.150294	0.880533	1
ATHE_RS03165	16416	-0.030044	0.143339	-0.2096	0.83398	1
ATHE_RS09090	2507.12	-0.0302	0.0893865	-0.337859	0.735469	1
ATHE_RS00150	5103.85	-0.0302548	0.224211	-0.134939	0.89266	1
ATHE_RS01490	773.758	-0.0310024	0.216191	-0.143403	0.885972	1
ATHE_RS02090	941.406	-0.0310182	0.136208	-0.227727	0.819859	1
ATHE_RS10400	3186.49	-0.0311699	0.140505	-0.221842	0.824437	1
ATHE_RS11855	829.795	-0.0312539	0.107564	-0.290561	0.771387	1
ATHE_RS05055	8225.67	-0.0316657	0.142118	-0.222814	0.823681	1
ATHE_RS04350	377.393	-0.0316855	0.179411	-0.176608	0.859816	1
ATHE_RS05315	17464.9	-0.0318281	0.118694	-0.268151	0.788583	1
ATHE_RS03385	772.779	-0.0318992	0.175578	-0.18168	0.855833	1
ATHE_RS06520	7940.02	-0.0319086	0.109875	-0.290409	0.771504	1
ATHE_RS10910	10268.1	-0.0319558	0.0936975	-0.341053	0.733064	1
ATHE_RS09050	2653.24	-0.0319791	0.113718	-0.281214	0.778547	1
ATHE_RS03095	21974.4	-0.0320643	0.172826	-0.185529	0.852814	1
ATHE_RS03305	1315.76	-0.0320708	0.230192	-0.139322	0.889196	1
ATHE_RS00640	26.666	-0.0321718	0.264074	-0.121829	0.903035	1
ATHE_RS00010	9764.87	-0.0324277	0.113398	-0.285962	0.774907	1
ATHE_RS09110	3638.21	-0.0324888	0.163362	-0.198876	0.84236	1
ATHE_RS12240	418.811	-0.0331163	0.129268	-0.256183	0.797809	1
ATHE_RS10045	122.265	-0.0331265	0.292128	-0.113397	0.909716	1
ATHE_RS09655	1029.25	-0.033236	0.179548	-0.185109	0.853143	1
ATHE_RS09885	932.282	-0.0335918	0.221406	-0.15172	0.879408	1
ATHE_RS11535	248.286	-0.0335923	0.20704	-0.16225	0.871109	1
ATHE_RS09500	3938.16	-0.0338423	0.0750203	-0.451109	0.651911	1
ATHE_RS01780	6630.45	-0.0339401	0.185662	-0.182806	0.85495	1
ATHE_RS12835	719.134	-0.034332	0.152145	-0.225653	0.821471	1
ATHE_RS06090	4554.49	-0.0344293	0.171736	-0.200478	0.841107	1
ATHE_RS02560	23478.2	-0.034497	0.137956	-0.250058	0.802543	1
ATHE_RS05705	5435.45	-0.0347195	0.117916	-0.294444	0.768419	1
ATHE_RS00030	17353	-0.034803	0.12516	-0.278067	0.780961	1
ATHE_RS04820	2421.85	-0.0349162	0.1465	-0.238335	0.811621	1
ATHE_RS00790	5639.83	-0.0349345	0.247056	-0.141403	0.887551	1
ATHE_RS14070	7132.28	-0.0350998	0.169195	-0.207452	0.835657	1
ATHE_RS02670	1029.53	-0.0351399	0.16575	-0.212005	0.832103	1
ATHE_RS04320	3187.06	-0.035161	0.210046	-0.167397	0.867058	1
ATHE_RS01730	518.976	-0.0352176	0.267664	-0.131574	0.895321	1
ATHE_RS12380	138.492	-0.0352618	0.198035	-0.178059	0.858677	1
ATHE_RS09400	5669.58	-0.0352945	0.136817	-0.257969	0.796431	1
ATHE_RS07255	3656.16	-0.0353175	0.0798391	-0.442358	0.65823	1
ATHE_RS10395	18437.8	-0.0353731	0.127069	-0.278377	0.780723	1
ATHE_RS01470	1099.02	-0.0354791	0.168781	-0.210208	0.833505	1
ATHE_RS06300	2041.62	-0.0355043	0.0873738	-0.40635	0.684486	1
ATHE_RS09040	4617.13	-0.0355248	0.0731937	-0.485354	0.627425	1
ATHE_RS07300	656.333	-0.035553	0.165787	-0.21445	0.830196	1
ATHE_RS03110	22229	-0.0358453	0.146792	-0.244192	0.807082	1
ATHE_RS00995	3918.87	-0.0361927	0.131009	-0.276261	0.782348	1
ATHE_RS07970	558.634	-0.0362105	0.182197	-0.198743	0.842464	1
ATHE_RS06755	449.044	-0.0368071	0.130439	-0.282179	0.777806	1
ATHE_RS03135	3825.9	-0.0370194	0.145794	-0.253916	0.799561	1
ATHE_RS05025	13808.1	-0.0370902	0.191566	-0.193615	0.846477	1
ATHE_RS10900	8910.76	-0.0372434	0.0899162	-0.414202	0.678727	1
ATHE_RS04245	229.562	-0.0373887	0.208937	-0.178947	0.857979	1
ATHE_RS05985	2634.26	-0.0374072	0.142667	-0.2622	0.793167	1
ATHE_RS07145	3464.08	-0.0374621	0.113202	-0.330932	0.740696	1
ATHE_RS05760	2122.48	-0.0375987	0.240818	-0.156129	0.875931	1
ATHE_RS00975	234.018	-0.0377297	0.206244	-0.182937	0.854848	1
ATHE_RS07485	3371.77	-0.0378467	0.114347	-0.330982	0.740658	1
ATHE_RS07265	5394.78	-0.0378616	0.0971541	-0.389706	0.696754	1
ATHE_RS00895	1560.04	-0.0379026	0.156236	-0.242599	0.808316	1
ATHE_RS02400	2541.68	-0.0379619	0.137814	-0.275457	0.782965	1
ATHE_RS09075	2733.65	-0.038086	0.110486	-0.344712	0.730311	1
ATHE_RS10580	8070.22	-0.0382526	0.123147	-0.310626	0.756085	1
ATHE_RS09405	8702.27	-0.0386172	0.139376	-0.277072	0.781725	1
ATHE_RS04435	8271.33	-0.0386904	0.110712	-0.349467	0.726739	1
groEL	187004	-0.0389814	0.185059	-0.210643	0.833166	1
ATHE_RS00485	289.895	-0.0395951	0.126826	-0.312201	0.754888	1
ATHE_RS04915	2936.77	-0.0398073	0.0777911	-0.511721	0.608846	1
ATHE_RS05220	4117.02	-0.0398296	0.0939234	-0.424065	0.671519	1
ATHE_RS07670	3763.56	-0.0401454	0.185044	-0.216951	0.828247	1
ATHE_RS04835	2665.61	-0.0402732	0.187999	-0.214221	0.830375	1
leuS	29296.9	-0.040279	0.0704976	-0.571353	0.56776	1
ATHE_RS08075	32.3121	-0.0403139	0.255156	-0.157997	0.874459	1
ATHE_RS08010	2839.15	-0.040529	0.105208	-0.385227	0.700069	1
ATHE_RS09515	14953.2	-0.040576	0.191718	-0.211644	0.832385	1
ATHE_RS10715	2224.55	-0.0405947	0.135762	-0.299014	0.764929	1
ATHE_RS05240	5890.04	-0.040604	0.0696825	-0.582699	0.560096	1
ATHE_RS07435	11559.4	-0.0407174	0.0758967	-0.536485	0.591623	1
ATHE_RS11680	3913.73	-0.0408274	0.155711	-0.2622	0.793167	1
ATHE_RS04090	852.042	-0.0409266	0.148469	-0.275658	0.78281	1
ATHE_RS10275	1388.81	-0.0409531	0.201011	-0.203736	0.83856	1
ATHE_RS00020	945.001	-0.0409607	0.145682	-0.281164	0.778584	1
ATHE_RS06905	450.829	-0.0412528	0.113274	-0.364186	0.715719	1
ATHE_RS12510	12103.3	-0.0412653	0.155887	-0.264713	0.791231	1
ATHE_RS01870	52.1621	-0.0413123	0.249634	-0.165492	0.868557	1
ATHE_RS07715	32.0084	-0.0413397	0.249831	-0.16547	0.868574	1
ATHE_RS08125	17600.6	-0.0413521	0.283585	-0.145819	0.884064	1
ATHE_RS01360	14.3007	-0.0413714	0.310472	-0.133253	0.893993	1
ATHE_RS07060	1061.53	-0.0414138	0.120128	-0.344747	0.730285	1
ATHE_RS00470	1475.85	-0.0414588	0.117952	-0.351489	0.725221	1
ATHE_RS13720	499.144	-0.04148	0.187235	-0.22154	0.824672	1
ATHE_RS13345	1863.47	-0.0414815	0.127789	-0.324611	0.745476	1
ATHE_RS05045	1105.41	-0.0417974	0.153695	-0.271951	0.78566	1
ATHE_RS05645	2232.03	-0.0418461	0.16636	-0.251539	0.801397	1
ATHE_RS02915	4042.78	-0.0418752	0.159093	-0.263212	0.792387	1
ATHE_RS14065	182.581	-0.0421703	0.284684	-0.14813	0.88224	1
ATHE_RS09390	13162.4	-0.0427412	0.122741	-0.348222	0.727674	1
ATHE_RS11465	13902	-0.0427549	0.178033	-0.240151	0.810213	1
ATHE_RS13790	333.666	-0.0428636	0.316418	-0.135465	0.892244	1
ATHE_RS00240	3393.53	-0.0428974	0.14256	-0.300909	0.763484	1
ATHE_RS06605	2894.3	-0.0429793	0.0798712	-0.538107	0.590503	1
ATHE_RS07895	2567.15	-0.0430763	0.144867	-0.29735	0.766199	1
ATHE_RS08470	12294.6	-0.0432877	0.171518	-0.25238	0.800747	1
ATHE_RS07070	1592.12	-0.0433939	0.111519	-0.389116	0.69719	1
ATHE_RS07950	1169.57	-0.0434591	0.127319	-0.341341	0.732847	1
ATHE_RS13315	1200.95	-0.043621	0.192469	-0.226639	0.820705	1
ATHE_RS08705	5746.59	-0.0436471	0.206412	-0.211456	0.832531	1
ATHE_RS00505	887.054	-0.0437553	0.161621	-0.270727	0.786601	1
ATHE_RS01420	10.3352	-0.0437796	0.317607	-0.137842	0.890365	1
ATHE_RS00260	1613.98	-0.0438699	0.170272	-0.257646	0.79668	1
ATHE_RS09650	15602	-0.0439498	0.31263	-0.140581	0.888201	1
ATHE_RS05305	10935	-0.0440753	0.11446	-0.385073	0.700184	1
ATHE_RS03300	7337.66	-0.0441875	0.154506	-0.285992	0.774884	1
ATHE_RS07615	652.499	-0.044512	0.122101	-0.36455	0.715448	1
ATHE_RS07385	4529.16	-0.0445685	0.119448	-0.373119	0.70906	1
ATHE_RS02240	129.177	-0.0445913	0.270344	-0.164943	0.868989	1
ATHE_RS01785	75.1057	-0.0447535	0.303147	-0.14763	NA	NA
ATHE_RS03205	2832.6	-0.0447945	0.088198	-0.507886	0.611533	1
ATHE_RS07480	5497.62	-0.0448651	0.0651062	-0.689106	0.490757	1
ATHE_RS08020	2741.26	-0.0448984	0.145328	-0.308945	0.757363	1
ATHE_RS07285	1084.98	-0.0450555	0.20232	-0.222694	0.823774	1
ATHE_RS07020	17800.4	-0.0451463	0.183957	-0.245418	0.806133	1
ATHE_RS06535	1556.43	-0.0454747	0.149508	-0.304162	0.761004	1
ATHE_RS10725	7626.42	-0.0455661	0.130334	-0.349611	0.726631	1
ATHE_RS00875	1811.45	-0.045669	0.215113	-0.212303	0.831871	1
ATHE_RS11125	1947.55	-0.0456814	0.167188	-0.273233	0.784674	1
ATHE_RS01755	4651.12	-0.0459324	0.114157	-0.402363	0.687417	1
ATHE_RS01810	581.37	-0.0461088	0.277988	-0.165866	NA	NA
ATHE_RS11930	9275.7	-0.0462898	0.143491	-0.322597	0.747001	1
ATHE_RS02115	669.896	-0.046478	0.117576	-0.395302	0.69262	1
ATHE_RS06955	108.99	-0.0464866	0.239278	-0.194279	0.845958	1
ATHE_RS07760	1489.47	-0.0465746	0.107947	-0.431458	0.666136	1
ATHE_RS05790	16789.9	-0.0466953	0.202857	-0.230189	0.817945	1
ATHE_RS09085	2481.52	-0.0469082	0.106798	-0.439224	0.6605	1
ATHE_RS10955	8535.14	-0.0470019	0.135226	-0.34758	0.728156	1
ATHE_RS13340	1760.08	-0.047158	0.150128	-0.314118	0.753432	1
ATHE_RS10795	17374.7	-0.0471864	0.0996259	-0.473636	0.63576	1
ATHE_RS09220	1008.1	-0.047356	0.187492	-0.252576	0.800596	1
ATHE_RS10175	1844.23	-0.0474058	0.130672	-0.362786	0.716765	1
ATHE_RS11550	4.99659	-0.0474196	0.311589	-0.152186	0.87904	1
ATHE_RS08165	2797.51	-0.0475712	0.102406	-0.464538	0.642263	1
ATHE_RS13785	91.4345	-0.0476147	0.31432	-0.151484	0.879594	1
murD	5135.4	-0.0476583	0.0877597	-0.543055	0.587092	1
ATHE_RS03180	11230	-0.0478873	0.103384	-0.463198	0.643222	1
ATHE_RS10335	650.241	-0.0479467	0.171521	-0.279539	0.779831	1
ATHE_RS12620	1279.37	-0.0480153	0.275379	-0.174361	0.861582	1
ATHE_RS03030	720.24	-0.0482977	0.161362	-0.299312	0.764702	1
ATHE_RS08835	2619.88	-0.0484426	0.250807	-0.193147	0.846844	1
ATHE_RS13480	12127.2	-0.048496	0.175421	-0.276455	0.782199	1
ATHE_RS04885	551.605	-0.0485568	0.162069	-0.299606	0.764477	1
ATHE_RS09415	4647.01	-0.0487112	0.116338	-0.418706	0.675431	1
ATHE_RS11925	11680.8	-0.0487258	0.123214	-0.395456	0.692507	1
ATHE_RS04585	1237.92	-0.048859	0.138533	-0.352688	0.724322	1
ATHE_RS00755	8509.67	-0.0491703	0.214918	-0.228786	0.819035	1
ATHE_RS12545	52.0551	-0.0491824	0.227911	-0.215796	0.829146	1
ATHE_RS05570	499.689	-0.0493244	0.213623	-0.230895	0.817396	1
ATHE_RS06225	7231.37	-0.0493901	0.124428	-0.396937	0.691414	1
ATHE_RS06720	1299.29	-0.0496874	0.123881	-0.40109	0.688354	1
ATHE_RS04025	47991.3	-0.0497922	0.133054	-0.374226	0.708236	1
ATHE_RS03145	3170.42	-0.0500024	0.177297	-0.282027	0.777923	1
ATHE_RS06555	3200.85	-0.050012	0.0929039	-0.53832	0.590356	1
ATHE_RS03740	5646.3	-0.0500453	0.170881	-0.292866	0.769625	1
ATHE_RS08725	4957.65	-0.05008	0.26118	-0.191745	0.847942	1
ATHE_RS04750	914.874	-0.0503407	0.148244	-0.339579	0.734173	1
ATHE_RS00180	728.785	-0.0507116	0.237788	-0.213264	0.831121	1
ATHE_RS04170	2746.99	-0.050727	0.124851	-0.406299	0.684523	1
ATHE_RS05320	10059.7	-0.0507577	0.16	-0.317235	0.751065	1
ATHE_RS08930	138.072	-0.0507609	0.215275	-0.235796	0.813591	1
ATHE_RS10760	720.567	-0.0508129	0.242163	-0.209829	0.833801	1
ATHE_RS06885	437.682	-0.0508896	0.208064	-0.244586	0.806777	1
ATHE_RS12020	467.555	-0.0513686	0.147142	-0.349108	0.727008	1
ATHE_RS01720	889.648	-0.0514456	0.208547	-0.246686	0.805151	1
ATHE_RS06230	23115.8	-0.0516581	0.19048	-0.2712	0.786237	1
ATHE_RS09215	3739.37	-0.051818	0.0894592	-0.579236	0.56243	1
ATHE_RS12075	1642.4	-0.0519877	0.136293	-0.381441	0.702876	1
ATHE_RS11290	1522.05	-0.052021	0.191299	-0.271936	0.785671	1
ATHE_RS11305	3590.27	-0.0522039	0.116058	-0.449809	0.652848	1
ATHE_RS13770	692.906	-0.0522947	0.145105	-0.360393	0.718553	1
ATHE_RS00400	3249.38	-0.0524751	0.129336	-0.405728	0.684942	1
ATHE_RS09495	8787.45	-0.0525597	0.149426	-0.351744	0.72503	1
ATHE_RS02950	4981.88	-0.0525672	0.269577	-0.194999	0.845394	1
ATHE_RS08050	472.409	-0.0532581	0.172064	-0.309525	0.756922	1
ATHE_RS02675	568.823	-0.0534898	0.128721	-0.415548	0.677741	1
ATHE_RS00065	865.985	-0.053704	0.225864	-0.237772	0.812058	1
ATHE_RS10195	374.564	-0.0537536	0.161175	-0.33351	0.738749	1
flgL	1528.49	-0.0537896	0.167143	-0.321817	0.747591	1
ATHE_RS11790	3597.95	-0.0541931	0.110066	-0.492369	0.622459	1
ATHE_RS00930	11962.3	-0.054512	0.172922	-0.315241	0.752579	1
ATHE_RS06775	309.616	-0.0547694	0.130851	-0.418562	0.675536	1
ATHE_RS04780	77.3983	-0.0548529	0.257754	-0.212811	0.831474	1
ATHE_RS09960	44812.7	-0.0549239	0.162764	-0.337445	0.735782	1
ATHE_RS04950	3797.43	-0.0549747	0.123251	-0.446038	0.655569	1
ATHE_RS01510	2030.45	-0.0550549	0.102904	-0.535011	0.592642	1
ATHE_RS06855	678.791	-0.0551126	0.165787	-0.33243	0.739565	1
ATHE_RS11165	690.181	-0.0554407	0.152593	-0.363323	0.716363	1
ATHE_RS04045	34421.9	-0.0554828	0.145205	-0.382099	0.702388	1
ATHE_RS02725	202.862	-0.0558332	0.16792	-0.3325	0.739512	1
ATHE_RS00880	773.196	-0.05604	0.174773	-0.320644	0.74848	1
ATHE_RS04275	1650.13	-0.0561301	0.1714	-0.327479	0.743305	1
ATHE_RS05815	5386.43	-0.0566574	0.188272	-0.300934	0.763465	1
ATHE_RS00900	1266.28	-0.0566754	0.140008	-0.404801	0.685623	1
ATHE_RS07175	1248.65	-0.0567159	0.0947302	-0.598709	0.549367	1
ATHE_RS09190	1196.74	-0.0571399	0.244337	-0.233857	0.815096	1
ATHE_RS11010	3102.65	-0.0572503	0.153788	-0.372267	0.709694	1
ATHE_RS00955	5162.02	-0.0575506	0.121354	-0.474239	0.635329	1
ATHE_RS08870	690.905	-0.057574	0.154228	-0.373306	0.708921	1
ATHE_RS08975	2287.07	-0.0576312	0.0985068	-0.585048	0.558515	1
ATHE_RS09100	5130.26	-0.0577559	0.114486	-0.50448	0.613924	1
ATHE_RS03600	221.802	-0.0580967	0.212533	-0.273354	0.784581	1
ATHE_RS01110	65.5771	-0.0584967	0.216124	-0.270663	0.78665	1
ATHE_RS10535	5667.79	-0.0586794	0.13779	-0.425863	0.670208	1
ATHE_RS00855	1891.48	-0.0586979	0.245315	-0.239275	0.810892	1
eno	63860.1	-0.058765	0.113126	-0.519466	0.603436	1
ATHE_RS06050	1669.87	-0.0590105	0.156317	-0.377506	0.705798	1
ATHE_RS07325	806.239	-0.0593388	0.135136	-0.439105	0.660586	1
ATHE_RS06875	220.267	-0.0593481	0.20747	-0.286056	0.774836	1
ATHE_RS05845	11807.6	-0.0595323	0.159039	-0.374326	0.708162	1
ATHE_RS04995	32710	-0.0597055	0.238716	-0.250111	0.802501	1
ATHE_RS10825	5673.17	-0.0597822	0.116803	-0.511822	0.608775	1
ATHE_RS00920	283.229	-0.0599868	0.164286	-0.365136	0.71501	1
ATHE_RS07635	728.381	-0.0602824	0.160002	-0.376759	0.706352	1
ATHE_RS06615	1227.56	-0.0603235	0.100899	-0.597857	0.549935	1
ATHE_RS04625	916.966	-0.0605166	0.13921	-0.434714	0.66377	1
ATHE_RS06505	7054.75	-0.0607161	0.0817952	-0.742294	0.457909	1
ATHE_RS06025	8751.72	-0.0607492	0.174363	-0.348406	0.727535	1
ATHE_RS08455	1956.66	-0.0607503	0.119779	-0.507186	0.612024	1
ATHE_RS00170	1009.62	-0.0612027	0.191566	-0.319486	0.749358	1
ATHE_RS13030	1808.51	-0.0612076	0.104463	-0.585928	0.557924	1
ATHE_RS08195	3537.59	-0.0612101	0.163793	-0.373703	0.708625	1
ATHE_RS07620	13634	-0.0613373	0.0689163	-0.890026	0.373452	1
ATHE_RS04440	6460.21	-0.0615675	0.103714	-0.593626	0.552762	1
ATHE_RS04680	8380.03	-0.0617143	0.130832	-0.471707	0.637136	1
ATHE_RS04030	57037.5	-0.0617527	0.122433	-0.50438	0.613994	1
ATHE_RS12400	95.4769	-0.061776	0.226767	-0.272421	0.785299	1
ATHE_RS01180	1533.26	-0.0618849	0.137028	-0.451621	0.651542	1
ATHE_RS05995	1880.78	-0.062143	0.115915	-0.536107	0.591885	1
ileS	50170.8	-0.0622046	0.111564	-0.557572	0.577137	1
ATHE_RS00375	1573.38	-0.0622398	0.168823	-0.368668	0.712375	1
ATHE_RS08485	3072.55	-0.062375	0.17854	-0.349362	0.726818	1
ATHE_RS05215	6769.45	-0.0626513	0.10482	-0.597703	0.550038	1
ATHE_RS02105	2266.3	-0.0626624	0.106763	-0.586932	0.55725	1
ATHE_RS06525	2711.27	-0.0626869	0.119622	-0.52404	0.600251	1
ATHE_RS02235	61672	-0.0628085	0.166455	-0.37733	0.705929	1
ATHE_RS11740	157.824	-0.0628744	0.217461	-0.289129	0.772482	1
ATHE_RS04575	496.395	-0.0630608	0.146107	-0.431606	0.666028	1
ATHE_RS02025	82.9715	-0.0630888	0.229615	-0.274759	0.783501	1
ATHE_RS12600	169.741	-0.0632775	0.236477	-0.267584	0.78902	1
ATHE_RS10780	4708.4	-0.0633667	0.14988	-0.422784	0.672453	1
ATHE_RS12125	518.683	-0.0634668	0.215139	-0.295004	0.767991	1
ATHE_RS02970	4746.68	-0.0638097	0.168483	-0.378731	0.704888	1
deoA	2166.15	-0.0640211	0.163715	-0.391052	0.695759	1
ATHE_RS11830	65.7681	-0.0641241	0.221864	-0.289025	0.772563	1
ATHE_RS05195	8855.35	-0.0641617	0.110036	-0.583097	0.559828	1
ATHE_RS10985	123.39	-0.0641863	0.177221	-0.362183	0.717215	1
ATHE_RS05170	5105.33	-0.0642187	0.103937	-0.617859	0.536668	1
ATHE_RS00245	6006.79	-0.0642281	0.114297	-0.561941	0.574156	1
polC	16485.6	-0.0646972	0.0715195	-0.90461	0.365672	1
ATHE_RS13930	3411.98	-0.0647356	0.137793	-0.469804	0.638495	1
ATHE_RS04565	7530.74	-0.0648435	0.0956925	-0.677624	0.49801	1
ATHE_RS09660	2310.18	-0.0653527	0.155064	-0.421456	0.673422	1
ATHE_RS06695	3878.45	-0.0654242	0.122753	-0.532975	0.594051	1
ATHE_RS03825	1965.21	-0.0657701	0.168278	-0.390843	0.695914	1
ATHE_RS01065	208.276	-0.0658215	0.14693	-0.447979	0.654168	1
ATHE_RS13875	1516.47	-0.0658317	0.118973	-0.553333	0.580036	1
ATHE_RS09525	2006.32	-0.0658945	0.143875	-0.457999	0.646953	1
ATHE_RS08015	10340.3	-0.0663439	0.121318	-0.546859	0.584476	1
ATHE_RS08590	260.055	-0.0664365	0.132196	-0.50256	0.615273	1
ATHE_RS06060	9299.36	-0.0664643	0.0685677	-0.969323	0.332384	1
ATHE_RS12655	708.729	-0.0666145	0.0972746	-0.684809	0.493464	1
ATHE_RS09800	356.487	-0.0667799	0.180248	-0.37049	0.711018	1
ATHE_RS00215	416.355	-0.0668173	0.186128	-0.358985	0.719606	1
ATHE_RS04745	246.359	-0.0672634	0.192052	-0.350235	0.726163	1
ATHE_RS06495	73184.2	-0.0674022	0.245204	-0.274883	0.783406	1
ATHE_RS10800	7416.86	-0.0674709	0.126581	-0.533027	0.594015	1
ATHE_RS01305	35.2596	-0.0676056	0.249165	-0.271328	0.786138	1
ATHE_RS01705	134.651	-0.0676908	0.280618	-0.241221	0.809384	1
ATHE_RS08970	1400.31	-0.0680295	0.10867	-0.626019	0.531302	1
ATHE_RS03125	71.7285	-0.0681749	0.211293	-0.322656	0.746956	1
ATHE_RS04580	2782.87	-0.0683682	0.121589	-0.562289	0.573919	1
ATHE_RS13190	10573.4	-0.0684173	0.234683	-0.291531	0.770645	1
ATHE_RS03070	96.3312	-0.0685334	0.190274	-0.360183	0.71871	1
ATHE_RS08695	5149.81	-0.0686916	0.184503	-0.372305	0.709666	1
ATHE_RS11800	2991.22	-0.0689704	0.127463	-0.541102	0.588437	1
ATHE_RS01295	12.5696	-0.0689727	0.299112	-0.230591	0.817632	1
ATHE_RS00205	1227.63	-0.0690421	0.105071	-0.657097	0.511119	1
ATHE_RS04935	5885.45	-0.069213	0.124307	-0.556791	0.57767	1
ATHE_RS07855	2161.32	-0.0692806	0.141029	-0.49125	0.62325	1
ATHE_RS11200	172.419	-0.0694884	0.176049	-0.394712	0.693056	1
ATHE_RS09330	33167.8	-0.0695225	0.195907	-0.354876	0.722683	1
ATHE_RS05260	13976.7	-0.0695346	0.187305	-0.371237	0.710461	1
ATHE_RS00960	1456.43	-0.0697585	0.131609	-0.530043	0.596082	1
ATHE_RS05585	4281.89	-0.0699975	0.129866	-0.538998	0.589888	1
ATHE_RS12245	2837.83	-0.0700039	0.121154	-0.577811	0.563392	1
ATHE_RS04705	1295.41	-0.0700347	0.0931724	-0.751668	0.452251	1
ATHE_RS00415	1933.49	-0.0700964	0.174123	-0.402567	0.687266	1
ATHE_RS09915	0.685361	-0.0706876	0.164639	-0.42935	0.667669	1
ATHE_RS10240	4129.11	-0.0707128	0.142895	-0.49486	0.620699	1
ATHE_RS00935	1944.99	-0.0708186	0.11988	-0.590744	0.554692	1
ATHE_RS00305	3068.71	-0.0709238	0.150655	-0.47077	0.637805	1
ATHE_RS10180	61.7227	-0.0709251	0.215585	-0.328988	0.742164	1
ATHE_RS07520	7174.84	-0.0710224	0.206192	-0.344448	0.730509	1
ATHE_RS07870	418.432	-0.0711258	0.155835	-0.456417	0.64809	1
ATHE_RS09580	1307.19	-0.0712138	0.216529	-0.328888	0.74224	1
ATHE_RS05695	2406.39	-0.0712349	0.117388	-0.606832	0.543963	1
ATHE_RS02965	513954	-0.0713027	0.158975	-0.448514	0.653782	1
ATHE_RS05090	884.122	-0.0718301	0.211401	-0.339781	0.734022	1
ATHE_RS05690	785.623	-0.0719302	0.153259	-0.469338	0.638828	1
ATHE_RS09745	5572.44	-0.0719682	0.129655	-0.555074	0.578844	1
ATHE_RS03155	3640.37	-0.0720284	0.189972	-0.379153	0.704574	1
ATHE_RS11190	6.77736	-0.0723939	0.316529	-0.228712	0.819093	1
ATHE_RS03175	10035.9	-0.0725365	0.085908	-0.844352	0.398473	1
ATHE_RS11180	52.3672	-0.0725888	0.276566	-0.262464	0.792963	1
ATHE_RS05610	3481.06	-0.0726096	0.201738	-0.35992	0.718907	1
ATHE_RS03295	9857.68	-0.0728191	0.135149	-0.538806	0.590021	1
ATHE_RS02620	1842.6	-0.0728528	0.154395	-0.471859	0.637028	1
ATHE_RS11690	8359.18	-0.0732846	0.172903	-0.423849	0.671676	1
ATHE_RS08185	2285.02	-0.0733337	0.119374	-0.614321	0.539003	1
ATHE_RS12025	4947.77	-0.073392	0.0925522	-0.792979	0.42779	1
ATHE_RS02270	65915.8	-0.0736194	0.149268	-0.493204	0.621869	1
ATHE_RS04910	3945.08	-0.0737989	0.0834779	-0.884054	0.376667	1
ATHE_RS06880	2121.08	-0.0738742	0.201116	-0.367321	0.71338	1
ATHE_RS11910	5570.57	-0.0742345	0.12825	-0.578828	0.562705	1
ATHE_RS13735	151.163	-0.074517	0.247306	-0.301316	0.763174	1
ATHE_RS06550	8453.48	-0.0747177	0.0879217	-0.84982	0.395425	1
ATHE_RS04755	35.5043	-0.0747835	0.245173	-0.305023	0.760349	1
ATHE_RS04610	2702.19	-0.0748822	0.118909	-0.629743	0.528863	1
ATHE_RS09990	656.763	-0.0749032	0.16625	-0.450546	0.652317	1
ATHE_RS05140	1228.39	-0.074912	0.122521	-0.611422	0.540921	1
ATHE_RS07010	97325.6	-0.0749745	0.179769	-0.41706	0.676635	1
ATHE_RS02645	17363.3	-0.0751463	0.16806	-0.447139	0.654775	1
ATHE_RS06900	951.381	-0.0752784	0.106948	-0.703879	0.481508	1
ATHE_RS00460	5685.27	-0.0753047	0.139503	-0.539806	0.589331	1
ATHE_RS09150	1143.1	-0.0753748	0.139923	-0.538687	0.590103	1
ATHE_RS07475	3726.95	-0.0754685	0.0927073	-0.814051	0.415616	1
ATHE_RS10100	111.888	-0.0755273	0.244258	-0.309211	0.757161	1
ATHE_RS05010	4537.56	-0.0759061	0.198444	-0.382506	0.702086	1
ATHE_RS05030	2910.21	-0.0760213	0.128946	-0.589561	0.555485	1
ATHE_RS01380	1.88985	-0.0760473	0.262556	-0.289642	0.77209	1
ATHE_RS05290	22587.6	-0.076125	0.0999775	-0.761421	0.446405	1
ATHE_RS13130	661.513	-0.0764769	0.154947	-0.493568	0.621611	1
ATHE_RS06435	1581.76	-0.0766706	0.0996328	-0.769532	0.441578	1
ATHE_RS08180	4756.02	-0.0768331	0.109766	-0.699974	0.483944	1
ATHE_RS06480	15119	-0.0771643	0.252941	-0.305069	0.760314	1
ATHE_RS01020	1681.24	-0.0772872	0.0929311	-0.831662	0.4056	1
ATHE_RS06795	13613.6	-0.0774798	0.141402	-0.547941	0.583732	1
ATHE_RS08090	9988.76	-0.0775715	0.151747	-0.511188	0.609219	1
ATHE_RS06035	1052.2	-0.0776149	0.157744	-0.49203	0.622698	1
ATHE_RS08465	6023.69	-0.0777045	0.150098	-0.517691	0.604674	1
ATHE_RS13355	17054.3	-0.0777094	0.107663	-0.721782	0.470429	1
ATHE_RS05710	2086.03	-0.0777203	0.089614	-0.867279	0.385789	1
ATHE_RS09535	8218.94	-0.0777328	0.199134	-0.390354	0.696275	1
ATHE_RS05205	5480.03	-0.0779324	0.107639	-0.724015	0.469057	1
ATHE_RS05190	9761.07	-0.0781596	0.0754252	-1.03625	0.300084	1
ATHE_RS06980	149.384	-0.0782299	0.261495	-0.299164	0.764815	1
ATHE_RS04335	3125.62	-0.0783107	0.143391	-0.546133	0.584975	1
ATHE_RS08745	10404.2	-0.0789446	0.223403	-0.353373	0.723809	1
ATHE_RS10935	7019.35	-0.0790336	0.111273	-0.710265	0.47754	1
ATHE_RS06655	7804.32	-0.0790389	0.0730312	-1.08226	0.279136	1
ATHE_RS13880	915.444	-0.0792388	0.137329	-0.576999	0.56394	1
ATHE_RS00365	745.715	-0.0792499	0.232181	-0.341328	0.732857	1
ATHE_RS06625	1503.71	-0.0796086	0.154752	-0.514427	0.606953	1
ATHE_RS01100	429.214	-0.0799487	0.155876	-0.512899	0.608022	1
ATHE_RS08250	247.254	-0.0799969	0.16088	-0.497245	0.619016	1
ATHE_RS14085	444.392	-0.0801143	0.283342	-0.282747	0.77737	1
ATHE_RS10570	100197	-0.080456	0.224663	-0.358119	0.720254	1
ATHE_RS10040	324.169	-0.0805276	0.267129	-0.301456	0.763067	1
ATHE_RS11005	3172.59	-0.0805364	0.169306	-0.475685	0.634299	1
ATHE_RS03520	3988.79	-0.0806523	0.189955	-0.424586	0.671139	1
ATHE_RS10890	3258.15	-0.0807707	0.129171	-0.625302	0.531773	1
ATHE_RS01990	39.7451	-0.0807993	0.287935	-0.280617	0.779004	1
ATHE_RS02980	7405.4	-0.0808325	0.19761	-0.409051	0.682502	1
ATHE_RS13305	1828.76	-0.0809384	0.200273	-0.404141	0.686109	1
ATHE_RS09560	3240.66	-0.0810223	0.0710054	-1.14107	0.25384	1
ATHE_RS00290	1667.46	-0.081087	0.157297	-0.515503	0.606202	1
ATHE_RS07865	259.039	-0.0812088	0.191648	-0.423738	0.671757	1
ATHE_RS09410	11373.6	-0.0813381	0.135353	-0.600931	0.547886	1
ATHE_RS11965	496.091	-0.0815685	0.182215	-0.44765	0.654406	1
ATHE_RS09790	37282.1	-0.0815822	0.17117	-0.476614	0.633637	1
ATHE_RS00070	994.813	-0.0817867	0.199791	-0.409361	0.682275	1
ATHE_RS06665	4547.23	-0.0818755	0.108341	-0.75572	0.449817	1
ATHE_RS14115	1025.25	-0.081934	0.152021	-0.538966	0.58991	1
ATHE_RS02440	0.489306	-0.0819595	0.160179	-0.511675	0.608878	1
ATHE_RS04060	5535.98	-0.0820612	0.214528	-0.38252	0.702076	1
ATHE_RS08385	1519.08	-0.0821603	0.185631	-0.4426	0.658055	1
ATHE_RS04660	1358.78	-0.0821711	0.314873	-0.260966	0.794119	1
ATHE_RS11990	349.599	-0.0822957	0.145481	-0.565681	0.571611	1
ATHE_RS09620	31614.7	-0.0823239	0.178823	-0.460365	0.645254	1
ATHE_RS06740	5743.19	-0.0823673	0.111659	-0.737669	0.460716	1
ATHE_RS05555	3117.86	-0.0825407	0.245495	-0.336221	0.736704	1
ATHE_RS11095	3324.58	-0.0828116	0.132137	-0.626709	0.53085	1
ATHE_RS06490	82743.3	-0.0828175	0.270927	-0.305682	0.759847	1
ATHE_RS00990	2769.84	-0.0830432	0.0855862	-0.970286	0.331904	1
ATHE_RS13800	62.3489	-0.0830852	0.215777	-0.38505	0.7002	1
ATHE_RS00080	1199.15	-0.0833358	0.192631	-0.43262	0.665291	1
ATHE_RS04855	3879.66	-0.0833738	0.102978	-0.809628	0.418154	1
ATHE_RS10495	187.38	-0.0833739	0.213812	-0.38994	0.696581	1
ATHE_RS09145	7495.79	-0.0837528	0.175384	-0.477539	0.632978	1
ATHE_RS06920	39.746	-0.0838106	0.273483	-0.306456	0.759257	1
ATHE_RS05080	12897.5	-0.0838862	0.160662	-0.522128	0.601581	1
ATHE_RS01415	7.94883	-0.0842197	0.316145	-0.266396	0.789934	1
ATHE_RS00915	609.617	-0.0842759	0.146367	-0.575786	0.56476	1
ATHE_RS08080	2565.3	-0.0843445	0.267902	-0.314833	0.752888	1
ATHE_RS07910	1559.78	-0.0843523	0.126932	-0.664545	0.506342	1
ATHE_RS09750	1051.24	-0.0845975	0.128593	-0.65787	0.510622	1
ATHE_RS03115	18902.4	-0.0846821	0.134997	-0.62729	0.530469	1
gatA	10219.9	-0.0848368	0.129052	-0.657387	0.510932	1
ATHE_RS08750	7132.74	-0.0850272	0.215337	-0.394856	0.692949	1
ATHE_RS14060	1440.42	-0.0854958	0.156201	-0.547344	0.584142	1
ATHE_RS06255	6521.76	-0.0856604	0.112924	-0.758564	0.448113	1
ATHE_RS05160	1064.5	-0.0857276	0.137392	-0.623964	0.532651	1
ATHE_RS05105	58.9582	-0.0858346	0.214344	-0.400452	0.688824	1
ATHE_RS08780	5637.2	-0.0861861	0.162719	-0.529662	0.596346	1
ATHE_RS04290	2629.6	-0.0862169	0.113883	-0.757067	0.44901	1
ATHE_RS10585	13742.5	-0.0863095	0.0934147	-0.923938	0.355518	1
ATHE_RS07755	2802.5	-0.0864148	0.0839696	-1.02912	0.303423	1
ATHE_RS08105	6656.46	-0.0864691	0.119381	-0.724311	0.468875	1
ATHE_RS04185	2848.84	-0.0865707	0.140596	-0.615741	0.538066	1
rplB	22834	-0.086702	0.181554	-0.477555	0.632967	1
ATHE_RS03190	7836.82	-0.0869702	0.109204	-0.796402	0.425798	1
rplL	20969	-0.0869972	0.214344	-0.405877	0.684833	1
ATHE_RS13025	1855.37	-0.0871068	0.109695	-0.79408	0.427149	1
[truncated: 735 more rows]

## Sheet: Mid Log Phase
Locus Tag	baseMean	log2FoldChange	lfcSE	stat	pvalue	padj			JWCB005ΔATHE_RS03255 vs. JWCB005 - mid log phase
ATHE_RS00455	0	NA	NA	NA	NA	NA			Differential Expression output from DESeq2 Analysis of RNAseq Read Counts
ATHE_RS00925	0	NA	NA	NA	NA	NA
ATHE_RS01260	0	NA	NA	NA	NA	NA
ATHE_RS01265	0	NA	NA	NA	NA	NA
ATHE_RS01630	0	NA	NA	NA	NA	NA
ATHE_RS02030	0	NA	NA	NA	NA	NA
ATHE_RS02390	0	NA	NA	NA	NA	NA
ATHE_RS03620	0	NA	NA	NA	NA	NA
ATHE_RS04480	0	NA	NA	NA	NA	NA
ATHE_RS06275	0	NA	NA	NA	NA	NA
ATHE_RS06820	0	NA	NA	NA	NA	NA
ATHE_RS06830	0	NA	NA	NA	NA	NA
ATHE_RS06930	0	NA	NA	NA	NA	NA
ATHE_RS08425	0	NA	NA	NA	NA	NA
ATHE_RS09285	0	NA	NA	NA	NA	NA
ATHE_RS10480	0	NA	NA	NA	NA	NA
ATHE_RS10485	0	NA	NA	NA	NA	NA
ATHE_RS12315	0	NA	NA	NA	NA	NA
ATHE_RS12470	0	NA	NA	NA	NA	NA
ATHE_RS13960	0	NA	NA	NA	NA	NA
ATHE_RS14075	0	NA	NA	NA	NA	NA
ATHE_RS06280	257.359	1.10905	0.172762	6.41953	1.36693e-10	6.16942e-08
ATHE_RS12145	849.694	1.07603	0.189979	5.66397	1.47908e-08	4.4504e-06
ATHE_RS02160	679.587	1.07112	0.152882	7.00621	2.44855e-12	2.21022e-09
ATHE_RS04115	3073.82	0.798858	0.236256	3.38133	0.000721371	0.050089
ATHE_RS12750	40.8694	0.786915	0.283969	2.77113	0.00558621	0.19646
ATHE_RS04145	3689.81	0.754738	0.257934	2.92609	0.00343251	0.154921
ATHE_RS04485	42.5074	0.75444	0.226975	3.32388	0.000887731	0.0559064
ATHE_RS04150	2733.23	0.717259	0.254516	2.81813	0.00483041	0.192364
ATHE_RS12785	796.907	0.707934	0.248699	2.84655	0.00441962	0.187005
ATHE_RS04140	3794.86	0.702647	0.252113	2.78703	0.00531928	0.194657
ATHE_RS12140	1744.31	0.701885	0.203844	3.44324	0.000574781	0.0420677
ATHE_RS01450	46.5539	0.687906	0.280729	2.45043	0.0142688	0.302438
ATHE_RS12185	348.58	0.686928	0.214223	3.2066	0.00134313	0.0808263
ATHE_RS04155	3377.35	0.672877	0.248717	2.70539	0.00682247	0.217987
ATHE_RS10670	58604.4	0.662661	0.142835	4.63934	3.49523e-06	0.000631005
ATHE_RS12295	340.529	0.651494	0.217117	3.00066	0.00269398	0.127988
ATHE_RS12755	513.709	0.648443	0.23716	2.73421	0.00625311	0.213962
ATHE_RS04490	23.3292	0.643228	0.260265	2.47143	0.0134572	0.298785
ATHE_RS00130	48.6281	0.639165	0.223221	2.86338	0.00419149	0.180168
ATHE_RS11635	15673.2	0.633996	0.296405	2.13896	0.0324392	0.44819
ATHE_RS04120	18154	0.631426	0.155541	4.05954	4.91688e-05	0.00578909
ATHE_RS10680	34725.9	0.627477	0.172127	3.64543	0.000266943	0.0240961
ATHE_RS02155	17488.9	0.626841	0.121253	5.16967	2.34502e-07	6.35031e-05
ATHE_RS12180	2248.41	0.614988	0.209255	2.93894	0.00329339	0.151161
ATHE_RS12765	6402.31	0.600087	0.239853	2.5019	0.012353	0.298785
ATHE_RS04110	86110.3	0.595915	0.172229	3.46002	0.000540144	0.0408259
ATHE_RS12175	310.312	0.591002	0.246323	2.3993	0.0164266	0.332742
ATHE_RS12155	802.641	0.574955	0.210556	2.73065	0.00632089	0.213962
ATHE_RS13265	777.652	0.574468	0.216985	2.6475	0.00810891	0.236117
ATHE_RS10675	79377.9	0.57253	0.148314	3.86025	0.000113272	0.0113608
ATHE_RS12680	221.653	0.572465	0.203875	2.80792	0.00498618	0.192894
ATHE_RS11625	623.525	0.568894	0.27447	2.0727	0.0382002	0.489947
ATHE_RS04135	1534.28	0.56676	0.26015	2.17858	0.0293626	0.427089
ATHE_RS12165	66.0458	0.56447	0.236495	2.38681	0.0169952	0.332742
ATHE_RS04590	1281.52	0.56439	0.193226	2.92089	0.00349034	0.154948
ATHE_RS11620	371.798	0.563903	0.273311	2.06323	0.039091	0.489947
ATHE_RS09270	229.78	0.559749	0.181587	3.08253	0.0020525	0.115779
ATHE_RS02515	3717.51	0.55606	0.206868	2.68799	0.00718838	0.223333
ATHE_RS11630	1073.38	0.552852	0.279509	1.97794	0.0479357	0.527683
ATHE_RS02730	15.3893	0.543307	0.296244	1.83398	0.0666569	0.587159
ATHE_RS05820	30683.1	0.541412	0.155485	3.48209	0.000497509	0.0396252
ATHE_RS05460	1652.85	0.53808	0.17586	3.05971	0.0022155	0.115779
ATHE_RS13160	108.236	0.528724	0.218625	2.4184	0.0155887	0.322247
ATHE_RS12215	282.133	0.527403	0.213336	2.47217	0.0134294	0.298785
ATHE_RS13785	91.4345	0.526443	0.313711	1.67811	0.0933247	0.646282
ATHE_RS13975	60.2096	0.526058	0.255081	2.06232	0.0391774	0.489947
ATHE_RS12745	91.4468	0.518537	0.229018	2.26418	0.0235632	0.386972
ATHE_RS10605	3874.65	0.51837	0.163658	3.1674	0.00153811	0.090548
ATHE_RS04105	17512.7	0.506836	0.187195	2.70753	0.0067785	0.217987
ATHE_RS01990	39.7451	0.503453	0.281718	1.78708	0.0739244	0.602503
ATHE_RS09940	5152.09	0.503074	0.274433	1.83314	0.0667818	0.587159
ATHE_RS12585	299.12	0.501181	0.220997	2.26781	0.0233405	0.386972
ATHE_RS13155	818.46	0.496919	0.166483	2.98481	0.00283757	0.132485
ATHE_RS11815	211.011	0.487399	0.208159	2.34148	0.0192076	0.360328
ATHE_RS02165	583.129	0.46983	0.132029	3.55854	0.000372917	0.0315581
ATHE_RS03660	681.149	0.468768	0.219412	2.13647	0.0326409	0.448689
ATHE_RS12595	724.152	0.459374	0.16986	2.70442	0.00684229	0.217987
ATHE_RS11405	911.133	0.455292	0.242797	1.8752	0.0607656	0.581022
ATHE_RS02820	2458.27	0.454557	0.160178	2.83782	0.0045423	0.189239
ATHE_RS12780	984.735	0.452124	0.243059	1.86014	0.0628654	0.581022
ATHE_RS03790	3518.6	0.450864	0.226352	1.99187	0.0463849	0.516288
ATHE_RS02170	780.598	0.449007	0.102303	4.38901	1.1387e-05	0.00171311
ATHE_RS01445	29472	0.448385	0.247518	1.81153	0.0700594	0.598489
ATHE_RS11065	426.654	0.443158	0.189568	2.33772	0.0194017	0.360328
ATHE_RS02360	498.543	0.442159	0.165224	2.67612	0.00744804	0.226621
flgC	4263.55	0.434292	0.172235	2.52151	0.0116853	0.292997
ATHE_RS02415	2.98241	0.432628	0.296096	1.46111	0.143986	0.732067
ATHE_RS09165	7382.75	0.429469	0.161958	2.65172	0.00800822	0.23572
ATHE_RS01475	857.351	0.427159	0.193616	2.20622	0.0273689	0.41175
ATHE_RS01435	52.3695	0.426567	0.265228	1.6083	0.107769	0.67793
ATHE_RS03000	113.028	0.426048	0.279353	1.52513	0.127228	0.70746
ATHE_RS13965	113.189	0.425725	0.223058	1.90859	0.0563156	0.556803
ATHE_RS06970	6169.1	0.42508	0.276155	1.53928	0.123735	0.699531
ATHE_RS10045	122.265	0.423541	0.288114	1.47005	0.141548	0.72745
ATHE_RS12915	14.3516	0.421672	0.311777	1.35248	0.176222	0.753934
ATHE_RS07880	13.4402	0.417848	0.304844	1.37069	0.17047	0.753822
ATHE_RS10320	84.3965	0.413335	0.283236	1.45933	0.144475	0.732067
ATHE_RS05510	4486.52	0.41331	0.176285	2.34456	0.0190496	0.360328
ATHE_RS12600	169.741	0.412773	0.231881	1.7801	0.0750589	0.602503
ATHE_RS12410	4.94211	0.410772	0.309494	1.32724	0.18443	0.755796
ATHE_RS12460	58.1867	0.410099	0.224245	1.8288	0.0674303	0.589036
ATHE_RS07210	8735.06	0.409582	0.254321	1.6105	0.10729	0.67793
ATHE_RS05490	3560.42	0.408735	0.182775	2.23627	0.0253341	0.390653
ATHE_RS05785	16250.5	0.407187	0.20455	1.99065	0.0465193	0.516288
ATHE_RS07320	5415.55	0.404093	0.152187	2.65525	0.00792501	0.23572
ATHE_RS10665	4630.88	0.403137	0.158777	2.53902	0.0111165	0.289346
ATHE_RS07845	6145.08	0.401597	0.168146	2.38839	0.0169225	0.332742
ATHE_RS12150	148.383	0.400199	0.230198	1.7385	0.0821234	0.610962
ATHE_RS02195	792.19	0.399799	0.141692	2.8216	0.00477847	0.192364
ATHE_RS12760	267.709	0.3987	0.242962	1.641	0.100798	0.667384
ATHE_RS13255	214.356	0.396627	0.191545	2.07067	0.0383897	0.489947
ATHE_RS09360	38582.7	0.395842	0.189852	2.08501	0.0370688	0.482607
ATHE_RS05825	673.518	0.395432	0.170749	2.31587	0.0205655	0.371276
ATHE_RS08065	511.158	0.395331	0.159221	2.4829	0.0130319	0.298785
ATHE_RS04770	827.009	0.395011	0.167161	2.36306	0.0181248	0.350586
ATHE_RS12790	578.35	0.391422	0.245975	1.59131	0.11154	0.683593
ATHE_RS13070	13.5902	0.391294	0.30147	1.29795	0.194303	0.770133
ATHE_RS13435	1496.38	0.388844	0.277872	1.39936	0.161704	0.753822
ATHE_RS09280	41.1155	0.387482	0.246833	1.56982	0.116458	0.683878
ATHE_RS11665	372.426	0.385335	0.256937	1.49972	0.133686	0.714308
ATHE_RS03235	211.261	0.384772	0.151952	2.5322	0.0113351	0.289579
ATHE_RS12325	89.5222	0.384249	0.25109	1.53033	0.125936	0.704419
ATHE_RS00705	201.539	0.384101	0.211717	1.81422	0.0696434	0.596818
ATHE_RS11410	1619.25	0.383554	0.259109	1.48028	0.138797	0.725556
ATHE_RS12710	14.2765	0.383207	0.307631	1.24567	0.212886	0.778576
ATHE_RS09355	3370.42	0.382593	0.169286	2.26004	0.0238188	0.386972
ATHE_RS08410	901.456	0.381495	0.204898	1.86188	0.0626206	0.581022
ATHE_RS11615	14336.8	0.380495	0.150049	2.5358	0.0112191	0.289346
ATHE_RS07370	11519.7	0.379964	0.244947	1.55121	0.120851	0.690094
ATHE_RS01375	50.7518	0.379178	0.241717	1.56868	0.116722	0.683878
ATHE_RS04125	3461.1	0.378012	0.256067	1.47623	0.139883	0.725556
ATHE_RS07345	7709.1	0.377982	0.235666	1.60389	0.108738	0.6797
ATHE_RS12275	236.576	0.377221	0.163924	2.30119	0.0213808	0.380629
ATHE_RS12210	289.523	0.376622	0.166984	2.25544	0.0241058	0.386972
ATHE_RS11330	2729.89	0.376142	0.132963	2.82893	0.00467033	0.191625
ATHE_RS12190	71.4893	0.371098	0.288872	1.28464	0.198917	0.774428
ATHE_RS11310	2501.73	0.371011	0.111593	3.3247	0.000885152	0.0559064
ATHE_RS08460	6724.23	0.370743	0.231771	1.59961	0.109686	0.6797
ATHE_RS12335	37.2374	0.370088	0.26803	1.38077	0.16735	0.753822
ATHE_RS01855	1532.75	0.369416	0.144572	2.55524	0.0106115	0.281725
ATHE_RS04130	2964.07	0.367524	0.264394	1.39006	0.16451	0.753822
ATHE_RS13075	687.538	0.366923	0.225807	1.62494	0.104175	0.674893
ATHE_RS13905	71.2658	0.366893	0.311017	1.17966	0.238137	0.794385
ATHE_RS07365	5837.19	0.365674	0.244855	1.49343	0.135325	0.719961
ATHE_RS00590	68.8592	0.364838	0.253925	1.4368	0.150775	0.744537
ATHE_RS06430	2538.73	0.364751	0.20009	1.82293	0.0683135	0.594832
ATHE_RS10015	33.5244	0.364457	0.295564	1.23309	0.217541	0.781142
ATHE_RS12920	61.8599	0.364096	0.255179	1.42683	0.15363	0.752254
ATHE_RS01245	521.757	0.361986	0.216244	1.67397	0.0941364	0.647009
ATHE_RS12775	198.503	0.361779	0.255427	1.41637	0.156668	0.753822
ATHE_RS12525	379.948	0.361546	0.139194	2.59743	0.00939245	0.262214
ATHE_RS04730	935.136	0.360875	0.187972	1.91983	0.054879	0.553966
ATHE_RS07605	802.681	0.358547	0.16471	2.17684	0.0294925	0.427089
ATHE_RS09895	20226.7	0.357562	0.177443	2.01508	0.0438965	0.507999
ATHE_RS09545	5754.87	0.356085	0.174023	2.0462	0.0407368	0.492746
ATHE_RS10000	211.57	0.355162	0.28972	1.22588	0.220244	0.782412
ATHE_RS04890	781.255	0.351591	0.15816	2.223	0.0262155	0.39685
ATHE_RS03845	1509.29	0.350681	0.203553	1.7228	0.0849241	0.619877
ATHE_RS07195	14662	0.349599	0.209241	1.6708	0.0947619	0.649659
ATHE_RS09195	175.215	0.349408	0.197599	1.76827	0.0770163	0.60628
ATHE_RS13520	123.366	0.348855	0.210946	1.65376	0.0981758	0.666272
ATHE_RS07350	6550.25	0.347907	0.23018	1.51145	0.130673	0.711704
ATHE_RS09295	1.84326	0.347398	0.272357	1.27552	0.202124	0.774428
ATHE_RS11765	875.837	0.34608	0.18236	1.89778	0.0577249	0.560283
ATHE_RS11510	48.624	0.346045	0.21524	1.60771	0.107898	0.67793
ATHE_RS07375	3533.23	0.345314	0.248424	1.39001	0.164525	0.753822
ATHE_RS12450	1572.52	0.345076	0.220557	1.56457	0.117684	0.683878
ATHE_RS00595	471.175	0.340298	0.193438	1.75921	0.0785416	0.607687
ATHE_RS00660	10.7062	0.340092	0.308076	1.10392	0.269627	0.810948
ATHE_RS07220	30219.2	0.339531	0.223121	1.52174	0.128075	0.710711
ATHE_RS06120	475.009	0.33942	0.184051	1.84417	0.0651586	0.587159
ATHE_RS11060	2980.87	0.33821	0.15508	2.18087	0.029193	0.427089
ATHE_RS05095	55.0248	0.337202	0.249672	1.35058	0.176829	0.753934
ATHE_RS10620	14.8914	0.33632	0.301955	1.11381	0.265361	0.808342
ATHE_RS12960	2899.04	0.336273	0.146535	2.29483	0.0217427	0.381605
ATHE_RS12120	2887.91	0.335932	0.198804	1.68976	0.0910733	0.640588
ATHE_RS04495	1583.54	0.334855	0.203887	1.64236	0.100516	0.667226
ATHE_RS11995	141.883	0.334725	0.180859	1.85075	0.0642058	0.587159
ATHE_RS12440	1755.08	0.333392	0.195972	1.70123	0.0889003	0.630214
ATHE_RS08370	536.097	0.332755	0.147838	2.2508	0.024398	0.386972
ATHE_RS05470	8711.54	0.32959	0.157301	2.09528	0.0361458	0.478289
ATHE_RS09170	20280.7	0.327678	0.23444	1.39771	0.162201	0.753822
ATHE_RS07230	19910.3	0.326254	0.213439	1.52856	0.126374	0.704419
ATHE_RS09350	4457.19	0.325164	0.169526	1.91807	0.0551016	0.553966
ATHE_RS01290	47.1003	0.324527	0.261754	1.23982	0.215042	0.779962
ATHE_RS00630	23.0918	0.321882	0.301659	1.06704	0.285954	0.822646
ATHE_RS12720	1328.97	0.321596	0.138237	2.3264	0.019997	0.367517
ATHE_RS12965	5739.25	0.320525	0.140937	2.27424	0.0229514	0.38604
ATHE_RS11590	2402.19	0.31955	0.200696	1.59221	0.111337	0.683593
ATHE_RS08550	454.887	0.319134	0.22446	1.42178	0.155089	0.753822
ATHE_RS02365	0.969823	0.318337	0.228018	1.39611	0.162682	0.753822
ATHE_RS10845	7324.8	0.316186	0.124379	2.54213	0.011018	0.289346
ATHE_RS00640	26.666	0.315971	0.26475	1.19347	0.232686	0.792392
ATHE_RS07215	15479.2	0.314431	0.223148	1.40907	0.158814	0.753822
ATHE_RS11950	138.801	0.314412	0.220628	1.42508	0.154135	0.752254
ATHE_RS07290	53.4189	0.313849	0.278562	1.12668	0.25988	0.808342
ATHE_RS07235	5524.91	0.313767	0.229098	1.36957	0.170821	0.753822
ATHE_RS00160	1619.24	0.312592	0.127601	2.44975	0.0142954	0.302438
ATHE_RS12320	59.3043	0.311671	0.247249	1.26055	0.20747	0.778576
ATHE_RS02665	1637.93	0.311138	0.137044	2.27035	0.0231866	0.386972
ATHE_RS03750	1670.17	0.310693	0.213497	1.45526	0.145597	0.734168
ATHE_RS07125	2325.78	0.309386	0.166004	1.86372	0.0623603	0.581022
ATHE_RS03850	1522.21	0.308927	0.193921	1.59306	0.111147	0.683593
ATHE_RS13450	16.5574	0.308112	0.292313	1.05405	0.291859	0.822756
ATHE_RS10420	6.05976	0.307608	0.317281	0.969511	0.33229	0.846749
ATHE_RS00620	254.459	0.307265	0.189448	1.6219	0.104826	0.675417
ATHE_RS06290	670.616	0.307244	0.175305	1.75262	0.0796666	0.607701
ATHE_RS12380	138.492	0.307117	0.192447	1.59586	0.110521	0.683313
ATHE_RS12605	222.028	0.306179	0.239494	1.27844	0.201094	0.774428
ATHE_RS10380	128.198	0.306037	0.245081	1.24872	0.211769	0.778576
ATHE_RS00390	654.967	0.304921	0.228298	1.33563	0.181671	0.755339
ATHE_RS08235	1377.4	0.304828	0.121405	2.51083	0.0120448	0.296522
ATHE_RS10820	5786.35	0.304742	0.138998	2.19242	0.0283489	0.424136
ATHE_RS07550	502.332	0.30428	0.136117	2.23542	0.0253896	0.390653
ATHE_RS05720	2572.18	0.303755	0.140058	2.16877	0.0300999	0.433566
ATHE_RS06965	715.815	0.303265	0.226889	1.33662	0.181345	0.755339
ATHE_RS03345	185.451	0.302466	0.267727	1.12975	0.258581	0.808342
ATHE_RS08830	3231.41	0.302046	0.135655	2.22658	0.0259756	0.39685
ATHE_RS09440	24077.8	0.301067	0.146931	2.04904	0.0404586	0.492746
ATHE_RS07225	42598.1	0.299448	0.228171	1.31239	0.18939	0.764335
ATHE_RS12405	77.9804	0.297945	0.189734	1.57033	0.116339	0.683878
ATHE_RS05730	135.803	0.297475	0.206524	1.44039	0.149756	0.744537
ATHE_RS01305	35.2596	0.297385	0.242621	1.22572	0.220304	0.782412
ATHE_RS04550	125.86	0.29698	0.209664	1.41645	0.156643	0.753822
ATHE_RS07200	30304.9	0.296528	0.223108	1.32908	0.183822	0.755796
ATHE_RS12465	12.6324	0.295802	0.299932	0.986229	0.324021	0.846749
ATHE_RS13440	1723.94	0.295626	0.266991	1.10725	0.268185	0.810892
ATHE_RS00195	521.56	0.294721	0.144389	2.04116	0.0412347	0.492746
ATHE_RS09820	12.3322	0.294676	0.305824	0.963548	0.335273	0.846749
ATHE_RS07340	5686.52	0.29358	0.241272	1.2168	0.22368	0.785635
ATHE_RS06955	108.99	0.292262	0.236968	1.23334	0.217451	0.781142
ATHE_RS02350	234.37	0.291833	0.23387	1.24784	0.212088	0.778576
ATHE_RS09750	1051.24	0.291224	0.127994	2.2753	0.0228878	0.38604
ATHE_RS12590	246.6	0.289932	0.224468	1.29164	0.196481	0.774428
ATHE_RS12170	63.6119	0.288281	0.244164	1.18069	0.237727	0.794385
ATHE_RS10430	738.047	0.287479	0.133626	2.15137	0.0314473	0.442279
ATHE_RS07420	772.143	0.286549	0.140865	2.0342	0.041931	0.495848
ATHE_RS00490	82.5168	0.286316	0.240947	1.18829	0.234718	0.794385
ATHE_RS01385	27.2252	0.285399	0.26927	1.0599	0.28919	0.822646
ATHE_RS04235	3930.63	0.285085	0.159703	1.78509	0.0742466	0.602503
ATHE_RS04830	28.38	0.284655	0.267309	1.06489	0.286926	0.822646
rplS	13974.6	0.284642	0.0934677	3.04534	0.00232414	0.11875
ATHE_RS12060	316.65	0.283789	0.125867	2.25468	0.0241537	0.386972
ATHE_RS06125	886.522	0.283712	0.149159	1.90208	0.0571607	0.556803
ATHE_RS13260	186.686	0.283007	0.205935	1.37425	0.169363	0.753822
ATHE_RS09030	54.2691	0.280667	0.275293	1.01952	0.307956	0.840671
ATHE_RS12110	5037.69	0.278961	0.198845	1.40291	0.160645	0.753822
ATHE_RS13250	177.487	0.278869	0.212447	1.31265	0.189301	0.764335
ATHE_RS13390	111.656	0.278858	0.235997	1.18162	0.237358	0.794385
ATHE_RS11420	273.057	0.278778	0.178406	1.5626	0.118146	0.685096
ATHE_RS10980	1537.04	0.277816	0.178771	1.55403	0.120177	0.689493
ATHE_RS00820	455.36	0.277328	0.188408	1.47195	0.141033	0.72745
ATHE_RS13845	660.221	0.276913	0.17008	1.62813	0.103496	0.673295
ATHE_RS09340	3025.58	0.276782	0.201694	1.37229	0.169975	0.753822
ATHE_RS09265	30966.2	0.27665	0.185914	1.48806	0.136736	0.723431
ATHE_RS08220	2204.3	0.27659	0.105847	2.61311	0.00897231	0.253094
ATHE_RS09385	3320.98	0.276482	0.193386	1.42969	0.152806	0.749637
ATHE_RS08330	2653.52	0.275967	0.239766	1.15099	0.249737	0.808342
ATHE_RS07245	71481	0.275387	0.271287	1.01511	0.310052	0.841692
ATHE_RS12105	1143.85	0.275365	0.195642	1.40749	0.159281	0.753822
ATHE_RS12270	275.103	0.275156	0.1847	1.48975	0.13629	0.723431
ATHE_RS09335	7839.71	0.272896	0.201985	1.35107	0.176674	0.753934
ATHE_RS11135	123.087	0.27257	0.242404	1.12445	0.260823	0.808342
ATHE_RS00545	354.321	0.272515	0.195246	1.39575	0.16279	0.753822
ATHE_RS13740	5022.13	0.271091	0.127127	2.13244	0.032971	0.450936
ATHE_RS05750	15992.1	0.270968	0.249476	1.08615	0.277413	0.817813
ATHE_RS03860	1043.3	0.270909	0.152843	1.77247	0.0763171	0.604288
ATHE_RS06675	3031.56	0.270637	0.192251	1.40772	0.159213	0.753822
ATHE_RS11550	4.99659	0.270208	0.314934	0.857984	0.390901	0.875745
ATHE_RS09070	830.105	0.269749	0.134746	2.00191	0.0452944	0.516288
ATHE_RS09345	4028.85	0.26864	0.203461	1.32035	0.186718	0.758071
ATHE_RS07380	9011.51	0.268061	0.255848	1.04773	0.294762	0.827165
ATHE_RS07270	562.821	0.267795	0.117036	2.28815	0.022129	0.381689
ATHE_RS00655	79.5276	0.267702	0.25105	1.06633	0.286276	0.822646
ATHE_RS12390	327.819	0.267492	0.194395	1.37602	0.168814	0.753822
ATHE_RS02295	3337.77	0.26714	0.149623	1.78542	0.074194	0.602503
ATHE_RS01365	36.8632	0.266439	0.272365	0.978243	0.327954	0.846749
ATHE_RS06140	720.336	0.266022	0.193688	1.37346	0.169611	0.753822
ATHE_RS12835	719.134	0.265902	0.151354	1.75682	0.078948	0.607701
ATHE_RS06220	3550.51	0.26575	0.114314	2.32474	0.0200859	0.367517
ATHE_RS12330	40.3456	0.264701	0.273242	0.968741	0.332674	0.846749
ATHE_RS12850	1407.93	0.264639	0.179304	1.47592	0.139965	0.725556
ATHE_RS05680	8003.27	0.264312	0.128279	2.06045	0.0393552	0.489947
ATHE_RS08140	43420.6	0.263767	0.157178	1.67815	0.0933187	0.646282
ATHE_RS05505	3296.57	0.263637	0.169996	1.55084	0.12094	0.690094
ATHE_RS03930	879.451	0.263584	0.223185	1.18101	0.237598	0.794385
ATHE_RS02085	3541.43	0.263511	0.13846	1.90315	0.0570208	0.556803
ATHE_RS00140	10212.5	0.262639	0.165675	1.58527	0.112906	0.683878
ATHE_RS12800	937.032	0.262081	0.15028	1.74395	0.0811676	0.608869
ATHE_RS13545	21.8956	0.262019	0.292354	0.896242	0.370124	0.859771
ATHE_RS12610	1208.94	0.262017	0.217235	1.20614	0.227762	0.792392
ATHE_RS08300	3226.9	0.261395	0.151881	1.72105	0.0852409	0.620517
ATHE_RS01575	4850.26	0.261037	0.139463	1.87173	0.061244	0.581022
ATHE_RS09950	5785.03	0.25794	0.254339	1.01416	0.310506	0.841692
ATHE_RS03430	5667.82	0.257848	0.17037	1.51346	0.130163	0.711704
ATHE_RS12685	171.276	0.257326	0.234935	1.09531	0.273381	0.81443
ATHE_RS00690	1407.49	0.255685	0.209528	1.22029	0.222354	0.783993
ATHE_RS00605	1121.94	0.254921	0.215493	1.18297	0.236823	0.794385
ATHE_RS01660	905.209	0.254877	0.161934	1.57395	0.115499	0.683878
ATHE_RS10660	5970.27	0.254629	0.120068	2.12071	0.0339461	0.460132
ATHE_RS01080	125.134	0.254561	0.214481	1.18687	0.235279	0.794385
ATHE_RS12300	929.666	0.254191	0.172412	1.47432	0.140396	0.725556
ATHE_RS07240	25353.5	0.253364	0.214063	1.18359	0.236574	0.794385
ATHE_RS10720	2492.9	0.250497	0.121231	2.06628	0.0388016	0.489947
fusA_2	4031.66	0.250442	0.243328	1.02924	0.303368	0.834031
ATHE_RS05175	3988.37	0.250336	0.106616	2.34801	0.0188741	0.360328
ATHE_RS08145	562.598	0.250085	0.180566	1.38501	0.16605	0.753822
ATHE_RS12740	396.785	0.249719	0.198896	1.25553	0.209287	0.778576
ATHE_RS08155	1.00631	0.248077	0.2149	1.15438	0.248344	0.808052
ATHE_RS02280	1815.5	0.247224	0.123432	2.00291	0.0451866	0.516288
hppA	47014.8	0.245917	0.127559	1.92787	0.0538717	0.551633
ATHE_RS04370	315.535	0.244693	0.183284	1.33505	0.181862	0.755339
ATHE_RS09430	16639.8	0.24399	0.13168	1.85291	0.0638957	0.587159
ATHE_RS13325	687.985	0.24345	0.168789	1.44233	0.149208	0.744117
ATHE_RS13270	537.661	0.242773	0.227965	1.06496	0.286895	0.822646
ATHE_RS06605	2894.3	0.241605	0.0796581	3.03303	0.00242115	0.11931
ATHE_RS13515	59.3009	0.241576	0.239051	1.01056	0.312225	0.84285
ATHE_RS09585	1519.94	0.241157	0.202811	1.18907	0.234412	0.794385
ATHE_RS07800	3865.49	0.240813	0.105546	2.2816	0.022513	0.385856
ATHE_RS05755	3127.27	0.239837	0.0975392	2.45888	0.0139373	0.302438
ATHE_RS06370	1359.68	0.239487	0.111759	2.14288	0.0321224	0.447437
ATHE_RS10035	219.117	0.239314	0.251423	0.951837	0.34118	0.846749
ATHE_RS05500	7113.46	0.239206	0.15868	1.50747	0.131689	0.713659
ATHE_RS11180	52.3672	0.239123	0.271022	0.8823	0.377615	0.868802
ATHE_RS07330	4315.73	0.239079	0.138424	1.72715	0.0841411	0.619169
ATHE_RS13430	2591.96	0.237161	0.249323	0.951221	0.341492	0.846749
ATHE_RS00535	1417.61	0.236998	0.1698	1.39575	0.162791	0.753822
ATHE_RS01625	82.638	0.236119	0.239995	0.983851	0.325189	0.846749
ATHE_RS05405	5234.81	0.235508	0.128367	1.83464	0.0665584	0.587159
ATHE_RS10740	28184.9	0.234816	0.217416	1.08003	0.280127	0.817813
ATHE_RS01875	1240.28	0.234463	0.17915	1.30875	0.190619	0.767006
ATHE_RS12985	10.8509	0.234271	0.316867	0.739336	0.459703	0.902738
ATHE_RS05830	19.6546	0.233702	0.300182	0.778534	0.436255	0.889534
ATHE_RS08290	8991.6	0.233104	0.145245	1.60491	0.108515	0.6797
ATHE_RS06785	196.465	0.232985	0.181491	1.28373	0.199237	0.774428
ATHE_RS06400	4438.93	0.232511	0.18659	1.24611	0.212726	0.778576
ATHE_RS11300	2576.4	0.232234	0.158047	1.4694	0.141725	0.72745
ATHE_RS00215	416.355	0.232063	0.183207	1.26667	0.205273	0.778576
ATHE_RS03855	6403.02	0.231728	0.168693	1.37367	0.169545	0.753822
ATHE_RS13625	720.959	0.231308	0.181345	1.27552	0.202126	0.774428
ATHE_RS10865	474.865	0.231222	0.192557	1.2008	0.229829	0.792392
ATHE_RS05315	17464.9	0.231173	0.118665	1.94811	0.0514016	0.545864
ATHE_RS11385	3619.68	0.231106	0.156412	1.47755	0.139529	0.725556
ATHE_RS12395	155.759	0.231046	0.203729	1.13409	0.256759	0.808342
ATHE_RS07410	1257.69	0.230522	0.141408	1.63019	0.10306	0.672501
ATHE_RS12730	677.969	0.230218	0.215177	1.0699	0.284666	0.822646
ATHE_RS09240	1311.31	0.229311	0.140002	1.63791	0.10144	0.668338
ATHE_RS06715	3029.69	0.228071	0.12537	1.81919	0.0688823	0.595414
ATHE_RS12400	95.4769	0.227431	0.215451	1.05561	0.291147	0.822756
ATHE_RS01565	3483.92	0.226927	0.137898	1.64561	0.0998435	0.666272
ATHE_RS00665	3076.05	0.226639	0.200997	1.12757	0.259501	0.808342
ATHE_RS00785	751.718	0.226609	0.203404	1.11408	0.265243	0.808342
fucI	1063.68	0.226608	0.214107	1.05839	0.289879	0.822646
ATHE_RS00685	1602.9	0.225165	0.230819	0.975503	0.329311	0.846749
ATHE_RS01440	9340.05	0.225163	0.243407	0.925049	0.354941	0.850188
ATHE_RS11295	2019.91	0.224203	0.272847	0.821718	0.411237	0.879206
ATHE_RS09945	6071.08	0.224169	0.260932	0.859111	0.390279	0.875745
ATHE_RS01460	157.92	0.223658	0.208001	1.07528	0.282251	0.818348
ATHE_RS01420	10.3352	0.223228	0.317074	0.704025	0.481417	0.922076
ATHE_RS07595	8115.94	0.222416	0.187741	1.18469	0.236139	0.794385
ATHE_RS01010	17433	0.222138	0.116436	1.90781	0.0564163	0.556803
ATHE_RS13275	8131.27	0.221023	0.142559	1.55039	0.121047	0.690094
ATHE_RS10635	813.114	0.220029	0.14624	1.50457	0.132434	0.714308
ATHE_RS10835	3916.91	0.219821	0.106733	2.05955	0.0394418	0.489947
ATHE_RS00770	1064.96	0.219016	0.182554	1.19973	0.230245	0.792392
ATHE_RS06380	6378.83	0.218765	0.113472	1.92793	0.0538638	0.551633
ATHE_RS13725	286.723	0.218719	0.170563	1.28234	0.199724	0.774428
ATHE_RS12700	172.378	0.218577	0.232731	0.939184	0.347636	0.847343
ATHE_RS10205	50.5518	0.218435	0.288651	0.756745	0.449203	0.899962
ATHE_RS09955	2722.04	0.218372	0.245858	0.888201	0.374433	0.862948
ATHE_RS01645	1093	0.217541	0.200804	1.08335	0.278654	0.817813
ATHE_RS06625	1503.71	0.216747	0.154928	1.39902	0.161808	0.753822
ATHE_RS10700	1205.79	0.21643	0.155937	1.38794	0.165156	0.753822
ATHE_RS13600	914.178	0.21633	0.226283	0.956017	0.339064	0.846749
ATHE_RS09640	726.446	0.216225	0.171612	1.25996	0.207682	0.778576
ATHE_RS06525	2711.27	0.216042	0.119706	1.80477	0.0711107	0.598518
ATHE_RS08230	5459.97	0.215891	0.136732	1.57893	0.114352	0.683878
ATHE_RS09485	988.358	0.215167	0.132827	1.6199	0.105253	0.675417
ATHE_RS11070	3409.77	0.21496	0.0917515	2.34285	0.0191371	0.360328
ATHE_RS13385	3889.83	0.214531	0.141341	1.51783	0.129058	0.711704
ATHE_RS03245	3895.88	0.214451	0.149141	1.43791	0.150461	0.744537
ATHE_RS07045	666.585	0.2144	0.170801	1.25527	0.209382	0.778576
ATHE_RS11390	3667.4	0.21391	0.159905	1.33773	0.180984	0.755339
ATHE_RS00530	650.142	0.213785	0.193487	1.10491	0.269199	0.810892
ATHE_RS10510	698.13	0.21372	0.249078	0.858046	0.390867	0.875745
ATHE_RS13745	392.789	0.213546	0.183822	1.1617	0.245357	0.805365
ATHE_RS09475	247.848	0.213469	0.178567	1.19546	0.231909	0.792392
ATHE_RS13425	480.186	0.213125	0.269965	0.789453	0.429847	0.888103
ATHE_RS02345	145.29	0.213057	0.309801	0.687723	0.491627	0.92777
ATHE_RS07325	806.239	0.213038	0.134112	1.58852	0.11217	0.683878
ATHE_RS13890	1474.99	0.212782	0.158471	1.34272	0.179363	0.755339
ATHE_RS01560	1602.51	0.212551	0.154099	1.37931	0.167799	0.753822
ATHE_RS05675	7426.25	0.212337	0.111408	1.90595	0.0566573	0.556803
ATHE_RS01195	5658.06	0.211578	0.139989	1.51139	0.130689	0.711704
ATHE_RS11980	493.419	0.211329	0.251499	0.840277	0.400753	0.875745
ATHE_RS02175	1751.16	0.211216	0.101271	2.08565	0.0370106	0.482607
ATHE_RS11945	491.577	0.210732	0.18893	1.11539	0.264682	0.808342
ATHE_RS03400	850.579	0.210139	0.186553	1.12643	0.259982	0.808342
ATHE_RS02440	0.489306	0.209436	0.167934	1.24713	0.212349	0.778576
ATHE_RS13370	167.655	0.209373	0.205695	1.01788	0.308735	0.841692
ATHE_RS09255	123.226	0.20926	0.222421	0.940826	0.346794	0.847343
ATHE_RS11115	3655.69	0.209258	0.144327	1.44988	0.147092	0.737925
ATHE_RS06175	4767.93	0.208687	0.21593	0.966457	0.333815	0.846749
ATHE_RS03340	72.0474	0.207825	0.282796	0.734892	0.462405	0.90426
ATHE_RS02520	1584.81	0.207746	0.168379	1.2338	0.217279	0.781142
ATHE_RS12195	29.4173	0.207659	0.253563	0.818963	0.412807	0.881249
ATHE_RS01035	662.671	0.207456	0.121667	1.70512	0.0881725	0.630214
ATHE_RS01890	1002.85	0.207168	0.183423	1.12945	0.258707	0.808342
ATHE_RS06600	3665.97	0.206297	0.0739307	2.79041	0.00526413	0.194657
ATHE_RS04965	12.5972	0.206114	0.300389	0.686157	0.492614	0.92777
ATHE_RS11480	1059.94	0.203909	0.214605	0.950161	0.342031	0.846749
ATHE_RS10270	3010.92	0.203529	0.106832	1.90513	0.0567631	0.556803
ATHE_RS05740	2503.43	0.203447	0.156757	1.29785	0.19434	0.770133
ATHE_RS03005	7468.47	0.203318	0.247399	0.821821	0.411179	0.879206
ATHE_RS11075	2121.28	0.203307	0.139262	1.45989	0.14432	0.732067
ATHE_RS02530	2567.89	0.202987	0.137674	1.47441	0.140371	0.725556
ATHE_RS02825	911.465	0.202095	0.198008	1.02064	0.307424	0.840064
ATHE_RS12240	418.811	0.200997	0.128022	1.57001	0.116412	0.683878
ATHE_RS01345	390.83	0.200747	0.148521	1.35164	0.176491	0.753934
ATHE_RS01975	175.762	0.200697	0.244084	0.822246	0.410937	0.879206
ATHE_RS05605	11961.4	0.200603	0.127438	1.57413	0.115459	0.683878
ATHE_RS05685	364.392	0.200254	0.144461	1.38622	0.16568	0.753822
ATHE_RS03905	9827.54	0.19995	0.167361	1.19472	0.232197	0.792392
ATHE_RS11425	333.627	0.199836	0.194118	1.02945	0.303267	0.834031
ATHE_RS10515	314.5	0.199712	0.201839	0.989464	0.322436	0.846749
ATHE_RS07530	5283.88	0.199633	0.102186	1.95363	0.0507455	0.543157
ATHE_RS04170	2746.99	0.199574	0.124695	1.60051	0.109487	0.6797
ATHE_RS07855	2161.32	0.199463	0.140619	1.41847	0.156055	0.753822
ATHE_RS13295	610.913	0.199134	0.169293	1.17627	0.239487	0.796719
ATHE_RS01005	1522.21	0.198425	0.160353	1.23742	0.215931	0.780697
ATHE_RS03540	4071.18	0.198378	0.163571	1.2128	0.225207	0.788954
ATHE_RS09755	5167.23	0.197995	0.111248	1.77976	0.0751151	0.602503
ATHE_RS01650	1988.33	0.197914	0.200334	0.987917	0.323193	0.846749
ATHE_RS03355	294.634	0.197613	0.169551	1.1655	0.243815	0.803582
ATHE_RS08525	447.425	0.197183	0.201876	0.976752	0.328692	0.846749
ATHE_RS00540	633.346	0.197046	0.186751	1.05513	0.291368	0.822756
ATHE_RS05485	8382.43	0.197043	0.147817	1.33302	0.182526	0.755796
ATHE_RS05495	2417.26	0.195483	0.192509	1.01545	0.309893	0.841692
ATHE_RS03215	14.4594	0.195362	0.301118	0.64879	0.516474	0.93102
ATHE_RS11855	829.795	0.19531	0.107422	1.81816	0.0690399	0.595414
ATHE_RS07060	1061.53	0.194334	0.12077	1.60913	0.107589	0.67793
ATHE_RS11335	869.415	0.193387	0.215245	0.898448	0.368947	0.859771
ATHE_RS03970	6275.81	0.192635	0.103468	1.86178	0.0626335	0.581022
ATHE_RS03615	11.3927	0.192612	0.304517	0.632517	0.527049	0.93102
ATHE_RS04225	4385.35	0.192309	0.129423	1.4859	0.137307	0.724809
ATHE_RS07875	23.4715	0.192233	0.309912	0.620282	0.535072	0.93102
ATHE_RS13695	129.39	0.191331	0.192708	0.992851	0.320782	0.846749
ATHE_RS04850	7401.9	0.191284	0.154793	1.23574	0.216554	0.780864
ATHE_RS01175	458.114	0.190861	0.143731	1.3279	0.184211	0.755796
ATHE_RS06720	1299.29	0.19082	0.123377	1.54664	0.12195	0.690879
ATHE_RS07355	5641.71	0.190594	0.22449	0.849011	0.395875	0.875745
ATHE_RS08275	30697.7	0.190281	0.208196	0.913949	0.360744	0.851341
ATHE_RS11680	3913.73	0.190024	0.155288	1.22369	0.221069	0.782556
ATHE_RS13800	62.3489	0.189601	0.198861	0.953435	0.340369	0.846749
ATHE_RS11280	2739.22	0.18951	0.168888	1.1221	0.261819	0.808342
ATHE_RS02410	592.966	0.189406	0.134745	1.40566	0.159825	0.753822
ATHE_RS08530	76.5469	0.189101	0.267752	0.706256	0.480029	0.921928
ATHE_RS13780	419.924	0.187578	0.1697	1.10535	0.269009	0.810892
ATHE_RS12515	2448.81	0.187222	0.199586	0.938053	0.348217	0.84756
ATHE_RS12385	55.3526	0.186954	0.251506	0.743341	0.457275	0.901238
ATHE_RS07095	7748.95	0.186752	0.150665	1.23952	0.215152	0.779962
ATHE_RS03465	533.6	0.186596	0.215773	0.86478	0.38716	0.874948
ATHE_RS10685	101518	0.186269	0.164099	1.1351	0.256333	0.808342
ATHE_RS10930	7271.25	0.186196	0.104809	1.77652	0.0756466	0.602503
ATHE_RS09530	634.137	0.18512	0.194002	0.954218	0.339973	0.846749
ATHE_RS12080	4540.85	0.185079	0.212096	0.87262	0.38287	0.872004
ATHE_RS09660	2310.18	0.184875	0.154812	1.19419	0.232403	0.792392
ATHE_RS12715	339.53	0.184425	0.216301	0.852632	0.393863	0.875745
ATHE_RS10725	7626.42	0.184118	0.130226	1.41384	0.15741	0.753822
ATHE_RS11130	167.725	0.183918	0.19681	0.934495	0.350049	0.849107
ATHE_RS00220	515.926	0.183759	0.1909	0.962593	0.335752	0.846749
ATHE_RS04795	167.593	0.18358	0.238471	0.769823	0.441405	0.893335
ATHE_RS05745	21908.5	0.183174	0.161376	1.13507	0.256346	0.808342
ATHE_RS05465	5511.27	0.182741	0.163818	1.11551	0.264632	0.808342
tsf	23882.9	0.1825	0.183026	0.997128	0.318702	0.846749
ATHE_RS11940	225.867	0.182241	0.190839	0.954947	0.339605	0.846749
ATHE_RS12540	6.55936	0.182057	0.314872	0.578193	0.563134	0.93102
ATHE_RS13090	4.927	0.181881	0.313369	0.580406	0.561641	0.93102
ATHE_RS04805	871.75	0.181868	0.146843	1.23852	0.215525	0.780269
ATHE_RS06960	1166.78	0.181485	0.167731	1.082	0.279253	0.817813
ATHE_RS00600	1343.15	0.180004	0.197791	0.910071	0.362785	0.853538
ATHE_RS10255	3754.14	0.179991	0.160548	1.1211	0.262244	0.808342
ATHE_RS05345	9457.05	0.179649	0.113508	1.5827	0.11349	0.683878
ATHE_RS04885	551.605	0.179374	0.160919	1.11468	0.264987	0.808342
ATHE_RS04295	2436.04	0.178914	0.174985	1.02245	0.306568	0.839419
ATHE_RS02755	3673.18	0.178894	0.251459	0.711423	0.476822	0.917736
ATHE_RS01675	1547.99	0.178065	0.130121	1.36846	0.171169	0.753822
ATHE_RS03190	7836.82	0.177309	0.108961	1.62727	0.103679	0.673295
ATHE_RS09635	2189.51	0.177214	0.138953	1.27535	0.202186	0.774428
ATHE_RS06775	309.616	0.177155	0.129146	1.37174	0.170144	0.753822
ATHE_RS13935	9773.01	0.176347	0.118014	1.49428	0.135103	0.719961
ATHE_RS05180	6536.45	0.175659	0.0975904	1.79996	0.0718674	0.600836
ATHE_RS02320	196.372	0.175325	0.189844	0.923523	0.355735	0.850188
ATHE_RS12160	53.786	0.175198	0.266096	0.658404	0.510279	0.93102
ATHE_RS13850	1092.44	0.174516	0.138394	1.26101	0.207306	0.778576
ATHE_RS10880	692.986	0.174399	0.161931	1.07699	0.281483	0.817873
ATHE_RS05085	2994.09	0.174179	0.217296	0.801574	0.422799	0.884556
ATHE_RS07610	622.805	0.174139	0.139941	1.24437	0.213363	0.778576
ATHE_RS05155	555.071	0.174046	0.149073	1.16753	0.242998	0.802619
ATHE_RS09515	14953.2	0.173826	0.191702	0.906748	0.36454	0.85654
ATHE_RS00800	79186.9	0.173434	0.139312	1.24494	0.213155	0.778576
purH	20080.4	0.173207	0.222821	0.777338	0.43696	0.889534
ATHE_RS07465	19025.1	0.172963	0.154727	1.11786	0.263628	0.808342
ATHE_RS01300	50.1901	0.172489	0.20439	0.843923	0.398713	0.875745
ATHE_RS13495	12.2065	0.171527	0.311388	0.550847	0.581739	0.932711
ATHE_RS04595	2544.4	0.170061	0.20701	0.821508	0.411357	0.879206
ATHE_RS02615	89.5682	0.170042	0.195505	0.869757	0.384433	0.87336
ATHE_RS11530	7533.02	0.16985	0.19898	0.853599	0.393327	0.875745
ATHE_RS05130	5.13618	0.169696	0.313351	0.541553	0.588127	0.93622
ATHE_RS00670	3394.62	0.168953	0.237742	0.710657	0.477297	0.917983
ATHE_RS06360	5682.1	0.168018	0.102668	1.63652	0.10173	0.668338
ATHE_RS12435	4670.99	0.167578	0.178066	0.941102	0.346652	0.847343
ATHE_RS04000	6135.17	0.16712	0.0802806	2.0817	0.0373702	0.484204
ATHE_RS01135	7193.88	0.166605	0.135584	1.22879	0.219149	0.782412
ATHE_RS13760	61.0969	0.166559	0.228877	0.727723	0.466783	0.909388
ATHE_RS00370	26.9727	0.166476	0.292463	0.56922	0.569207	0.93102
ATHE_RS02750	4802.74	0.166465	0.251988	0.660606	0.508865	0.93102
ATHE_RS10435	1629.97	0.166341	0.144049	1.15475	0.248192	0.808052
ATHE_RS03475	88.5657	0.166092	0.227203	0.731029	0.464762	0.907407
ATHE_RS11145	770.776	0.166072	0.201693	0.82339	0.410287	0.879206
ATHE_RS10830	2165.12	0.165341	0.113343	1.45877	0.144629	0.732067
ATHE_RS05690	785.623	0.165002	0.152936	1.07889	0.280636	0.817813
ATHE_RS06670	953.856	0.164615	0.163871	1.00454	0.315119	0.845097
ATHE_RS04365	853.012	0.164464	0.124388	1.32219	0.186104	0.757851
ATHE_RS11825	298.211	0.164449	0.179042	0.918496	0.358359	0.851111
ATHE_RS11760	370.654	0.164281	0.160527	1.02339	0.306125	0.839056
ATHE_RS11315	432.615	0.163884	0.124102	1.32056	0.186649	0.758071
ATHE_RS03545	12668.5	0.163838	0.172693	0.948726	0.34276	0.846749
ATHE_RS12690	104.257	0.1635	0.255928	0.638852	0.522919	0.93102
ATHE_RS10710	5092.88	0.163398	0.100837	1.62041	0.105144	0.675417
ATHE_RS04220	4588.33	0.163129	0.15414	1.05831	0.289913	0.822646
ATHE_RS12255	354.931	0.163087	0.128918	1.26504	0.205856	0.778576
ATHE_RS12660	2900.45	0.162958	0.143424	1.1362	0.255873	0.808342
ATHE_RS13765	315.432	0.162896	0.149189	1.09188	0.274888	0.814889
ATHE_RS07050	3727.54	0.162421	0.130122	1.24822	0.21195	0.778576
ATHE_RS01215	979.909	0.160912	0.108429	1.48403	0.1378	0.725556
ATHE_RS02790	1016.89	0.160694	0.314498	0.510953	0.609384	0.94591
ATHE_RS11270	1985.44	0.16042	0.151701	1.05748	0.290293	0.822646
ATHE_RS05895	3137.85	0.160321	0.118924	1.3481	0.177628	0.753934
ATHE_RS07545	776.198	0.160121	0.153678	1.04192	0.297447	0.830317
ATHE_RS08465	6023.69	0.160022	0.150091	1.06616	0.286349	0.822646
ATHE_RS03095	21974.4	0.159852	0.172815	0.92499	0.354971	0.850188
ATHE_RS08170	7043.46	0.159813	0.0958811	1.66678	0.0955578	0.651815
ATHE_RS11415	2.20994	0.159559	0.282094	0.565623	0.57165	0.93102
ATHE_RS10910	10268.1	0.159399	0.0935893	1.70318	0.0885347	0.630214
ATHE_RS10780	4708.4	0.159304	0.149784	1.06356	0.287529	0.822646
ATHE_RS03325	20678.3	0.158959	0.107278	1.48175	0.138407	0.725556
ATHE_RS10885	8112.85	0.158714	0.159336	0.996098	0.319202	0.846749
ATHE_RS10095	8.79035	0.158387	0.317711	0.498526	0.618113	0.951294
ATHE_RS06350	2787.94	0.158254	0.12584	1.25758	0.208544	0.778576
ATHE_RS10025	839.866	0.158034	0.202023	0.782255	0.434065	0.889534
ATHE_RS07630	281.512	0.157773	0.149755	1.05354	0.292095	0.822756
ATHE_RS10165	131.758	0.157558	0.185934	0.847387	0.39678	0.875745
ATHE_RS12220	386.665	0.157403	0.140397	1.12113	0.262235	0.808342
ATHE_RS03125	71.7285	0.156903	0.210075	0.746889	0.455131	0.901238
ATHE_RS07805	2441.8	0.156784	0.13269	1.18158	0.237374	0.794385
ATHE_RS11030	292.451	0.156593	0.136892	1.14391	0.252661	0.808342
ATHE_RS13065	106.504	0.156504	0.2105	0.743486	0.457187	0.901238
ATHE_RS00470	1475.85	0.155462	0.117509	1.32298	0.185843	0.757851
ATHE_RS10090	79.7421	0.155336	0.246238	0.630835	0.528148	0.93102
ATHE_RS11095	3324.58	0.154704	0.13204	1.17165	0.241339	0.80147
ATHE_RS03280	2928.55	0.154137	0.140971	1.09339	0.274221	0.814889
ATHE_RS00610	1606.8	0.153073	0.200175	0.764697	0.444452	0.896184
ATHE_RS10790	4392.64	0.152931	0.106229	1.43963	0.149972	0.744537
ATHE_RS02260	3685.62	0.152836	0.223516	0.683782	0.494113	0.92777
ATHE_RS05480	1206.84	0.152832	0.158731	0.962834	0.335631	0.846749
ATHE_RS00790	5639.83	0.152195	0.247038	0.61608	0.537842	0.93102
ATHE_RS02840	20406.5	0.15164	0.122318	1.23972	0.215078	0.779962
proA	12098.5	0.151592	0.118413	1.2802	0.200475	0.774428
ATHE_RS13100	601.408	0.151427	0.220681	0.686183	0.492598	0.92777
ATHE_RS13415	152.58	0.151343	0.265118	0.570853	0.568099	0.93102
ATHE_RS07945	771.623	0.151342	0.112153	1.34943	0.1772	0.753934
ATHE_RS00015	4201.5	0.151098	0.120549	1.25341	0.210056	0.778576
ATHE_RS01470	1099.02	0.151008	0.167456	0.901777	0.367175	0.858579
ATHE_RS09630	2422.43	0.150984	0.136951	1.10247	0.270257	0.81137
ATHE_RS00395	776.155	0.15058	0.0973151	1.54735	0.12178	0.690879
ATHE_RS12100	1773.73	0.150508	0.132736	1.13389	0.256843	0.808342
ATHE_RS06390	4175.23	0.150298	0.122385	1.22808	0.219417	0.782412
ATHE_RS05655	11129.5	0.150292	0.152705	0.9842	0.325017	0.846749
ATHE_RS03240	179.94	0.149967	0.182177	0.823194	0.410398	0.879206
ATHE_RS12265	98.6228	0.149791	0.29342	0.5105	0.609701	0.94591
ATHE_RS06395	904.488	0.149288	0.13002	1.14819	0.250889	0.808342
ATHE_RS13230	1376.43	0.149273	0.145745	1.0242	0.305739	0.839056
ATHE_RS09525	2006.32	0.148741	0.1438	1.03436	0.300966	0.83335
ATHE_RS12350	380.492	0.148437	0.15536	0.955437	0.339357	0.846749
ATHE_RS11290	1522.05	0.148209	0.190896	0.776385	0.437522	0.889534
ATHE_RS05235	11433.3	0.147827	0.105938	1.39541	0.162893	0.753822
ATHE_RS06340	34745.7	0.147782	0.103711	1.42494	0.154173	0.752254
ATHE_RS10610	12049.3	0.147751	0.179276	0.824154	0.409852	0.879206
ATHE_RS00650	24.5504	0.14773	0.287112	0.514538	0.606876	0.945554
ATHE_RS08540	136.409	0.14737	0.251309	0.586409	0.557601	0.93102
ATHE_RS13420	121.716	0.147174	0.252574	0.582696	0.560098	0.93102
ATHE_RS10425	2164.23	0.147113	0.131628	1.11764	0.263721	0.808342
ATHE_RS08985	541.927	0.14698	0.215769	0.681189	0.495752	0.927778
ATHE_RS14110	15132.5	0.146857	0.205078	0.716104	0.473927	0.91631
ATHE_RS11460	2131.3	0.146753	0.197163	0.744319	0.456683	0.901238
ATHE_RS06535	1556.43	0.146546	0.149485	0.980341	0.326918	0.846749
ATHE_RS07185	7457.38	0.145787	0.108942	1.33821	0.180828	0.755339
ATHE_RS09220	1008.1	0.145723	0.187289	0.778065	0.436531	0.889534
ATHE_RS10405	850.047	0.145506	0.116782	1.24596	0.212779	0.778576
ATHE_RS09405	8702.27	0.14501	0.139332	1.04075	0.297991	0.830317
ATHE_RS07635	728.381	0.144843	0.158131	0.915967	0.359684	0.851341
ATHE_RS07970	558.634	0.144241	0.180608	0.798641	0.424499	0.884556
ATHE_RS10915	12051.9	0.143797	0.117152	1.22744	0.219656	0.782412
cbiO	854.438	0.14343	0.105878	1.35467	0.175522	0.753934
ATHE_RS12250	43.2526	0.143268	0.221666	0.646325	0.518069	0.93102
ATHE_RS06940	533.96	0.143047	0.21588	0.662621	0.507573	0.93102
ATHE_RS02745	13837.1	0.142388	0.235586	0.604401	0.545577	0.93102
ATHE_RS06710	4353	0.141834	0.11412	1.24285	0.213924	0.778638
ATHE_RS08505	1389.7	0.141778	0.0961482	1.47458	0.140325	0.725556
ATHE_RS04160	338.181	0.141527	0.217078	0.651966	0.514423	0.93102
ATHE_RS08810	765.593	0.141293	0.170207	0.830123	0.406469	0.879206
ATHE_RS02405	1489.63	0.141259	0.117977	1.19734	0.231174	0.792392
ATHE_RS05240	5890.04	0.140979	0.069534	2.02749	0.0426125	0.498342
ATHE_RS04760	9.92295	0.140964	0.317219	0.444374	0.656772	0.963977
ATHE_RS12000	1652.03	0.139938	0.164321	0.851613	0.394429	0.875745
ATHE_RS10130	21.1954	0.139754	0.28321	0.493466	0.621684	0.951377
ATHE_RS07400	1591.94	0.139698	0.118367	1.18021	0.237916	0.794385
ATHE_RS06250	2425.45	0.139292	0.134562	1.03515	0.300598	0.833182
ATHE_RS08250	247.254	0.139197	0.158605	0.877636	0.380141	0.869445
ATHE_RS02550	4984.47	0.139144	0.0669372	2.07872	0.0376433	0.48542
ATHE_RS03560	324.041	0.139008	0.220079	0.631627	0.527631	0.93102
ATHE_RS09960	44812.7	0.138993	0.162736	0.854102	0.393049	0.875745
ATHE_RS05075	40361.7	0.138634	0.13164	1.05314	0.292278	0.822756
ATHE_RS10500	4378.06	0.138517	0.231507	0.598329	0.54962	0.93102
ATHE_RS10330	572.982	0.138386	0.170052	0.81379	0.415765	0.883862
ATHE_RS01255	165.987	0.137907	0.183316	0.752294	0.451874	0.900423
ATHE_RS10505	780.232	0.137621	0.248393	0.554045	0.579548	0.93102
ATHE_RS09490	4377.6	0.137389	0.138688	0.990634	0.321864	0.846749
ATHE_RS08350	561.574	0.137099	0.146194	0.937793	0.348351	0.84756
ATHE_RS10450	1482.73	0.13701	0.220348	0.621787	0.534082	0.93102
ATHE_RS06365	1280.3	0.136976	0.105183	1.30227	0.192823	0.770133
ATHE_RS10005	28.33	0.13674	0.317311	0.430935	0.666515	0.964595
ATHE_RS00645	134.238	0.135887	0.157533	0.862589	0.388363	0.874948
ATHE_RS12945	140.119	0.135636	0.244747	0.55419	0.579449	0.93102
ATHE_RS09435	92385.8	0.135536	0.104167	1.30114	0.193211	0.770133
ATHE_RS07740	9718.07	0.135252	0.0997706	1.35563	0.175217	0.753934
ATHE_RS03795	151.523	0.13485	0.160569	0.839826	0.401006	0.875745
ATHE_RS07615	652.499	0.134718	0.122753	1.09747	0.272435	0.813199
ATHE_RS13050	226.622	0.134285	0.157625	0.85193	0.394253	0.875745
ATHE_RS09760	4014.12	0.13364	0.122433	1.09153	0.27504	0.814889
ATHE_RS10875	203.945	0.133513	0.200029	0.667466	0.504475	0.93102
ATHE_RS01845	2361.03	0.133452	0.13684	0.97524	0.329441	0.846749
ATHE_RS12640	346.42	0.133405	0.261659	0.509843	0.610162	0.94591
ATHE_RS11975	34.4736	0.132514	0.272545	0.486207	0.62682	0.952411
ATHE_RS02325	5.87824	0.132207	0.316621	0.417555	0.676272	0.964595
ATHE_RS09825	2177.95	0.13218	0.170379	0.775797	0.437869	0.889534
ATHE_RS12695	255.066	0.131912	0.237833	0.554641	0.579141	0.93102
ATHE_RS10145	5410.55	0.131882	0.121921	1.0817	0.279385	0.817813
ATHE_RS04575	496.395	0.131776	0.14578	0.903936	0.366029	0.856806
ATHE_RS13335	1199.67	0.131693	0.218291	0.603291	0.546315	0.93102
ATHE_RS11775	4165.83	0.131314	0.145705	0.901233	0.367464	0.858579
ATHE_RS04535	357.686	0.131311	0.187248	0.701268	0.483136	0.922076
ATHE_RS06335	7335.91	0.131298	0.116329	1.12868	0.259033	0.808342
ATHE_RS00005	12277.3	0.130997	0.109515	1.19615	0.231636	0.792392
ATHE_RS01410	13.306	0.130656	0.303069	0.43111	0.666388	0.964595
ATHE_RS05475	4367.22	0.130317	0.161135	0.808744	0.418663	0.884556
ATHE_RS13885	1002.15	0.130194	0.122775	1.06043	0.288949	0.822646
ATHE_RS06200	1767.26	0.130101	0.12927	1.00643	0.314211	0.844967
ATHE_RS09590	1229.49	0.130087	0.206162	0.630996	0.528043	0.93102
ATHE_RS10805	4879.29	0.129797	0.12026	1.0793	0.280453	0.817813
ATHE_RS06765	1589.47	0.12948	0.117856	1.09863	0.271927	0.812781
ATHE_RS00635	40.8363	0.129303	0.238104	0.543054	0.587093	0.936122
ATHE_RS01655	651.149	0.12843	0.171111	0.750568	0.452913	0.900504
ATHE_RS00570	62.5032	0.1282	0.223366	0.573944	0.566006	0.93102
ATHE_RS06620	2511.41	0.128074	0.0912858	1.403	0.160616	0.753822
ATHE_RS06550	8453.48	0.127496	0.0879481	1.44968	0.147149	0.737925
ATHE_RS09260	645.724	0.127245	0.195047	0.652381	0.514155	0.93102
ATHE_RS12505	24070.5	0.127165	0.127831	0.994787	0.31984	0.846749
ATHE_RS08335	1060.66	0.126932	0.140434	0.903855	0.366072	0.856806
ATHE_RS02920	2513.7	0.126927	0.171855	0.738574	0.460166	0.902992
ATHE_RS05050	383.844	0.125201	0.135658	0.922913	0.356053	0.850188
ATHE_RS07085	3649.09	0.125002	0.131384	0.951424	0.341389	0.846749
ATHE_RS02330	456.702	0.124813	0.153848	0.81127	0.417211	0.884556
ATHE_RS07840	19998.8	0.123975	0.164591	0.753232	0.45131	0.899962
ATHE_RS11790	3597.95	0.123423	0.10999	1.12213	0.261805	0.808342
ATHE_RS03040	8.77724	0.122685	0.317668	0.386207	0.699343	0.964595
ATHE_RS05080	12897.5	0.122621	0.160584	0.763594	0.445109	0.896842
ATHE_RS04165	2390.34	0.122599	0.118672	1.0331	0.301558	0.833648
ATHE_RS06695	3878.45	0.121734	0.122623	0.992749	0.320832	0.846749
ATHE_RS05585	4281.89	0.121266	0.129828	0.934051	0.350278	0.849107
ATHE_RS01550	605.651	0.121217	0.151645	0.799348	0.424089	0.884556
ATHE_RS01430	156.906	0.120776	0.189932	0.635892	0.524847	0.93102
ATHE_RS13185	2426.02	0.120376	0.20788	0.579066	0.562545	0.93102
polC	16485.6	0.120322	0.0714625	1.68371	0.0922377	0.645426
ATHE_RS10770	2198.75	0.120177	0.147728	0.813503	0.415929	0.883862
ATHE_RS00680	2606.88	0.120096	0.254065	0.472697	0.636429	0.95535
ATHE_RS03800	245.66	0.120087	0.158236	0.758911	0.447906	0.899131
ATHE_RS10895	3504.09	0.119774	0.11328	1.05733	0.290359	0.822646
ATHE_RS07485	3371.77	0.11969	0.114334	1.04684	0.295173	0.827259
ATHE_RS09715	1102.19	0.119409	0.136419	0.875308	0.381406	0.870867
ATHE_RS02480	187.751	0.119314	0.152917	0.780254	0.435241	0.889534
ATHE_RS01600	2269.64	0.118434	0.212045	0.558534	0.576479	0.93102
ATHE_RS02185	1581.87	0.118291	0.087858	1.34638	0.178178	0.753934
ATHE_RS00940	664.693	0.118217	0.178068	0.663887	0.506762	0.93102
ATHE_RS01770	736.064	0.118172	0.23589	0.500965	0.616396	0.950457
ATHE_RS05230	15418.9	0.118155	0.101464	1.1645	0.24422	0.803582
ATHE_RS07525	14814.3	0.118054	0.272969	0.432481	0.665392	0.964595
ATHE_RS12090	4827.17	0.117683	0.115722	1.01695	0.309177	0.841692
ATHE_RS00400	3249.38	0.117095	0.129179	0.906458	0.364694	0.85654
ATHE_RS06540	7671.96	0.116826	0.105041	1.11219	0.266057	0.809532
ATHE_RS08870	690.905	0.116512	0.152879	0.762119	0.445989	0.897946
ATHE_RS11210	3908.91	0.116332	0.207976	0.559351	0.575922	0.93102
ATHE_RS04355	239.835	0.115227	0.144363	0.798174	0.424769	0.884556
ATHE_RS12135	295.441	0.115225	0.274315	0.420048	0.674451	0.964595
ATHE_RS08150	422.84	0.115088	0.160847	0.715514	0.474291	0.91631
ATHE_RS00780	401.86	0.115039	0.192732	0.596884	0.550585	0.93102
ATHE_RS07190	1711.71	0.114908	0.117171	0.980682	0.32675	0.846749
ATHE_RS02420	1944.71	0.11469	0.100126	1.14546	0.252019	0.808342
ATHE_RS01840	2328.58	0.11452	0.118836	0.963679	0.335207	0.846749
ATHE_RS02600	15165.3	0.114175	0.160968	0.709302	0.478137	0.918946
ATHE_RS06020	4630.16	0.112424	0.194	0.579504	0.562249	0.93102
ATHE_RS10445	298.922	0.112333	0.254061	0.442151	0.65838	0.964595
ATHE_RS01835	1280.73	0.11212	0.112046	1.00066	0.316991	0.846749
ATHE_RS09995	881.508	0.11181	0.18709	0.597626	0.550089	0.93102
ATHE_RS11205	26.7369	0.111781	0.271003	0.41247	0.679995	0.964595
ATHE_RS07035	1626.61	0.111698	0.18876	0.591746	0.554021	0.93102
ATHE_RS09050	2653.24	0.111659	0.113583	0.983064	0.325576	0.846749
ATHE_RS13705	6433.11	0.111419	0.18542	0.600898	0.547908	0.93102
ATHE_RS11595	688452	0.111113	0.115222	0.964344	0.334874	0.846749
ATHE_RS03275	9538.56	0.111065	0.144524	0.768488	0.442197	0.893335
ATHE_RS09060	14896.8	0.110943	0.0927522	1.19612	0.231651	0.792392
ATHE_RS07985	4.27079	0.110931	0.305833	0.362718	0.716815	0.96622
ATHE_RS00200	527.898	0.110741	0.136999	0.808339	0.418895	0.884556
ATHE_RS01865	460.081	0.110676	0.15557	0.711425	0.476821	0.917736
ATHE_RS05300	537.521	0.110571	0.192167	0.575391	0.565027	0.93102
ATHE_RS03320	11488.9	0.110358	0.0947123	1.1652	0.24394	0.803582
ATHE_RS00675	3874.6	0.110285	0.244492	0.451078	0.651933	0.963748
ATHE_RS13340	1760.08	0.11022	0.149798	0.735791	0.461858	0.90426
ATHE_RS00970	2002.66	0.110165	0.172565	0.638397	0.523215	0.93102
ATHE_RS01725	949.609	0.109912	0.220476	0.498523	0.618115	0.951294
ATHE_RS03180	11230	0.109655	0.10336	1.06091	0.288733	0.822646
ATHE_RS00010	9764.87	0.109604	0.11328	0.967548	0.33327	0.846749
ATHE_RS10905	5513.97	0.109226	0.114014	0.958005	0.33806	0.846749
ATHE_RS09900	3093.7	0.109179	0.158396	0.689279	0.490648	0.92777
ATHE_RS13875	1516.47	0.10894	0.118825	0.916816	0.359239	0.851111
ATHE_RS03045	3.67885	0.10864	0.305466	0.355652	0.722101	0.966806
ATHE_RS07415	941.766	0.108383	0.121048	0.895377	0.370586	0.859771
ATHE_RS13025	1855.37	0.108128	0.109744	0.98528	0.324487	0.846749
ATHE_RS05760	2122.48	0.108112	0.240844	0.448888	0.653512	0.963748
ATHE_RS08365	319.241	0.107986	0.166279	0.649426	0.516063	0.93102
ATHE_RS09655	1029.25	0.107697	0.178999	0.601662	0.547399	0.93102
ATHE_RS10890	3258.15	0.10702	0.128956	0.829895	0.406598	0.879206
ATHE_RS08055	861.757	0.107018	0.179406	0.596512	0.550833	0.93102
ATHE_RS07640	1126	0.10669	0.187312	0.569584	0.56896	0.93102
ATHE_RS08865	2912.32	0.106495	0.163834	0.650019	0.51568	0.93102
ATHE_RS05990	1179.2	0.106277	0.157865	0.673219	0.500808	0.930626
ATHE_RS07335	24719.6	0.105403	0.16705	0.630967	0.528062	0.93102
ATHE_RS11155	473.883	0.105328	0.142751	0.737842	0.460611	0.90321
ATHE_RS07785	9558.87	0.104939	0.169274	0.619935	0.535301	0.93102
ATHE_RS12530	524.023	0.10476	0.145163	0.721673	0.470495	0.91268
ATHE_RS12940	2176.64	0.104728	0.168035	0.623247	0.533122	0.93102
ATHE_RS12630	68.134	0.104623	0.20144	0.519377	0.603498	0.943666
ATHE_RS06500	3329.07	0.104289	0.0793135	1.3149	0.188545	0.763198
ATHE_RS00320	6.59036	0.104261	0.315833	0.330116	0.741313	0.972115
ATHE_RS08815	4995.78	0.104108	0.119214	0.873284	0.382508	0.871912
ATHE_RS03170	988.278	0.104006	0.0959235	1.08426	0.27825	0.817813
ATHE_RS04470	3521.98	0.103998	0.0930509	1.11764	0.26372	0.808342
ATHE_RS09115	28778.7	0.103916	0.184817	0.562264	0.573936	0.93102
ATHE_RS00765	2160.3	0.103907	0.174181	0.596546	0.55081	0.93102
ATHE_RS13605	836.785	0.103865	0.222179	0.467484	0.640154	0.957755
ATHE_RS09160	1973.17	0.10383	0.183866	0.564708	0.572272	0.93102
ATHE_RS01955	232.896	0.103806	0.203657	0.509713	0.610253	0.94591
ATHE_RS00135	15784.3	0.103732	0.0949779	1.09217	0.274757	0.814889
ATHE_RS03995	6847.29	0.103489	0.0906563	1.14155	0.25364	0.808342
ATHE_RS06945	313.843	0.103452	0.248789	0.415822	0.67754	0.964595
ATHE_RS13510	8221.11	0.102454	0.179357	0.571229	0.567845	0.93102
ATHE_RS04660	1358.78	0.102412	0.314864	0.325257	0.744987	0.972115
ATHE_RS01210	1900.57	0.102345	0.118488	0.863754	0.387723	0.874948
ATHE_RS11015	1133.22	0.10202	0.130344	0.782698	0.433805	0.889534
ATHE_RS10705	2320.56	0.101965	0.120815	0.843976	0.398683	0.875745
ATHE_RS05670	11378.4	0.101792	0.120997	0.841272	0.400196	0.875745
ATHE_RS09710	25.6578	0.101446	0.266599	0.380519	0.70356	0.964806
ATHE_RS08585	30018.4	0.101146	0.228731	0.442203	0.658342	0.964595
ATHE_RS10155	762.418	0.101032	0.144418	0.699576	0.484192	0.922076
ATHE_RS02670	1029.53	0.100878	0.164723	0.612409	0.540267	0.93102
ATHE_RS05900	566.299	0.100602	0.200381	0.502055	0.615629	0.950457
ATHE_RS03335	8664	0.100286	0.0991895	1.01105	0.311991	0.84285
ATHE_RS09085	2481.52	0.0989668	0.106767	0.926945	0.353955	0.850188
ATHE_RS08295	2065.08	0.0987908	0.199852	0.494319	0.621081	0.951294
ATHE_RS02700	3470.79	0.0983553	0.110336	0.891413	0.372707	0.861906
ATHE_RS12260	484.228	0.0981968	0.164763	0.595987	0.551184	0.93102
ATHE_RS06135	840.7	0.0981794	0.144996	0.677116	0.498332	0.930037
ATHE_RS01340	17.6797	0.0975681	0.277742	0.351291	0.72537	0.968036
ATHE_RS09400	5669.58	0.0972707	0.136664	0.711749	0.47662	0.917736
ATHE_RS01605	2974.56	0.0970166	0.203684	0.476308	0.633855	0.954129
ATHE_RS13305	1828.76	0.0969482	0.200034	0.484659	0.627918	0.952411
ATHE_RS07055	1394.62	0.0967848	0.141114	0.685863	0.492799	0.92777
ATHE_RS07695	8106.9	0.0967201	0.13801	0.700818	0.483417	0.922076
ATHE_RS13630	715.11	0.0965495	0.173201	0.557443	0.577225	0.93102
ATHE_RS01480	763.213	0.0964889	0.143753	0.671213	0.502085	0.930626
ATHE_RS02135	3954.69	0.0964512	0.134832	0.715343	0.474397	0.91631
ATHE_RS02275	1444.6	0.0964499	0.1023	0.942815	0.345775	0.847343
ATHE_RS02465	2814.24	0.0956963	0.139522	0.685887	0.492784	0.92777
ATHE_RS09250	365.325	0.0956593	0.170515	0.561003	0.574795	0.93102
ATHE_RS03250	2997.99	0.0954797	0.147918	0.645489	0.51861	0.93102
ATHE_RS07280	834.92	0.0952225	0.218139	0.436522	0.662458	0.964595
ATHE_RS05660	5521.86	0.0951416	0.117278	0.81125	0.417222	0.884556
ATHE_RS07080	4178.48	0.0942999	0.14444	0.652864	0.513844	0.93102
ATHE_RS13095	236.712	0.0940768	0.220613	0.426434	0.669792	0.964595
ATHE_RS07590	5276.82	0.0937782	0.112731	0.831874	0.40548	0.879135
ATHE_RS04510	1029.38	0.0933414	0.166378	0.561021	0.574783	0.93102
ATHE_RS03460	705.799	0.0932925	0.234671	0.397546	0.690965	0.964595
ATHE_RS04605	702.63	0.093038	0.15365	0.605518	0.544835	0.93102
ATHE_RS01505	1213.79	0.0927881	0.0925175	1.00292	0.315897	0.846142
ATHE_RS12815	154.183	0.092505	0.159934	0.578394	0.562998	0.93102
ATHE_RS13220	1178.19	0.0915909	0.167703	0.546151	0.584962	0.935419
era	3036.71	0.0913398	0.152458	0.599114	0.549097	0.93102
ATHE_RS01220	5401.72	0.0911429	0.0677787	1.34471	0.178718	0.753934
ATHE_RS13860	104.939	0.0911403	0.253309	0.359799	0.718997	0.966806
ATHE_RS03495	226.559	0.0911057	0.155663	0.585275	0.558363	0.93102
ATHE_RS13565	3982.64	0.0898929	0.230257	0.390402	0.69624	0.964595
ATHE_RS00430	80.8607	0.0894862	0.196812	0.454678	0.649341	0.962988
ATHE_RS10900	8910.76	0.0889559	0.0897505	0.991147	0.321614	0.846749
ATHE_RS01670	1868.05	0.0887783	0.144965	0.612411	0.540266	0.93102
ATHE_RS07735	901.096	0.0887458	0.159946	0.554849	0.578998	0.93102
ATHE_RS08085	827.772	0.0885959	0.264845	0.33452	0.737987	0.972115
ATHE_RS06580	7429.7	0.0882766	0.245738	0.359231	0.719423	0.966806
ATHE_RS13690	996.735	0.0879711	0.0909852	0.966872	0.333608	0.846749
ATHE_RS10395	18437.8	0.0876503	0.127066	0.689803	0.490318	0.92777
ATHE_RS05805	10881.4	0.0874542	0.114892	0.761185	0.446547	0.898038
ATHE_RS11675	2809.85	0.0874182	0.225675	0.387364	0.698487	0.964595
ATHE_RS03880	2564.48	0.0873268	0.0646976	1.34977	0.17709	0.753934
ATHE_RS00240	3393.53	0.0868063	0.14237	0.609725	0.542044	0.93102
ATHE_RS01070	253.596	0.0864696	0.174833	0.494583	0.620895	0.951294
ATHE_RS09140	8343.41	0.0864607	0.178332	0.484831	0.627796	0.952411
ATHE_RS04920	5084.66	0.0864427	0.0816836	1.05826	0.289936	0.822646
ATHE_RS10975	8637.4	0.0857292	0.317707	0.269837	0.787286	0.972145
ATHE_RS07955	2007.84	0.0856948	0.102335	0.837395	0.402371	0.876691
ATHE_RS04940	1175.37	0.0856498	0.123202	0.695197	0.486932	0.926642
ATHE_RS11400	3322.45	0.0855441	0.247928	0.345036	0.730067	0.969181
ATHE_RS01830	6135.42	0.0854849	0.110133	0.776196	0.437633	0.889534
ATHE_RS11935	2877.49	0.0854796	0.107466	0.795411	0.426375	0.886142
ATHE_RS04360	2986.22	0.0845457	0.127531	0.662942	0.507368	0.93102
ATHE_RS06700	2661.71	0.0845073	0.0814522	1.03751	0.299499	0.831628
ATHE_RS06035	1052.2	0.0843008	0.157986	0.533597	0.593621	0.938719
ATHE_RS04505	760.481	0.0841909	0.14537	0.579148	0.562489	0.93102
ATHE_RS07950	1169.57	0.0840316	0.126374	0.664946	0.506085	0.93102
ATHE_RS01685	184.937	0.0836386	0.299429	0.279327	0.779994	0.972115
leuD	8362.89	0.0833548	0.267699	0.311375	0.755515	0.972115
ATHE_RS02525	1998.8	0.0830616	0.137055	0.606045	0.544485	0.93102
ATHE_RS08765	4879.06	0.0830303	0.17208	0.48251	0.629444	0.952786
ATHE_RS05200	5489.39	0.0829053	0.129278	0.641297	0.52133	0.93102
ATHE_RS01555	1733.19	0.0827954	0.112709	0.734593	0.462587	0.90426
ATHE_RS12230	383.285	0.0827067	0.214692	0.385234	0.700064	0.964595
ATHE_RS05030	2910.21	0.0825836	0.128639	0.641981	0.520886	0.93102
ATHE_RS10345	7692.31	0.0824139	0.126827	0.649816	0.515811	0.93102
ATHE_RS05295	427.783	0.0824075	0.163898	0.502796	0.615107	0.950457
ATHE_RS05885	4290.27	0.0820531	0.128858	0.636773	0.524273	0.93102
ATHE_RS00715	3523.38	0.0818189	0.317703	0.257532	0.796768	0.972145
ATHE_RS04300	1649.39	0.0816065	0.123393	0.661356	0.508384	0.93102
ATHE_RS06210	4740.01	0.0813081	0.108932	0.746409	0.45542	0.901238
ATHE_RS11325	872.098	0.0812846	0.143168	0.567758	0.570199	0.93102
ATHE_RS05800	1129.95	0.0812667	0.168152	0.483292	0.628888	0.952477
ATHE_RS10555	4362.82	0.0810772	0.100568	0.806195	0.42013	0.884556
ATHE_RS10310	779.769	0.0803943	0.205324	0.391548	0.695392	0.964595
ATHE_RS04475	975.015	0.0800697	0.212134	0.377448	0.70584	0.964806
ATHE_RS09425	3889.68	0.0798416	0.148099	0.539108	0.589812	0.937331
ATHE_RS04075	496.919	0.0796134	0.144404	0.551322	0.581413	0.932711
ATHE_RS05665	25631.2	0.0796107	0.116714	0.682099	0.495176	0.92777
ATHE_RS08930	138.072	0.0795481	0.213162	0.373181	0.709013	0.964806
ATHE_RS01065	208.276	0.0791437	0.141422	0.559626	0.575734	0.93102
ATHE_RS13945	1479.13	0.0790491	0.152296	0.519049	0.603726	0.943666
ATHE_RS01960	3173.4	0.0790439	0.21168	0.373412	0.708842	0.964806
ATHE_RS02815	6861.29	0.0788297	0.0758583	1.03917	0.298725	0.830542
ATHE_RS00235	1190.66	0.078651	0.121685	0.646349	0.518053	0.93102
ATHE_RS13865	547.55	0.0785653	0.19938	0.394049	0.693545	0.964595
ATHE_RS07730	13504.1	0.0784912	0.267508	0.293416	0.769204	0.972115
ATHE_RS03485	36.5429	0.0784613	0.242385	0.323706	0.746161	0.972115
ATHE_RS06790	20402.3	0.0782196	0.133432	0.586211	0.557733	0.93102
ATHE_RS13710	3776.93	0.0780235	0.145643	0.535719	0.592153	0.938719
ATHE_RS09865	1338.64	0.0779799	0.200002	0.389896	0.696613	0.964595
ATHE_RS01405	714.97	0.0778726	0.162591	0.478948	0.631976	0.954017
ATHE_RS12445	971.485	0.0776036	0.164417	0.471994	0.636931	0.955573
ATHE_RS11755	791.781	0.0774391	0.119757	0.646635	0.517868	0.93102
ATHE_RS10385	186.985	0.0772346	0.225513	0.342484	0.731987	0.969187
ATHE_RS10870	7188.06	0.0772054	0.0980826	0.787147	0.431196	0.888103
ATHE_RS08165	2797.51	0.0771973	0.101957	0.757155	0.448957	0.899962
ATHE_RS10195	374.564	0.0771252	0.158884	0.485418	0.62738	0.952411
ATHE_RS07475	3726.95	0.0770993	0.0926083	0.832531	0.405109	0.879035
ATHE_RS12475	53.6917	0.0768657	0.243114	0.316172	0.751872	0.972115
ATHE_RS02250	197.581	0.076864	0.179394	0.428465	0.668313	0.964595
ATHE_RS09040	4617.13	0.0767071	0.0731028	1.0493	0.294038	0.825991
ATHE_RS04010	31570.4	0.0764223	0.0895328	0.853568	0.393344	0.875745
ATHE_RS01895	254.659	0.076179	0.203335	0.374647	0.707923	0.964806
ATHE_RS01925	41.0898	0.0751369	0.284192	0.264388	0.791481	0.972145
ATHE_RS00580	256.587	0.074995	0.221109	0.339176	0.734477	0.970226
ATHE_RS10785	3448.68	0.0749818	0.111688	0.67135	0.501998	0.930626
ATHE_RS10325	817.307	0.0745304	0.144983	0.514063	0.607208	0.945554
ATHE_RS11215	3100.09	0.0742022	0.196299	0.378005	0.705427	0.964806
ATHE_RS10260	1003.34	0.0741507	0.130046	0.570186	0.568551	0.93102
ATHE_RS07885	24.3265	0.072947	0.291724	0.250055	0.802545	0.972145
ATHE_RS11925	11680.8	0.0725242	0.123215	0.5886	0.556129	0.93102
ATHE_RS09415	4647.01	0.0724005	0.116325	0.6224	0.533679	0.93102
ATHE_RS00625	194.575	0.0723379	0.181041	0.399567	0.689475	0.964595
ATHE_RS13970	97.4002	0.072143	0.234424	0.307746	0.758275	0.972115
ATHE_RS00845	679.983	0.071847	0.150192	0.478366	0.632389	0.954045
ATHE_RS13820	656.259	0.0713578	0.160358	0.44499	0.656327	0.963957
ATHE_RS06815	5222.68	0.0713118	0.244812	0.291291	0.770828	0.972115
ATHE_RS06905	450.829	0.0710261	0.112057	0.633838	0.526186	0.93102
ATHE_RS06845	4999.04	0.0708416	0.192538	0.367935	0.712921	0.965647
ATHE_RS11555	1891.59	0.0705028	0.117126	0.601939	0.547215	0.93102
ATHE_RS11985	743.211	0.0704915	0.134469	0.52422	0.600126	0.943666
ATHE_RS13620	2179.54	0.0702665	0.157088	0.447308	0.654653	0.963748
ATHE_RS10340	59.4235	0.0701088	0.232711	0.30127	0.763209	0.972115
ATHE_RS13640	9990.57	0.0699257	0.160348	0.436086	0.662774	0.964595
ATHE_RS06840	4355.24	0.0698251	0.191042	0.365495	0.714742	0.965647
flhA	15006.5	0.0697884	0.0852949	0.818202	0.413242	0.881249
ATHE_RS06690	2002.34	0.0696912	0.133999	0.520086	0.603004	0.943666
ATHE_RS04230	4694.08	0.0695079	0.13176	0.527534	0.597823	0.941335
ATHE_RS08820	4490.16	0.0694761	0.200388	0.346709	0.72881	0.969088
ATHE_RS01530	1528.77	0.0693498	0.144814	0.478888	0.632019	0.954017
ATHE_RS06315	1025.14	0.0693295	0.1905	0.363934	0.715907	0.965647
ATHE_RS13940	15526.9	0.0692008	0.095448	0.725011	0.468445	0.911332
ATHE_RS09445	14520.5	0.068801	0.13298	0.517379	0.604892	0.943666
xylF	359.621	0.0687881	0.197659	0.348014	0.72783	0.968532
ATHE_RS10470	892.266	0.0683954	0.151785	0.450607	0.652273	0.963748
ATHE_RS04245	229.562	0.0681054	0.207253	0.328611	0.74245	0.972115
ATHE_RS00550	1211.98	0.0678475	0.197749	0.343099	0.731524	0.969187
ATHE_RS04425	2330.62	0.0675798	0.12201	0.553888	0.579656	0.93102
ATHE_RS04930	4202.27	0.0675436	0.146314	0.461635	0.644343	0.959253
ATHE_RS07725	21422.8	0.0674767	0.270872	0.249109	0.803276	0.972145
ATHE_RS09200	7635.67	0.0674652	0.246702	0.273468	0.784493	0.972115
ATHE_RS04460	1312.48	0.0674319	0.174448	0.386544	0.699094	0.964595
ATHE_RS03515	680.108	0.0673314	0.137556	0.489483	0.6245	0.952411
ATHE_RS05615	6623.33	0.0669899	0.282556	0.237085	0.812591	0.972145
ATHE_RS09695	625.88	0.066902	0.148205	0.451415	0.65169	0.963748
ATHE_RS08535	199.363	0.0665101	0.170694	0.389645	0.696799	0.964595
ATHE_RS05045	1105.41	0.0663253	0.153801	0.431241	0.666293	0.964595
ATHE_RS01500	2350.54	0.065925	0.082254	0.801481	0.422853	0.884556
ATHE_RS08320	123.848	0.0658515	0.19193	0.343101	0.731523	0.969187
ATHE_RS01030	3263.43	0.0649283	0.11612	0.559148	0.576061	0.93102
ATHE_RS01425	1.12643	0.0647174	0.213	0.303837	0.761252	0.972115
ATHE_RS12235	900.211	0.0642311	0.108366	0.592722	0.553367	0.93102
ATHE_RS08785	54.7437	0.0640926	0.266953	0.24009	0.810261	0.972145
ATHE_RS07480	5497.62	0.0639382	0.0650575	0.982794	0.325709	0.846749
ATHE_RS13045	2733	0.0638787	0.14585	0.437976	0.661404	0.964595
ATHE_RS12355	236.222	0.0638186	0.159474	0.400182	0.689023	0.964595
ATHE_RS07975	1003.03	0.0635236	0.144078	0.440898	0.659287	0.964595
ATHE_RS06560	1521.39	0.0632591	0.151474	0.417624	0.676222	0.964595
ATHE_RS02450	209.468	0.0632534	0.160393	0.394365	0.693312	0.964595
ATHE_RS00615	1804.16	0.0628569	0.175677	0.357798	0.720495	0.966806
ATHE_RS05735	2431.42	0.0628215	0.111719	0.562318	0.573899	0.93102
ATHE_RS07790	4728.41	0.0626458	0.0937166	0.668461	0.50384	0.93102
ATHE_RS01150	696.972	0.0623263	0.20832	0.299186	0.764798	0.972115
ATHE_RS00190	577.741	0.0614811	0.17248	0.356453	0.721502	0.966806
ATHE_RS04305	1372.22	0.0613369	0.135282	0.453399	0.650262	0.963476
ATHE_RS01545	1467.42	0.0610607	0.112969	0.540511	0.588845	0.936343
ATHE_RS05850	3215.88	0.0610119	0.160323	0.380555	0.703533	0.964806
ATHE_RS10265	1645.46	0.0608711	0.107462	0.566442	0.571093	0.93102
ATHE_RS10350	5500.55	0.0608678	0.112153	0.542719	0.587323	0.936122
ATHE_RS13870	2370.69	0.0605822	0.0730507	0.829317	0.406925	0.879206
ATHE_RS13320	650.014	0.0604808	0.205655	0.294089	0.76869	0.972115
ATHE_RS01495	15379.9	0.0604096	0.070942	0.851535	0.394472	0.875745
ATHE_RS07760	1489.47	0.0603781	0.108033	0.558885	0.57624	0.93102
ATHE_RS10495	187.38	0.0602755	0.212232	0.284007	0.776405	0.972115
ATHE_RS06895	780.558	0.0600995	0.0894286	0.672039	0.501559	0.930626
ATHE_RS11545	3.37019	0.0599535	0.273103	0.219527	0.826239	0.972361
ATHE_RS02035	0.747827	0.059748	0.199255	0.299857	0.764286	0.972115
ATHE_RS07120	3306.63	0.0597055	0.127104	0.469736	0.638544	0.956841
ATHE_RS03955	6468.07	0.0592666	0.0882938	0.671243	0.502066	0.930626
ATHE_RS05650	7067.58	0.0591888	0.0968838	0.610925	0.541249	0.93102
ATHE_RS00775	2335.52	0.0589367	0.165087	0.357004	0.721089	0.966806
ATHE_RS04905	4708.18	0.0586	0.121603	0.481895	0.629881	0.952915
ATHE_RS11700	11472.9	0.0584416	0.105114	0.555983	0.578222	0.93102
ATHE_RS08325	13898	0.0582565	0.157839	0.369087	0.712063	0.965647
ATHE_RS07430	4061.51	0.0582415	0.0804513	0.723934	0.469106	0.911945
ATHE_RS06005	3756.01	0.0579661	0.0990028	0.585499	0.558212	0.93102
ATHE_RS06215	6425.71	0.0576459	0.129274	0.445922	0.655654	0.963904
ATHE_RS12055	40764.2	0.0574873	0.205245	0.280091	0.779407	0.972115
ATHE_RS10140	2082.11	0.0574777	0.193676	0.296773	0.76664	0.972115
ATHE_RS06615	1227.56	0.0574749	0.10062	0.571207	0.567859	0.93102
murD	5135.4	0.0571482	0.0877179	0.6515	0.514724	0.93102
ATHE_RS11090	3357.05	0.0570335	0.0877741	0.649775	0.515837	0.93102
ATHE_RS11655	658.763	0.0569494	0.203656	0.279635	0.779757	0.972115
ATHE_RS11850	1350.99	0.0566221	0.138	0.410306	0.681581	0.964595
ATHE_RS10985	123.39	0.0565233	0.173176	0.326393	0.744127	0.972115
ATHE_RS02120	3142.79	0.0564967	0.0975886	0.578927	0.562638	0.93102
ATHE_RS01580	3896.48	0.0564082	0.173591	0.32495	0.745219	0.972115
ATHE_RS06850	15991.8	0.0564073	0.191627	0.294359	0.768483	0.972115
ATHE_RS05775	7101.86	0.0562384	0.270876	0.207617	0.835528	0.976707
ATHE_RS07105	5674	0.0562202	0.146439	0.383917	0.70104	0.964595
ATHE_RS00035	810.458	0.0561804	0.144304	0.38932	0.69704	0.964595
ATHE_RS00720	1471.19	0.0561685	0.315163	0.17822	0.85855	0.984261
ATHE_RS12650	17750.1	0.0560794	0.197619	0.283775	0.776583	0.972115
ATHE_RS06750	416.839	0.0560578	0.169398	0.330924	0.740702	0.972115
ATHE_RS04420	3703.45	0.0558427	0.0835926	0.668034	0.504112	0.93102
ATHE_RS12290	647.769	0.0558375	0.176832	0.315766	0.75218	0.972115
ATHE_RS05705	5435.45	0.0557676	0.117862	0.473159	0.6361	0.95535
ATHE_RS08360	321.506	0.0557431	0.177809	0.3135	0.753901	0.972115
ATHE_RS03830	9512.87	0.0556864	0.094217	0.591044	0.554491	0.93102
ATHE_RS01060	93507.4	0.055496	0.134017	0.414095	0.678805	0.964595
ATHE_RS12580	147.078	0.055411	0.1534	0.361218	0.717936	0.966806
ATHE_RS07620	13634	0.0553087	0.068922	0.802483	0.422273	0.884556
ATHE_RS02310	2378.07	0.0553028	0.127129	0.435013	0.663553	0.964595
ATHE_RS04175	1240.38	0.0552369	0.127498	0.433238	0.664842	0.964595
ATHE_RS06980	149.384	0.0551906	0.261015	0.211446	0.832539	0.976404
ATHE_RS10810	5948.28	0.0550368	0.107683	0.511098	0.609282	0.94591
ATHE_RS02810	1150.22	0.0549668	0.16878	0.32567	0.744674	0.972115
ATHE_RS11025	210.673	0.0548933	0.188953	0.290513	0.771424	0.972115
ATHE_RS00725	6027.74	0.0547712	0.289876	0.188947	0.850134	0.982604
ATHE_RS00180	728.785	0.054747	0.237508	0.230506	0.817698	0.972145
ATHE_RS03975	6216.63	0.0546757	0.0955959	0.571946	0.567358	0.93102
ATHE_RS13650	3671.43	0.0544605	0.1735	0.313893	0.753602	0.972115
ATHE_RS08395	5883.59	0.0542506	0.173803	0.312139	0.754935	0.972115
ATHE_RS03365	765.584	0.0539009	0.160061	0.336752	0.736304	0.971547
ATHE_RS06925	16.3471	0.0533134	0.307028	0.173644	0.862146	0.985485
ATHE_RS09190	1196.74	0.0532225	0.244044	0.218086	0.827362	0.972361
ATHE_RS00465	1822.79	0.0531377	0.131052	0.40547	0.685132	0.964595
ATHE_RS05395	3819.6	0.0528787	0.256018	0.206543	0.836367	0.976707
ATHE_RS13700	2246.16	0.0527807	0.174052	0.303247	0.761701	0.972115
dnaK	75603.1	0.0527739	0.179728	0.293632	0.769039	0.972115
ATHE_RS12130	378.415	0.0527637	0.188543	0.279849	0.779593	0.972115
ATHE_RS01000	613.585	0.0527619	0.187745	0.281029	0.778688	0.972115
ATHE_RS09510	1672.45	0.052581	0.132103	0.398031	0.690607	0.964595
ATHE_RS04385	1741.3	0.0525665	0.207561	0.253258	0.800069	0.972145
ATHE_RS07900	4081.64	0.0525535	0.128128	0.410163	0.681687	0.964595
ATHE_RS04065	3634.28	0.0523908	0.191028	0.274258	0.783887	0.972115
ATHE_RS06285	21144.6	0.0522587	0.146873	0.355809	0.721983	0.966806
ATHE_RS06770	1764.02	0.052178	0.111506	0.46794	0.639828	0.957755
ATHE_RS07720	7701.38	0.0520183	0.276036	0.188447	0.850526	0.982604
ATHE_RS10010	43.0196	0.0518673	0.312719	0.165859	0.868268	0.985925
ATHE_RS11160	709.938	0.0517887	0.126863	0.408225	0.683109	0.964595
ATHE_RS04880	1053.57	0.0517702	0.122981	0.420962	0.673783	0.964595
ATHE_RS10800	7416.86	0.0516334	0.12651	0.408136	0.683173	0.964595
ATHE_RS04945	65617.4	0.0514154	0.109086	0.471327	0.637407	0.955758
ATHE_RS00735	2975.32	0.0512726	0.291061	0.176157	0.86017	0.984767
ATHE_RS09765	2113.74	0.0510168	0.0998304	0.511035	0.609327	0.94591
ATHE_RS10285	1950.81	0.0508306	0.116683	0.435628	0.663107	0.964595
ATHE_RS09035	6654.59	0.0508239	0.0813151	0.625025	0.531955	0.93102
ATHE_RS03550	8450.78	0.0506837	0.150489	0.336794	0.736272	0.971547
ATHE_RS01465	2178.25	0.0503284	0.159784	0.314978	0.752778	0.972115
ATHE_RS03900	2788.28	0.0502079	0.121794	0.412235	0.680167	0.964595
ATHE_RS03315	6267.56	0.050091	0.0885417	0.565733	0.571575	0.93102
ATHE_RS01050	2052.46	0.0496212	0.150421	0.329882	0.741489	0.972115
ATHE_RS03895	3028.39	0.0495195	0.121459	0.407707	0.683489	0.964595
ATHE_RS12725	2773.35	0.0494565	0.11668	0.423863	0.671666	0.964595
ATHE_RS13485	21903.4	0.0494535	0.165559	0.298706	0.765165	0.972115
ATHE_RS11320	498.329	0.0490113	0.17856	0.274481	0.783715	0.972115
ATHE_RS06590	1417.07	0.0486469	0.248766	0.195553	0.84496	0.980777
ATHE_RS00090	20.4661	0.0485438	0.291238	0.16668	0.867621	0.985925
ATHE_RS10160	37.1344	0.0483545	0.256538	0.188489	0.850494	0.982604
ATHE_RS13895	1470.8	0.0482281	0.123906	0.389231	0.697105	0.964595
ATHE_RS13645	6930.28	0.0479974	0.157725	0.30431	0.760891	0.972115
ATHE_RS02535	1088.85	0.0478721	0.114211	0.419154	0.675103	0.964595
ATHE_RS08070	352.115	0.0478145	0.178042	0.268557	0.788271	0.972145
ATHE_RS01280	131.243	0.0474115	0.215865	0.219635	0.826156	0.972361
ATHE_RS01520	1660.86	0.0471072	0.153731	0.306426	0.75928	0.972115
ATHE_RS07700	7795.14	0.0467501	0.132915	0.35173	0.72504	0.968036
ATHE_RS11395	4.64327	0.0465068	0.30934	0.150342	0.880495	0.988472
ATHE_RS11685	568.854	0.046446	0.181316	0.25616	0.797827	0.972145
ATHE_RS12045	788.862	0.0461835	0.163408	0.282627	0.777463	0.972115
ATHE_RS12855	21316.4	0.0459139	0.173864	0.264079	0.791719	0.972145
ATHE_RS13590	15.7708	0.0457965	0.296727	0.154339	0.877343	0.987466
ATHE_RS00175	835.356	0.0452724	0.224529	0.201633	0.840204	0.97777
ATHE_RS03555	139.31	0.0452237	0.230745	0.19599	0.844618	0.980777
ATHE_RS07425	24914	0.0449265	0.128688	0.349111	0.727006	0.968495
ATHE_RS09920	701.016	0.0447936	0.147691	0.303294	0.761666	0.972115
ATHE_RS08855	10541.7	0.0447255	0.31576	0.141644	0.887361	0.989717
ATHE_RS09665	5954.27	0.044719	0.0924704	0.483604	0.628667	0.952477
ATHE_RS05335	441.036	0.0441567	0.203465	0.217024	0.82819	0.972492
ATHE_RS13610	2620.43	0.0441025	0.18382	0.239922	0.810391	0.972145
ATHE_RS06150	613.643	0.043782	0.148966	0.293906	0.76883	0.972115
ileS	50170.8	0.0437121	0.111565	0.391808	0.6952	0.964595
ATHE_RS03490	36.4783	0.0436549	0.235215	0.185596	0.852761	0.983024
ATHE_RS05590	2006.47	0.0436499	0.113673	0.383996	0.700981	0.964595
ATHE_RS01100	429.214	0.0435923	0.156245	0.279	0.780245	0.972115
ATHE_RS05185	2173.6	0.04356	0.102783	0.423807	0.671707	0.964595
ATHE_RS11225	5577.28	0.0433739	0.183167	0.236799	0.812813	0.972145
ATHE_RS05810	5119.1	0.0433602	0.151126	0.286914	0.774178	0.972115
ATHE_RS01270	13.8011	0.0432882	0.3169	0.136599	0.891348	0.990468
ATHE_RS02210	562.95	0.0431993	0.170574	0.253258	0.800069	0.972145
ATHE_RS04070	565.753	0.0431922	0.141917	0.304348	0.760862	0.972115
ATHE_RS07090	4379.71	0.0430744	0.142863	0.301509	0.763026	0.972115
ATHE_RS03425	602.524	0.0430691	0.158845	0.27114	0.786284	0.972115
ATHE_RS11505	305.552	0.0428224	0.160946	0.266068	0.790187	0.972145
ATHE_RS06000	2021.67	0.0426392	0.103299	0.412775	0.679772	0.964595
ATHE_RS06585	875.616	0.0423246	0.24477	0.172916	0.862717	0.985485
ATHE_RS10970	66.9936	0.0421575	0.27142	0.155322	0.876567	0.987368
ATHE_RS13980	2.36706	0.0418595	0.267141	0.156694	0.875486	0.987368
ATHE_RS13490	2.9581	0.041827	0.281932	0.148359	0.88206	0.988515
ATHE_RS02245	999.148	0.0417233	0.12845	0.32482	0.745317	0.972115
ATHE_RS06455	1227.01	0.0413031	0.115087	0.358885	0.719681	0.966806
ATHE_RS08850	140.078	0.0412248	0.200538	0.205571	0.837126	0.976707
ATHE_RS06760	1880.78	0.0411857	0.101074	0.40748	0.683656	0.964595
ATHE_RS00560	218.143	0.0409406	0.178825	0.228942	0.818914	0.972145
ATHE_RS06825	4505.09	0.0407335	0.244407	0.166662	0.867636	0.985925
ATHE_RS01570	4537.14	0.0404904	0.102851	0.39368	0.693817	0.964595
ATHE_RS10760	720.567	0.0404288	0.242091	0.166998	0.867371	0.985925
ATHE_RS07555	513.175	0.0402942	0.134003	0.300696	0.763646	0.972115
ATHE_RS10020	695.372	0.0399744	0.224805	0.177818	0.858866	0.984261
ATHE_RS07405	2378.68	0.0397485	0.157307	0.252681	0.800515	0.972145
ATHE_RS12015	768.681	0.0396301	0.133344	0.297201	0.766313	0.972115
ATHE_RS03480	64.3328	0.0395204	0.203616	0.194093	0.846103	0.981262
ATHE_RS10690	15300.1	0.0392305	0.189368	0.207165	0.835881	0.976707
ATHE_RS07930	1298.76	0.0388235	0.159731	0.243056	0.807962	0.972145
ATHE_RS08160	13386.4	0.038687	0.0952281	0.406256	0.684555	0.964595
ATHE_RS04415	807.894	0.0384896	0.142299	0.270484	0.786788	0.972115
ATHE_RS10050	6.86004	0.0383022	0.317746	0.120544	0.904053	0.992016
ATHE_RS13770	692.906	0.0381636	0.143726	0.26553	0.790601	0.972145
ATHE_RS12455	6306.31	0.0377688	0.102339	0.369056	0.712086	0.965647
ATHE_RS10235	3433.91	0.0374382	0.143725	0.260486	0.794489	0.972145
ATHE_RS04095	285.608	0.0374258	0.24469	0.152951	0.878437	0.988036
ATHE_RS04545	62.3886	0.0369035	0.237936	0.155099	0.876744	0.987368
ATHE_RS04085	6743.36	0.0367487	0.102782	0.357539	0.720689	0.966806
ATHE_RS01510	2030.45	0.0364967	0.103041	0.354197	0.723191	0.96719
ATHE_RS06055	5093.82	0.0361729	0.091359	0.395942	0.692148	0.964595
ATHE_RS09215	3739.37	0.0361195	0.0891787	0.405024	0.68546	0.964595
ATHE_RS03270	12664.4	0.0360901	0.106383	0.339249	0.734422	0.970226
ATHE_RS02490	2716.72	0.0360755	0.116011	0.310967	0.755826	0.972115
ATHE_RS11220	3074.03	0.0360747	0.18583	0.194128	0.846076	0.981262
ATHE_RS06450	1655.56	0.0360451	0.139704	0.25801	0.796399	0.972145
ATHE_RS01880	5200.52	0.0357717	0.104854	0.341158	0.732985	0.9692
ATHE_RS09150	1143.1	0.0356805	0.1396	0.25559	0.798267	0.972145
ATHE_RS02795	2456.38	0.0354352	0.312754	0.113301	0.909792	0.992016
ATHE_RS00575	296.649	0.0353388	0.178063	0.198463	0.842683	0.978973
leuS	29296.9	0.0352847	0.0704891	0.50057	0.616674	0.950457
ATHE_RS08840	773.669	0.0348592	0.239207	0.145728	0.884136	0.988515
ATHE_RS05265	1315.77	0.0348236	0.136158	0.255758	0.798138	0.972145
ATHE_RS09480	1796.46	0.0347562	0.112692	0.308417	0.757765	0.972115
ATHE_RS01640	5172.87	0.0346808	0.202151	0.171559	0.863784	0.985485
ATHE_RS12830	9.68487	0.0345037	0.316509	0.109013	0.913192	0.992016
ATHE_RS02090	941.406	0.0344189	0.136534	0.25209	0.800972	0.972145
ATHE_RS06145	669.684	0.0343206	0.124277	0.276163	0.782423	0.972115
ATHE_RS10995	1672.73	0.0341414	0.177278	0.192587	0.847283	0.981898
ATHE_RS05070	120.133	0.0337098	0.206695	0.16309	0.870448	0.986546
ATHE_RS06375	2913.21	0.0336791	0.0921922	0.365314	0.714877	0.965647
ATHE_RS09680	750.42	0.0336038	0.135732	0.247575	0.804464	0.972145
ATHE_RS09090	2507.12	0.0335537	0.0893143	0.375682	0.707153	0.964806
ATHE_RS06235	7598.72	0.0335211	0.198107	0.169207	0.865634	0.985485
ATHE_RS06595	6148	0.033494	0.23584	0.14202	0.887064	0.989717
ATHE_RS12020	467.555	0.0333864	0.146076	0.228555	0.819215	0.972145
ATHE_RS05305	10935	0.0332697	0.114432	0.290738	0.771252	0.972115
ATHE_RS07025	260243	0.0331055	0.109725	0.301714	0.76287	0.972115
ATHE_RS12825	56.5979	0.0330242	0.254159	0.129935	0.896618	0.991425
ATHE_RS12570	47.3678	0.0326657	0.216434	0.150927	0.880034	0.988441
ATHE_RS04685	6654.9	0.0318916	0.19491	0.163622	0.870029	0.986546
ATHE_RS04205	1931.36	0.0313503	0.173619	0.180569	0.856706	0.984261
ATHE_RS13400	7268.56	0.0312137	0.108481	0.287733	0.773551	0.972115
ATHE_RS06230	23115.8	0.0311413	0.190457	0.163509	0.870118	0.986546
ATHE_RS03875	4962.52	0.0311114	0.0823937	0.377595	0.705731	0.964806
ATHE_RS06355	5816.09	0.0310162	0.0896348	0.346029	0.729321	0.969088
ATHE_RS12065	1252.46	0.0309811	0.13961	0.221911	0.824383	0.972361
ATHE_RS11645	1698.71	0.0309632	0.203649	0.152042	0.879154	0.988273
ATHE_RS09840	7694.09	0.0308283	0.116179	0.265351	0.790739	0.972145
ATHE_RS12010	927.964	0.0304498	0.106361	0.286287	0.774658	0.972115
ATHE_RS00295	568.325	0.0303564	0.191931	0.158163	0.874328	0.987368
ATHE_RS02715	32499.8	0.0301484	0.225474	0.133711	0.893631	0.991425
ATHE_RS05100	41.4503	0.0297292	0.251498	0.118208	0.905903	0.992016
ATHE_RS00695	13455.3	0.0296547	0.241118	0.122989	0.902116	0.992016
ATHE_RS12545	52.0551	0.0291556	0.222504	0.131034	0.895749	0.991425
ATHE_RS11845	102.271	0.0289462	0.199033	0.145434	0.884368	0.988515
ATHE_RS07745	3161.49	0.0285818	0.111973	0.255255	0.798526	0.972145
ATHE_RS00965	641.669	0.0283365	0.121872	0.232511	0.816141	0.972145
ATHE_RS09720	194.22	0.028282	0.194656	0.145292	0.88448	0.988515
ATHE_RS08105	6656.46	0.0278547	0.119264	0.233554	0.815331	0.972145
ATHE_RS13715	470.485	0.0277351	0.167297	0.165783	0.868328	0.985925
ATHE_RS13535	16.9854	0.0274966	0.290154	0.0947655	0.924501	0.992016
ATHE_RS09730	370.356	0.0271012	0.157185	0.172416	0.863111	0.985485
ATHE_RS06900	951.381	0.0270706	0.106515	0.254148	0.799381	0.972145
ATHE_RS03450	14448.4	0.0270057	0.173473	0.155677	0.876288	0.987368
ATHE_RS12805	3197.78	0.0267094	0.134298	0.198882	0.842355	0.978973
ATHE_RS06640	715.743	0.0261085	0.104119	0.250755	0.802003	0.972145
ATHE_RS14050	4000.13	0.0259104	0.126459	0.204892	0.837657	0.976897
ATHE_RS06520	7940.02	0.0258961	0.109907	0.235618	0.813729	0.972145
gyrB	14450.4	0.0256259	0.0907211	0.282469	0.777584	0.972115
ATHE_RS11305	3590.27	0.0253911	0.115557	0.219729	0.826082	0.972361
ATHE_RS08790	1323.87	0.0252076	0.230468	0.109376	0.912904	0.992016
ATHE_RS04790	174.527	0.0251938	0.171868	0.146587	0.883458	0.988515
ATHE_RS03610	586.99	0.0248823	0.122034	0.203896	0.838435	0.976897
ATHE_RS10540	11174.1	0.0247596	0.256967	0.0963533	0.92324	0.992016
ATHE_RS03110	22229	0.0247169	0.146765	0.168411	0.86626	0.985643
ATHE_RS05710	2086.03	0.0246961	0.0893815	0.2763	0.782318	0.972115
ATHE_RS07435	11559.4	0.0242499	0.0759349	0.319351	0.74946	0.972115
ATHE_RS14095	1567.23	0.024117	0.118502	0.203516	0.838732	0.976897
ATHE_RS06205	2828.88	0.024088	0.0890708	0.270437	0.786824	0.972115
ATHE_RS02290	9035.65	0.023882	0.0929672	0.256886	0.797267	0.972145
ATHE_RS02695	7640.26	0.023833	0.0835377	0.285297	0.775417	0.972115
ATHE_RS01095	3368.86	0.0236525	0.0958325	0.24681	0.805055	0.972145
ATHE_RS06665	4547.23	0.0234689	0.108329	0.216644	0.828486	0.972492
ATHE_RS12620	1279.37	0.0231272	0.275293	0.0840094	0.933049	0.992016
ATHE_RS12925	164.043	0.0230937	0.217729	0.106066	0.91553	0.992016
ATHE_RS09925	24.2944	0.0224511	0.282262	0.0795398	0.936603	0.992016
ATHE_RS07255	3656.16	0.0224258	0.079591	0.281763	0.778125	0.972115
ATHE_RS01775	83.5168	0.0221993	0.262142	0.0846843	0.932512	0.992016
ATHE_RS13675	83.2587	0.0221641	0.226798	0.0977262	0.92215	0.992016
ATHE_RS05780	8125.97	0.0221129	0.280061	0.0789573	0.937067	0.992016
ATHE_RS07940	87.8593	0.0218015	0.220255	0.0989829	0.921152	0.992016
ATHE_RS12655	708.729	0.0213771	0.0962651	0.222065	0.824264	0.972361
ATHE_RS12075	1642.4	0.0213748	0.135522	0.157722	0.874676	0.987368
ATHE_RS11990	349.599	0.0210067	0.144128	0.145751	0.884118	0.988515
ATHE_RS03100	15513	0.0209446	0.120838	0.173329	0.862393	0.985485
ATHE_RS03680	37.9208	0.0207743	0.249846	0.0831484	0.933734	0.992016
ATHE_RS00480	24.0475	0.020672	0.278499	0.0742266	0.94083	0.99242
ATHE_RS13290	3479.63	0.0204549	0.0927905	0.220442	0.825527	0.972361
ATHE_RS08095	3783.98	0.0201817	0.211823	0.0952765	0.924095	0.992016
ATHE_RS00185	772.125	0.0201064	0.18205	0.110444	0.912057	0.992016
ATHE_RS07260	4648.67	0.0198333	0.126769	0.156452	0.875677	0.987368
ATHE_RS11110	11339	0.0198332	0.134967	0.146948	0.883173	0.988515
ATHE_RS12125	518.683	0.0197881	0.213805	0.0925522	0.926259	0.992016
ATHE_RS05640	621.38	0.0196389	0.161394	0.121683	0.90315	0.992016
ATHE_RS12205	6271.39	0.0194852	0.223903	0.0870249	0.930652	0.992016
ATHE_RS01710	240.761	0.0192435	0.305776	0.0629332	0.94982	0.993532
ATHE_RS10655	2443.9	0.0190437	0.209352	0.0909649	0.92752	0.992016
ATHE_RS06260	1712.29	0.0190211	0.0842546	0.225758	0.82139	0.972209
ATHE_RS00425	91.0381	0.0186967	0.199418	0.0937564	0.925303	0.992016
ATHE_RS06635	2943.43	0.0185885	0.0903265	0.205793	0.836953	0.976707
ATHE_RS12200	20.0749	0.0185359	0.284786	0.0650872	0.948105	0.993532
ATHE_RS09625	6364.38	0.0185117	0.153423	0.120658	0.903962	0.992016
ATHE_RS06730	4165.46	0.0184547	0.105212	0.175404	0.860762	0.984767
ATHE_RS04005	16681.7	0.0181926	0.114245	0.159243	0.873478	0.987368
ATHE_RS03650	1862.42	0.0181899	0.13128	0.138557	0.8898	0.990373
ATHE_RS04935	5885.45	0.0181765	0.124292	0.146241	0.883731	0.988515
ATHE_RS06920	39.746	0.0181508	0.262489	0.0691487	0.944871	0.993087
ATHE_RS02905	4971.04	0.0179276	0.144451	0.124109	0.901229	0.992016
ATHE_RS04285	1454.54	0.0174261	0.139306	0.125092	0.900451	0.992016
ATHE_RS07100	15517.6	0.0172601	0.145043	0.119	0.905275	0.992016
ATHE_RS00505	887.054	0.0171996	0.161883	0.106247	0.915386	0.992016
ATHE_RS10550	20546.4	0.0168477	0.269145	0.0625971	0.950087	0.993532
ATHE_RS12635	1727.33	0.0167553	0.120065	0.139552	0.889014	0.989906
ATHE_RS09985	438.492	0.0167098	0.188061	0.0888534	0.929198	0.992016
ATHE_RS11965	496.091	0.0166368	0.179843	0.0925073	0.926295	0.992016
ATHE_RS07115	3044.2	0.0165062	0.140015	0.117889	0.906156	0.992016
ATHE_RS13085	130.394	0.0164935	0.193933	0.0850475	0.932224	0.992016
ATHE_RS00155	5244.27	0.0162641	0.065592	0.247958	0.804167	0.972145
ATHE_RS02070	149.5	0.016256	0.289827	0.0560887	0.955271	0.993532
ATHE_RS00745	47575.7	0.0161354	0.151338	0.106618	0.915092	0.992016
ATHE_RS07960	1545.57	0.0159763	0.0862622	0.185206	0.853067	0.983024
ATHE_RS13060	996.376	0.0159521	0.113284	0.140815	0.888016	0.989717
ATHE_RS09860	307.897	0.0158789	0.188885	0.0840668	0.933003	0.992016
ATHE_RS02965	513954	0.0156468	0.158976	0.0984226	0.921597	0.992016
ATHE_RS09005	24.6782	0.0156003	0.277269	0.0562641	0.955131	0.993532
ATHE_RS02105	2266.3	0.0154025	0.106835	0.144171	0.885366	0.988792
ATHE_RS08035	2870.44	0.0152297	0.145419	0.10473	0.91659	0.992016
ATHE_RS04260	3540.55	0.0151929	0.207176	0.073333	0.941541	0.99242
ATHE_RS01395	21.4577	0.0151079	0.285265	0.0529609	0.957763	0.993532
ATHE_RS03075	1437.55	0.0149634	0.101322	0.147682	0.882594	0.988515
ATHE_RS10400	3186.49	0.0145809	0.140315	0.103915	0.917237	0.992016
ATHE_RS03285	17557.5	0.0140421	0.10238	0.137157	0.890907	0.990468
ATHE_RS11200	172.419	0.0138938	0.175841	0.0790134	0.937022	0.992016
ATHE_RS02285	2128.94	0.0130378	0.149078	0.0874562	0.930309	0.992016
ATHE_RS05195	8855.35	0.0129075	0.109982	0.11736	0.906575	0.992016
ATHE_RS05245	808.216	0.0128855	0.159799	0.0806354	0.935732	0.992016
ATHE_RS08595	1144.99	0.0127529	0.167729	0.0760327	0.939393	0.99242
ATHE_RS04255	7841.95	0.0125744	0.143797	0.0874459	0.930317	0.992016
ATHE_RS09565	711.694	0.0125472	0.108097	0.116074	0.907594	0.992016
ATHE_RS00340	119.018	0.0124568	0.217754	0.0572056	0.954381	0.993532
ATHE_RS05695	2406.39	0.012418	0.117285	0.105879	0.915678	0.992016
ATHE_RS05380	4364.51	0.0123395	0.14833	0.0831893	0.933701	0.992016
ATHE_RS01040	914.418	0.0123354	0.148992	0.0827924	0.934017	0.992016
ATHE_RS08825	521.239	0.0123236	0.178789	0.0689284	0.945047	0.993087
ATHE_RS09045	6271.57	0.0123107	0.0975959	0.12614	0.899621	0.992016
ATHE_RS05530	2461.1	0.0120714	0.270027	0.0447042	0.964343	0.993532
ATHE_RS11100	1541.37	0.012063	0.124903	0.0965789	0.923061	0.992016
ATHE_RS07030	16936.9	0.0117828	0.128278	0.0918534	0.926814	0.992016
ATHE_RS03165	16416	0.0117532	0.14334	0.0819954	0.93465	0.992016
ATHE_RS02775	682.23	0.0117379	0.151454	0.0775018	0.938224	0.99242
ATHE_RS08845	58.1281	0.011274	0.220325	0.0511698	0.95919	0.993532
dnaE	8057.04	0.0111803	0.117938	0.0947979	0.924475	0.992016
ATHE_RS10585	13742.5	0.0111059	0.0933254	0.119002	0.905273	0.992016
ATHE_RS07295	1475.89	0.0109036	0.139819	0.0779835	0.937841	0.99242
rpmJ	1275.82	0.0107805	0.16377	0.0658273	0.947515	0.993532
ATHE_RS09580	1307.19	0.0105471	0.216441	0.0487296	0.961135	0.993532
ATHE_RS04465	5684.49	0.0104339	0.210934	0.0494653	0.960548	0.993532
ATHE_RS08000	2662.55	0.0103437	0.219022	0.0472267	0.962333	0.993532
ATHE_RS12030	2395.14	0.0101365	0.106916	0.0948078	0.924468	0.992016
ATHE_RS00475	4307.8	0.009995	0.0827687	0.120758	0.903883	0.992016
ATHE_RS04090	852.042	0.00998224	0.148372	0.0672783	0.94636	0.993532
coaD	979.132	0.00973437	0.133752	0.0727794	0.941982	0.99242
ATHE_RS03910	14238.4	0.00961193	0.181611	0.0529259	0.957791	0.993532
ATHE_RS07520	7174.84	0.00961001	0.206195	0.0466064	0.962827	0.993532
ATHE_RS03175	10035.9	0.00931651	0.0858674	0.108499	0.9136	0.992016
ATHE_RS01635	3370.96	0.00920233	0.204614	0.0449742	0.964128	0.993532
ATHE_RS13235	304.112	0.00900601	0.170124	0.0529378	0.957781	0.993532
ATHE_RS11475	3428.78	0.00892421	0.121803	0.0732678	0.941593	0.99242
ATHE_RS03925	163.642	0.00886435	0.190276	0.0465868	0.962843	0.993532
ATHE_RS07175	1248.65	0.00884337	0.0949114	0.093175	0.925765	0.992016
ATHE_RS03700	2077.19	0.00882607	0.201724	0.0437531	0.965101	0.993532
ATHE_RS03010	48.0869	0.00841838	0.313803	0.026827	0.978598	0.994095
ATHE_RS05765	5062.43	0.0077819	0.250204	0.0311022	0.975188	0.994095
ATHE_RS12705	120.372	0.00765334	0.24595	0.0311175	0.975176	0.994095
ATHE_RS02045	35579.5	0.0074931	0.218357	0.0343157	0.972625	0.994095
ATHE_RS08635	21001.5	0.00728644	0.161966	0.0449874	0.964117	0.993532
ATHE_RS01110	65.5771	0.00716186	0.215552	0.0332257	0.973495	0.994095
ATHE_RS10280	2402.98	0.0070122	0.14381	0.0487601	0.961111	0.993532
ATHE_RS07500	6332.63	0.00691471	0.170515	0.0405518	0.967653	0.994084
ATHE_RS11540	571.102	0.00683669	0.176543	0.0387252	0.969109	0.994095
ATHE_RS09390	13162.4	0.00659232	0.122653	0.0537477	0.957136	0.993532
ATHE_RS02545	4205.61	0.00617662	0.0975424	0.0633224	0.94951	0.993532
ATHE_RS10990	65.915	0.00591902	0.246076	0.0240536	0.98081	0.994323
ATHE_RS11780	6909.35	0.00581033	0.180147	0.0322532	0.97427	0.994095
ATHE_RS05970	2878.65	0.00577353	0.182885	0.0315691	0.974816	0.994095
ATHE_RS07980	1830.62	0.00574889	0.13701	0.0419596	0.966531	0.994014
ATHE_RS12565	39.3173	0.00539617	0.227842	0.0236838	0.981105	0.994323
ATHE_RS01535	811.688	0.00534894	0.142958	0.0374161	0.970153	0.994095
ATHE_RS03185	18989.4	0.00534195	0.107606	0.0496437	0.960406	0.993532
ATHE_RS00335	322.3	0.005088	0.187145	0.0271875	0.97831	0.994095
ATHE_RS03835	6448.19	0.00491372	0.105571	0.0465443	0.962876	0.993532
ATHE_RS12085	742.433	0.00486447	0.15709	0.0309662	0.975297	0.994095
ATHE_RS10965	1784.94	0.00441546	0.0985464	0.0448059	0.964262	0.993532
ATHE_RS10850	11502.5	0.00437329	0.0968991	0.0451324	0.964002	0.993532
ATHE_RS09210	6718.63	0.00430505	0.0968048	0.0444714	0.964529	0.993532
ATHE_RS09055	6118.6	0.00420107	0.111611	0.0376404	0.969974	0.994095
ATHE_RS10855	10360.5	0.00387832	0.108088	0.0358811	0.971377	0.994095
ATHE_RS01455	2.94199	0.00371133	0.260424	0.0142511	0.98863	0.997098
ATHE_RS04440	6460.21	0.00344246	0.103645	0.0332139	0.973504	0.994095
ATHE_RS03510	365.202	0.00339587	0.133145	0.025505	0.979652	0.994095
ATHE_RS02995	515.495	0.0028695	0.188685	0.0152079	0.987866	0.996843
ATHE_RS10795	17374.7	0.00283592	0.0995758	0.02848	0.977279	0.994095
ATHE_RS01760	12642.3	0.00272423	0.104916	0.0259658	0.979285	0.994095
ATHE_RS01045	2124.83	0.00254453	0.102411	0.0248463	0.980178	0.994128
ATHE_RS07170	8057.52	0.00230872	0.112111	0.0205931	0.98357	0.995482
ATHE_RS05890	1701.22	0.00229558	0.134644	0.0170493	0.986397	0.996331
ATHE_RS07140	18710.9	0.001761	0.111469	0.0157981	0.987395	0.996843
ATHE_RS10440	356.568	0.00169999	0.229819	0.00739709	0.994098	0.998852
ATHE_RS03605	398.711	0.00169119	0.242058	0.00698673	0.994425	0.998852
ATHE_RS09735	7834.25	0.0015148	0.132087	0.0114682	0.99085	0.997851
ATHE_RS10715	2224.55	0.00149102	0.135597	0.0109959	0.991227	0.997859
ATHE_RS13030	1808.51	0.00141389	0.104208	0.013568	0.989175	0.997277
ATHE_RS03470	197.266	0.000777282	0.196361	0.00395843	0.996842	0.999795
ATHE_RS13930	3411.98	0.000403029	0.137824	0.00292423	0.997667	1
ATHE_RS09300	10.5695	0.000363989	0.30824	0.00118086	0.999058	1
ATHE_RS07535	15968.9	0.000187708	0.121227	0.0015484	0.998765	1
ATHE_RS11185	0.0461885	0	0.0641253	0	1	1
ATHE_RS04270	8055.95	-5.07405e-05	0.15604	-0.000325175	0.999741	1
livG	34.1656	-9.44882e-05	0.244676	-0.000386178	0.999692	1
ATHE_RS01180	1533.26	-0.000138867	0.137066	-0.00101314	0.999192	1
ATHE_RS10105	259.669	-0.000434994	0.18505	-0.00235068	0.998124	1
ATHE_RS12795	1081.65	-0.000873884	0.13821	-0.00632288	0.994955	0.999013
ATHE_RS02495	25637.1	-0.00112438	0.122564	-0.00917387	0.99268	0.998613
ATHE_RS12490	36.0414	-0.00117045	0.244513	-0.00478687	0.996181	0.999502
ATHE_RS02710	138.707	-0.00140798	0.187583	-0.00750591	0.994011	0.998852
ATHE_RS08040	4166.33	-0.00141308	0.172184	-0.00820681	0.993452	0.998852
ATHE_RS01225	1203.8	-0.0014512	0.078452	-0.0184979	0.985242	0.996279
ATHE_RS13410	37.7103	-0.00149515	0.266926	-0.00560136	0.995531	0.999221
ATHE_RS10730	3404.18	-0.00166714	0.132809	-0.0125529	0.989984	0.997657
ATHE_RS13720	499.144	-0.00170749	0.186951	-0.00913338	0.992713	0.998613
ATHE_RS06510	3976.44	-0.0017643	0.103315	-0.0170769	0.986375	0.996331
ATHE_RS09990	656.763	-0.00201278	0.165368	-0.0121715	0.990289	0.997657
ATHE_RS13015	14468.5	-0.00211404	0.111396	-0.0189777	0.984859	0.996264
ATHE_RS08510	3355.28	-0.00239717	0.0621944	-0.0385431	0.969255	0.994095
ATHE_RS13635	8973	-0.00241351	0.134864	-0.017896	0.985722	0.996331
ATHE_RS02475	372.541	-0.00241986	0.161002	-0.01503	0.988008	0.996843
ATHE_RS11085	4079.49	-0.00287961	0.0886098	-0.0324977	0.974075	0.994095
ATHE_RS07850	2447.5	-0.00296953	0.114582	-0.0259162	0.979324	0.994095
ATHE_RS12860	2931	-0.00320738	0.109814	-0.0292073	0.976699	0.994095
ATHE_RS11690	8359.18	-0.00352846	0.172898	-0.0204077	0.983718	0.995482
ATHE_RS00100	158653	-0.00358757	0.171938	-0.0208654	0.983353	0.995482
ATHE_RS04835	2665.61	-0.00398073	0.187982	-0.0211762	0.983105	0.995482
ATHE_RS04195	2557.27	-0.00403781	0.155948	-0.0258921	0.979343	0.994095
ATHE_RS10535	5667.79	-0.0044378	0.137761	-0.0322138	0.974302	0.994095
ATHE_RS09230	1361.55	-0.00453887	0.179074	-0.0253463	0.979779	0.994095
ATHE_RS11230	6643.2	-0.00456907	0.180262	-0.0253468	0.979778	0.994095
ATHE_RS08905	18382.9	-0.0048182	0.168332	-0.0286232	0.977165	0.994095
ATHE_RS08015	10340.3	-0.00507634	0.121272	-0.0418591	0.966611	0.994014
ATHE_RS13380	0.94044	-0.00507931	0.190875	-0.0266106	0.97877	0.994095
ATHE_RS03645	684.64	-0.00509143	0.149506	-0.034055	0.972833	0.994095
ATHE_RS06655	7804.32	-0.00519299	0.0730298	-0.0711078	0.943312	0.99242
ATHE_RS07795	11840	-0.00531643	0.0744035	-0.071454	0.943036	0.99242
ATHE_RS03080	451.956	-0.00571647	0.131333	-0.0435265	0.965282	0.993532
ATHE_RS06555	3200.85	-0.00585972	0.0931137	-0.0629308	0.949822	0.993532
ATHE_RS03695	1219.75	-0.00588826	0.201221	-0.0292626	0.976655	0.994095
ATHE_RS02585	40601.3	-0.00590879	0.126969	-0.0465372	0.962882	0.993532
ATHE_RS00250	954.675	-0.00607144	0.146702	-0.0413863	0.966988	0.994014
ATHE_RS12345	383.504	-0.00646153	0.202639	-0.0318869	0.974562	0.994095
ATHE_RS02340	4137.8	-0.00658501	0.124334	-0.0529624	0.957762	0.993532
ATHE_RS00935	1944.99	-0.00663309	0.119618	-0.0554525	0.955778	0.993532
ATHE_RS02335	3534.81	-0.00769614	0.130577	-0.0589394	0.953	0.993532
ATHE_RS10110	259.479	-0.0078842	0.1801	-0.0437768	0.965082	0.993532
ATHE_RS10115	28.8364	-0.00794893	0.272047	-0.0292189	0.97669	0.994095
ATHE_RS02180	3075.37	-0.00796039	0.0877141	-0.0907538	0.927688	0.992016
ATHE_RS12375	179.43	-0.00817165	0.183144	-0.0446187	0.964411	0.993532
ATHE_RS06570	9170.41	-0.00820047	0.141597	-0.0579143	0.953817	0.993532
ATHE_RS00585	178.964	-0.00828763	0.15099	-0.0548887	0.956227	0.993532
ATHE_RS07990	33.5563	-0.00837453	0.264663	-0.0316422	0.974757	0.994095
ATHE_RS08255	262.534	-0.00851231	0.182733	-0.0465833	0.962845	0.993532
ATHE_RS04015	2586.25	-0.00882705	0.0838138	-0.105317	0.916124	0.992016
ATHE_RS02640	1539.27	-0.00901548	0.256705	-0.03512	0.971984	0.994095
ATHE_RS08685	8158.79	-0.0090991	0.160514	-0.0566873	0.954794	0.993532
ATHE_RS02505	8333.26	-0.00911774	0.161625	-0.0564131	0.955013	0.993532
ATHE_RS10765	4276.46	-0.00919647	0.223774	-0.0410971	0.967219	0.994014
ATHE_RS05165	1274.53	-0.00931083	0.140288	-0.0663692	0.947084	0.993532
ATHE_RS04200	1305.59	-0.00957817	0.175493	-0.0545788	0.956474	0.993532
ATHE_RS05570	499.689	-0.00994524	0.213301	-0.0466254	0.962812	0.993532
ATHE_RS00980	572.343	-0.0102385	0.122809	-0.0833695	0.933558	0.992016
ATHE_RS13170	4863.36	-0.0104054	0.160461	-0.0648473	0.948296	0.993532
ATHE_RS03865	10545.8	-0.0104146	0.123196	-0.0845368	0.93263	0.992016
ATHE_RS09145	7495.79	-0.0104444	0.175365	-0.0595582	0.952508	0.993532
ATHE_RS11105	22822.4	-0.0106535	0.113721	-0.0936811	0.925363	0.992016
ATHE_RS12425	605.863	-0.0106668	0.175491	-0.0607827	0.951532	0.993532
ATHE_RS12365	663.915	-0.0107959	0.120868	-0.08932	0.928828	0.992016
ATHE_RS05170	5105.33	-0.0108153	0.103826	-0.104168	0.917036	0.992016
ATHE_RS07440	46663.3	-0.0108285	0.156675	-0.0691147	0.944898	0.993087
ATHE_RS03360	104.675	-0.0108787	0.178226	-0.061039	0.951328	0.993532
groEL	187004	-0.011088	0.185059	-0.0599158	0.952223	0.993532
ATHE_RS02955	34088.4	-0.0112375	0.173757	-0.0646741	0.948434	0.993532
ATHE_RS02315	5637.57	-0.011364	0.129677	-0.0876332	0.930168	0.992016
ATHE_RS02220	3885.79	-0.0114752	0.141553	-0.0810665	0.935389	0.992016
ATHE_RS01205	19226.3	-0.0115704	0.128481	-0.0900552	0.928243	0.992016
ATHE_RS01540	1829.41	-0.0119133	0.106782	-0.111567	0.911166	0.992016
ATHE_RS03805	1364.59	-0.012781	0.12269	-0.104173	0.917032	0.992016
ATHE_RS04950	3797.43	-0.0127964	0.123305	-0.103778	0.917345	0.992016
ATHE_RS06425	1532.52	-0.0129356	0.135937	-0.095159	0.924189	0.992016
ATHE_RS09830	4944.75	-0.0132892	0.14721	-0.0902739	0.92807	0.992016
ATHE_RS09185	29372.8	-0.0136941	0.146711	-0.0933406	0.925633	0.992016
ATHE_RS02620	1842.6	-0.0137177	0.154134	-0.0889987	0.929083	0.992016
ATHE_RS06610	3014.49	-0.013887	0.127144	-0.109223	0.913026	0.992016
ATHE_RS00810	3845.3	-0.0139198	0.108218	-0.128627	0.897653	0.991425
ATHE_RS10455	587.152	-0.0141391	0.158984	-0.0889342	0.929134	0.992016
ATHE_RS05215	6769.45	-0.0146903	0.10476	-0.140229	0.888479	0.989717
ATHE_RS10640	2172.28	-0.0150157	0.0950279	-0.158014	0.874446	0.987368
ATHE_RS10290	3832.16	-0.0151639	0.123074	-0.123209	0.901941	0.992016
ATHE_RS06630	14312.2	-0.0152392	0.114654	-0.132915	0.894261	0.991425
ATHE_RS08900	34392.5	-0.0152779	0.18138	-0.0842316	0.932872	0.992016
ATHE_RS04750	914.874	-0.0155639	0.148226	-0.105002	0.916375	0.992016
ATHE_RS04680	8380.03	-0.0156434	0.130812	-0.119587	0.90481	0.992016
ATHE_RS12430	781.754	-0.0157675	0.215594	-0.0731353	0.941698	0.99242
ATHE_RS04740	954.655	-0.0158544	0.173371	-0.0914477	0.927137	0.992016
ATHE_RS08730	1193.76	-0.0159688	0.244818	-0.0652275	0.947993	0.993532
ATHE_RS06030	44855	-0.0162375	0.211052	-0.0769363	0.938674	0.99242
ATHE_RS05145	3447.2	-0.0163053	0.127282	-0.128103	0.898067	0.991425
ATHE_RS09370	118965	-0.0169414	0.237802	-0.0712415	0.943206	0.99242
ATHE_RS01590	466.417	-0.0171938	0.293635	-0.0585549	0.953307	0.993532
ATHE_RS04955	297.103	-0.0174711	0.243422	-0.0717727	0.942783	0.99242
ATHE_RS00555	1789.41	-0.0177776	0.189772	-0.0936783	0.925365	0.992016
ATHE_RS03020	1013.39	-0.0178937	0.282388	-0.0633655	0.949475	0.993532
ATHE_RS05905	206.915	-0.0179586	0.248884	-0.0721563	0.942478	0.99242
ATHE_RS04430	4588.5	-0.0180601	0.116094	-0.155564	0.876377	0.987368
ATHE_RS08740	5158.37	-0.0183008	0.250602	-0.0730275	0.941784	0.99242
ATHE_RS12615	8046.9	-0.0185367	0.225625	-0.082157	0.934522	0.992016
ATHE_RS13775	4149.6	-0.0186793	0.114756	-0.162775	0.870696	0.986546
ATHE_RS05980	289.909	-0.0187399	0.160021	-0.117109	0.906774	0.992016
ATHE_RS08710	2208.87	-0.0188997	0.214841	-0.0879703	0.9299	0.992016
ATHE_RS06680	1481.27	-0.0189018	0.182516	-0.103562	0.917517	0.992016
ATHE_RS06780	339.268	-0.0189357	0.143088	-0.132336	0.894719	0.991425
ATHE_RS00120	1232.82	-0.0189399	0.177447	-0.106735	0.914999	0.992016
ATHE_RS00990	2769.84	-0.0189594	0.0856036	-0.221479	0.824719	0.972361
ATHE_RS05390	1278.78	-0.0190638	0.168475	-0.113155	0.909908	0.992016
ATHE_RS06985	191.481	-0.0193591	0.161275	-0.120037	0.904453	0.992016
ATHE_RS09460	19641.1	-0.0194231	0.205991	-0.094291	0.924878	0.992016
ATHE_RS05770	6450.23	-0.0197574	0.258822	-0.0763361	0.939152	0.99242
ATHE_RS05120	50.5818	-0.0198885	0.249247	-0.0797943	0.936401	0.992016
ATHE_RS06575	10503.5	-0.0200504	0.161259	-0.124337	0.901049	0.992016
ATHE_RS10960	3403.96	-0.0203891	0.144973	-0.140641	0.888154	0.989717
ATHE_RS01735	2111.93	-0.0204646	0.257879	-0.0793574	0.936748	0.992016
ATHE_RS12480	9082.69	-0.0205024	0.191296	-0.107176	0.914649	0.992016
ATHE_RS11795	5509.39	-0.0205731	0.0939002	-0.219096	0.826575	0.972361
ATHE_RS02200	3079.68	-0.0207582	0.227543	-0.0912278	0.927312	0.992016
ATHE_RS11720	209.74	-0.0210415	0.233185	-0.0902352	0.9281	0.992016
ATHE_RS03870	8190.8	-0.0210678	0.111656	-0.188686	0.850339	0.982604
ATHE_RS10355	1244.22	-0.0211086	0.133105	-0.158587	0.873994	0.987368
ATHE_RS11820	854.186	-0.0212858	0.161301	-0.131963	0.895013	0.991425
ATHE_RS12245	2837.83	-0.0214112	0.120742	-0.17733	0.859249	0.984283
ATHE_RS05375	5169.86	-0.0221116	0.14187	-0.155858	0.876145	0.987368
ATHE_RS11010	3102.65	-0.0221501	0.153762	-0.144054	0.885458	0.988792
ATHE_RS03380	5081.87	-0.0225363	0.173864	-0.12962	0.896867	0.991425
ATHE_RS10220	19257.2	-0.0225554	0.254067	-0.0887772	0.929259	0.992016
ATHE_RS05190	9761.07	-0.0227996	0.0752644	-0.302927	0.761945	0.972115
ATHE_RS11465	13902	-0.0228088	0.177946	-0.128178	0.898008	0.991425
ATHE_RS07920	302.181	-0.0229111	0.177883	-0.128799	0.897517	0.991425
ATHE_RS07275	1080.61	-0.02356	0.167694	-0.140494	0.88827	0.989717
ATHE_RS04280	1836.58	-0.0237888	0.119477	-0.199108	0.842178	0.978973
ATHE_RS01905	329.049	-0.0238016	0.146678	-0.162271	0.871092	0.986582
ATHE_RS03890	2481.72	-0.0239586	0.101578	-0.235865	0.813538	0.972145
ATHE_RS08945	719.432	-0.0240081	0.187355	-0.128142	0.898037	0.991425
ATHE_RS03145	3170.42	-0.0244818	0.177346	-0.138045	0.890205	0.990417
ATHE_RS02190	1658.19	-0.0245776	0.112892	-0.217708	0.827656	0.972361
ATHE_RS11000	3781.59	-0.0246847	0.131926	-0.187111	0.851574	0.982785
ATHE_RS13830	30560.2	-0.0246896	0.117543	-0.210047	0.833631	0.976416
hisB	5049.59	-0.0249422	0.221908	-0.112399	0.910507	0.992016
ATHE_RS01125	9183.5	-0.0249863	0.171681	-0.145539	0.884285	0.988515
ATHE_RS05205	5480.03	-0.0251487	0.107562	-0.233806	0.815136	0.972145
ATHE_RS06795	13613.6	-0.0252372	0.141367	-0.178523	0.858312	0.984261
flgG	5854.02	-0.0252538	0.109429	-0.230778	0.817487	0.972145
ATHE_RS00840	508.424	-0.0252586	0.155045	-0.162911	0.870588	0.986546
ATHE_RS11750	1324.07	-0.025349	0.137654	-0.18415	0.853895	0.98356
ATHE_RS03220	3725.21	-0.0254671	0.116449	-0.218698	0.826885	0.972361
ATHE_RS11835	82.3959	-0.0257725	0.248529	-0.1037	0.917407	0.992016
ATHE_RS03815	19006.3	-0.0258495	0.112009	-0.230781	0.817485	0.972145
ATHE_RS03725	2877.56	-0.0259043	0.0932304	-0.277852	0.781126	0.972115
ATHE_RS07705	9692.58	-0.026327	0.115797	-0.227355	0.820147	0.972209
ATHE_RS08735	1673.18	-0.0267189	0.253821	-0.105266	0.916164	0.992016
ATHE_RS01980	2582.79	-0.0269356	0.129617	-0.20781	0.835377	0.976707
ATHE_RS06115	6640.88	-0.0270737	0.105819	-0.25585	0.798067	0.972145
ATHE_RS05870	6073.17	-0.0277001	0.154049	-0.179814	0.857299	0.984261
ATHE_RS11585	75.2584	-0.0277625	0.220742	-0.125769	0.899915	0.992016
ATHE_RS12500	29564.6	-0.0278171	0.20359	-0.136633	0.891321	0.990468
ATHE_RS08800	1592.83	-0.0278281	0.144586	-0.192467	0.847377	0.981898
ATHE_RS05995	1880.78	-0.0279748	0.115668	-0.241854	0.808893	0.972145
ATHE_RS09380	34696.7	-0.0280858	0.165178	-0.170034	0.864984	0.985485
ATHE_RS07180	1290.14	-0.0284643	0.125806	-0.226255	0.821003	0.972209
ATHE_RS12415	6466.07	-0.0284746	0.168225	-0.169265	0.865589	0.985485
ATHE_RS09505	4172.98	-0.0284807	0.0909827	-0.313034	0.754255	0.972115
ATHE_RS09690	484.154	-0.02853	0.13633	-0.209271	0.834237	0.976702
ATHE_RS05845	11807.6	-0.0285656	0.159054	-0.179597	0.857469	0.984261
ATHE_RS05575	681.451	-0.0290579	0.151745	-0.191492	0.84814	0.982363
ATHE_RS13300	27.6206	-0.0292336	0.312617	-0.0935123	0.925497	0.992016
ATHE_RS03705	2947.27	-0.0293215	0.193996	-0.151145	0.879861	0.988441
ATHE_RS00080	1199.15	-0.0293821	0.192328	-0.152771	0.878579	0.988036
ATHE_RS06170	2006.22	-0.0296752	0.156593	-0.189505	0.849697	0.982604
ATHE_RS04855	3879.66	-0.0298465	0.103058	-0.28961	0.772115	0.972115
ATHE_RS08680	16928.2	-0.0298594	0.175174	-0.170456	0.864651	0.985485
ATHE_RS04745	246.359	-0.0302347	0.192406	-0.15714	0.875134	0.987368
ATHE_RS08260	12900.5	-0.030288	0.260631	-0.11621	0.907486	0.992016
ATHE_RS04800	2877.99	-0.0304672	0.148105	-0.205713	0.837015	0.976707
ATHE_RS02300	2540.46	-0.0306735	0.115798	-0.264887	0.791097	0.972145
ATHE_RS05140	1228.39	-0.0309313	0.122259	-0.252999	0.800269	0.972145
ATHE_RS06110	8556.88	-0.0312553	0.133674	-0.233817	0.815127	0.972145
ATHE_RS04735	78.0887	-0.0314377	0.251273	-0.125114	0.900434	0.992016
ATHE_RS06835	7826.65	-0.0318586	0.240359	-0.132546	0.894553	0.991425
ATHE_RS03385	772.779	-0.0318825	0.175043	-0.182141	0.855472	0.984261
ATHE_RS13005	413.37	-0.0320017	0.272905	-0.117263	0.906651	0.992016
ATHE_RS14070	7132.28	-0.0322016	0.169113	-0.190415	0.848984	0.982604
ATHE_RS02020	620.401	-0.0324982	0.17917	-0.181382	0.856068	0.984261
ATHE_RS08430	396.559	-0.0327474	0.160478	-0.204062	0.838305	0.976897
ATHE_RS10645	892.82	-0.0328026	0.314199	-0.104401	0.916851	0.992016
ATHE_RS11920	3351.92	-0.0329401	0.142985	-0.230374	0.817801	0.972145
ATHE_RS01515	738.768	-0.0329619	0.150669	-0.21877	0.826829	0.972361
ATHE_RS02830	1371.81	-0.0332478	0.16375	-0.20304	0.839104	0.97691
ATHE_RS10295	1758.49	-0.0334247	0.136981	-0.244009	0.807224	0.972145
ATHE_RS05535	16254.9	-0.0334591	0.258432	-0.12947	0.896986	0.991425
ATHE_RS06010	2036.09	-0.0334766	0.137259	-0.243893	0.807313	0.972145
ATHE_RS07130	3348.54	-0.0335315	0.178479	-0.187874	0.850976	0.982704
ATHE_RS14105	908.266	-0.0338769	0.126403	-0.268007	0.788694	0.972145
ATHE_RS12575	38.3825	-0.0340467	0.251416	-0.13542	0.89228	0.991097
ATHE_RS09470	108.405	-0.034048	0.227038	-0.149966	0.880791	0.988472
ATHE_RS13350	7446.49	-0.0341931	0.146916	-0.232738	0.815965	0.972145
ATHE_RS02265	86874.6	-0.0342647	0.143937	-0.238054	0.811839	0.972145
ATHE_RS06180	5333.42	-0.0344863	0.145646	-0.236782	0.812826	0.972145
ATHE_RS01800	295.664	-0.0345289	0.27555	-0.125309	NA	NA
ATHE_RS07455	9806.71	-0.0345632	0.136501	-0.253208	0.800107	0.972145
ATHE_RS06810	11875.8	-0.035045	0.226225	-0.154912	0.876891	0.987368
ATHE_RS05385	3646.19	-0.0350763	0.153323	-0.228774	0.819045	0.972145
ATHE_RS05105	58.9582	-0.0350816	0.205125	-0.171026	0.864204	0.985485
ATHE_RS03505	1168.08	-0.0350832	0.144652	-0.242535	0.808366	0.972145
ATHE_RS08215	4397.94	-0.0351624	0.0811723	-0.433182	0.664882	0.964595
ATHE_RS11260	8360.22	-0.035345	0.161966	-0.218225	0.827253	0.972361
ATHE_RS10275	1388.81	-0.0359602	0.200938	-0.178961	0.857968	0.984261
ATHE_RS06660	1859.88	-0.0363412	0.122693	-0.296196	0.767081	0.972115
ATHE_RS08475	1763.22	-0.0363828	0.182362	-0.199508	0.841865	0.978973
pstB	3757.57	-0.0364131	0.110426	-0.329749	0.741589	0.972115
ATHE_RS12910	1004.35	-0.0365243	0.195464	-0.186859	0.851771	0.982785
ATHE_RS06755	449.044	-0.0365261	0.131399	-0.277978	0.78103	0.972115
ATHE_RS04665	2117.26	-0.0366091	0.275702	-0.132785	0.894363	0.991425
ATHE_RS09020	280.269	-0.0368447	0.175207	-0.210292	0.83344	0.976416
gatA	10219.9	-0.0373187	0.129045	-0.289192	0.772435	0.972115
ATHE_RS06505	7054.75	-0.0376506	0.0818768	-0.459844	0.645628	0.960638
ATHE_RS01885	387.626	-0.0378175	0.132792	-0.284786	0.775808	0.972115
ATHE_RS05310	22254.4	-0.0383691	0.103938	-0.369153	0.712013	0.965647
ATHE_RS05320	10059.7	-0.0385237	0.159954	-0.240842	0.809678	0.972145
ATHE_RS12510	12103.3	-0.0385848	0.155815	-0.247632	0.804419	0.972145
ATHE_RS10375	757.462	-0.0390779	0.143565	-0.272197	0.785471	0.972115
ATHE_RS10650	9268.21	-0.0399927	0.227451	-0.17583	0.860428	0.984767
ATHE_RS12360	411.579	-0.04027	0.129361	-0.311301	0.755572	0.972115
ATHE_RS07110	13792.1	-0.0411283	0.141055	-0.291577	0.77061	0.972115
ATHE_RS02380	1114.87	-0.041333	0.145695	-0.283695	0.776644	0.972115
ATHE_RS03300	7337.66	-0.0414259	0.154503	-0.268124	0.788604	0.972145
ATHE_RS00205	1227.63	-0.0417415	0.10386	-0.401902	0.687756	0.964595
ATHE_RS09675	192.793	-0.041761	0.170303	-0.245215	0.80629	0.972145
ATHE_RS08385	1519.08	-0.0418227	0.18529	-0.225715	0.821423	0.972209
ATHE_RS02235	61672	-0.0420207	0.166437	-0.252472	0.800676	0.972145
ATHE_RS10695	6099.84	-0.0425367	0.11266	-0.377566	0.705753	0.964806
ATHE_RS06645	35000.7	-0.0428512	0.129623	-0.330584	0.740959	0.972115
ATHE_RS09395	11992.5	-0.0430312	0.152613	-0.281964	0.777971	0.972115
ATHE_RS02540	1954.07	-0.0433399	0.117799	-0.367914	0.712937	0.965647
ATHE_RS03375	766.708	-0.0434274	0.11852	-0.366414	0.714056	0.965647
ATHE_RS03405	1343.7	-0.0434853	0.167415	-0.259746	0.79506	0.972145
ATHE_RS07860	402.961	-0.0435025	0.1743	-0.249584	0.802909	0.972145
ATHE_RS07935	246.896	-0.0436219	0.183395	-0.237858	0.811991	0.972145
ATHE_RS04290	2629.6	-0.0437385	0.113626	-0.384933	0.700287	0.964595
ATHE_RS13925	15169.3	-0.0437575	0.1853	-0.236144	0.813321	0.972145
ATHE_RS02115	669.896	-0.0437813	0.117734	-0.371867	0.709992	0.964806
ATHE_RS08975	2287.07	-0.044076	0.0983847	-0.447996	0.654156	0.963748
eno	63860.1	-0.0441953	0.113113	-0.390717	0.696007	0.964595
ATHE_RS04080	2420.78	-0.0443112	0.105224	-0.421111	0.673674	0.964595
ATHE_RS07675	6191.68	-0.0443999	0.206077	-0.215453	0.829414	0.97316
ATHE_RS02915	4042.78	-0.0445601	0.158946	-0.280347	0.779211	0.972115
ATHE_RS05985	2634.26	-0.0445825	0.142503	-0.312853	0.754392	0.972115
ATHE_RS05220	4117.02	-0.0447368	0.0939014	-0.476424	0.633773	0.954129
ATHE_RS09915	0.685361	-0.0449616	0.166302	-0.270362	0.786882	0.972115
ATHE_RS06685	2854.5	-0.0451447	0.139921	-0.322644	0.746965	0.972115
ATHE_RS08245	1687.22	-0.0456089	0.118042	-0.386379	0.699216	0.964595
ATHE_RS01665	869.194	-0.0456337	0.151847	-0.300524	0.763777	0.972115
ATHE_RS09610	4071.87	-0.0456498	0.205595	-0.222037	0.824285	0.972361
ATHE_RS09110	3638.21	-0.045824	0.163138	-0.280891	0.778794	0.972115
ATHE_RS09495	8787.45	-0.0458248	0.149283	-0.306966	0.758869	0.972115
ATHE_RS01355	102.885	-0.0461467	0.206502	-0.223469	0.823171	0.972361
ATHE_RS13180	7354.41	-0.0462133	0.221399	-0.208733	0.834657	0.976707
ATHE_RS04875	975.815	-0.0462147	0.150561	-0.306951	0.758881	0.972115
ATHE_RS00380	46905	-0.0464708	0.0857609	-0.541864	0.587912	0.93622
ATHE_RS12225	3020.21	-0.0466921	0.148829	-0.31373	0.753726	0.972115
ATHE_RS12095	581.99	-0.0467311	0.213071	-0.219322	0.826399	0.972361
ATHE_RS13910	265.29	-0.0470455	0.262395	-0.179292	0.857708	0.984261
ATHE_RS00405	13465.5	-0.0471099	0.134971	-0.349038	0.727061	0.968495
ATHE_RS04500	659.42	-0.0474224	0.20296	-0.233654	0.815254	0.972145
ATHE_RS08650	8062.78	-0.0474242	0.146472	-0.323777	0.746107	0.972115
ATHE_RS11670	178.386	-0.0475988	0.261563	-0.181978	0.8556	0.984261
ATHE_RS01525	581.615	-0.0476403	0.156245	-0.304908	0.760436	0.972115
ATHE_RS04030	57037.5	-0.0478758	0.122433	-0.391038	0.695769	0.964595
ATHE_RS09180	37349.8	-0.0479835	0.194392	-0.246838	0.805034	0.972145
ATHE_RS05125	114.706	-0.0481581	0.209926	-0.229406	0.818554	0.972145
ATHE_RS00900	1266.28	-0.0481664	0.139129	-0.346199	0.729193	0.969088
ATHE_RS02950	4981.88	-0.0482774	0.269571	-0.17909	0.857867	0.984261
ATHE_RS01490	773.758	-0.0489423	0.216122	-0.226457	0.820846	0.972209
ATHE_RS10745	1064.46	-0.0491256	0.157417	-0.312073	0.754985	0.972115
ATHE_RS02705	11419	-0.0492631	0.135426	-0.363764	0.716034	0.965647
ATHE_RS04570	1559.25	-0.0498151	0.124555	-0.399946	0.689196	0.964595
ATHE_RS09305	6422.65	-0.0498183	0.206244	-0.24155	0.809129	0.972145
ATHE_RS09570	4972.47	-0.050043	0.146667	-0.341201	0.732952	0.9692
ATHE_RS01155	154.554	-0.0501003	0.214038	-0.234072	0.814929	0.972145
ATHE_RS09325	23249.8	-0.0502135	0.213263	-0.235453	0.813857	0.972145
ATHE_RS10230	11374.4	-0.0503851	0.122522	-0.411234	0.680901	0.964595
ATHE_RS01085	2973.7	-0.0504145	0.135251	-0.372747	0.709337	0.964806
ATHE_RS03225	21597.2	-0.0505083	0.206626	-0.244444	0.806887	0.972145
ATHE_RS01745	4420.87	-0.0505731	0.142814	-0.354119	0.723249	0.96719
ATHE_RS05975	716.651	-0.0505977	0.120849	-0.418687	0.675445	0.964595
ATHE_RS08750	7132.74	-0.0508999	0.215366	-0.236342	0.813168	0.972145
ATHE_RS08630	12687.1	-0.0509184	0.174289	-0.292149	0.770173	0.972115
ATHE_RS02125	200.193	-0.0511683	0.170332	-0.300404	0.763869	0.972115
ATHE_RS02095	3417.69	-0.0512402	0.108005	-0.474423	0.635198	0.95456
ATHE_RS09700	1576.81	-0.0514695	0.167123	-0.307974	0.758102	0.972115
ATHE_RS04820	2421.85	-0.0515796	0.146128	-0.352975	0.724107	0.967859
ATHE_RS01170	476.506	-0.0516562	0.155353	-0.33251	0.739505	0.972115
ATHE_RS03440	14528.6	-0.0517673	0.190464	-0.271796	0.785779	0.972115
ATHE_RS01360	14.3007	-0.0521083	0.308241	-0.169051	0.865757	0.985485
ATHE_RS09930	16.8893	-0.0521646	0.30815	-0.169283	0.865574	0.985485
ATHE_RS09645	3339.76	-0.0523375	0.173293	-0.302017	0.762639	0.972115
ATHE_RS10955	8535.14	-0.0523712	0.135234	-0.387264	0.698561	0.964595
ATHE_RS09500	3938.16	-0.0524236	0.0747745	-0.70109	0.483247	0.922076
ATHE_RS06880	2121.08	-0.0524321	0.201211	-0.260583	0.794414	0.972145
ATHE_RS13285	352.116	-0.0524324	0.163636	-0.320421	0.748649	0.972115
ATHE_RS13080	175.116	-0.0524924	0.186418	-0.281584	0.778262	0.972115
ATHE_RS04775	1537.11	-0.0526607	0.174618	-0.301576	0.762975	0.972115
ATHE_RS13655	13451.2	-0.0528222	0.144301	-0.366057	0.714323	0.965647
ATHE_RS03290	7162.62	-0.0531886	0.127974	-0.41562	0.677688	0.964595
ATHE_RS07670	3763.56	-0.0532633	0.185117	-0.287727	0.773555	0.972115
ATHE_RS07385	4529.16	-0.0533618	0.119356	-0.44708	0.654817	0.963748
ATHE_RS10580	8070.22	-0.0537953	0.123089	-0.437045	0.662079	0.964595
ATHE_RS01615	1129.35	-0.0538622	0.12107	-0.444886	0.656402	0.963957
ATHE_RS04585	1237.92	-0.0540226	0.139405	-0.387523	0.698369	0.964595
ATHE_RS04640	542.417	-0.0541376	0.176587	-0.306578	0.759165	0.972115
ATHE_RS02625	3655.44	-0.0542126	0.129238	-0.419477	0.674867	0.964595
ATHE_RS10070	2384.77	-0.0543158	0.155844	-0.348528	0.727444	0.968495
ATHE_RS08180	4756.02	-0.0543997	0.109803	-0.495432	0.620295	0.951294
ATHE_RS11785	4106.55	-0.0544017	0.0949569	-0.572909	0.566706	0.93102
ATHE_RS04715	4119.48	-0.0546668	0.145805	-0.374931	0.707712	0.964806
ATHE_RS06245	590.383	-0.0550431	0.142951	-0.385049	0.700201	0.964595
ATHE_RS11455	160.816	-0.0553777	0.298588	-0.185465	0.852864	0.983024
ATHE_RS04765	1683.28	-0.0554961	0.225014	-0.246634	0.805192	0.972145
ATHE_RS03745	5675.37	-0.0555283	0.155958	-0.356048	0.721805	0.966806
ATHE_RS03435	8716.89	-0.0558887	0.186379	-0.299866	0.764279	0.972115
ATHE_RS01970	185.499	-0.055928	0.222306	-0.251581	0.801365	0.972145
ATHE_RS08890	15217.3	-0.0560609	0.266766	-0.21015	0.833551	0.976416
ATHE_RS11735	982.868	-0.0561937	0.191478	-0.293473	0.76916	0.972115
ATHE_RS09550	29219.1	-0.0562661	0.139374	-0.403706	0.686429	0.964595
ATHE_RS01860	2053.31	-0.0567588	0.11102	-0.511246	0.609179	0.94591
ATHE_RS03130	535.006	-0.0568389	0.173035	-0.328482	0.742547	0.972115
ATHE_RS11730	3384.6	-0.0569774	0.147031	-0.387519	0.698372	0.964595
ATHE_RS00510	476.467	-0.0570066	0.183421	-0.310797	0.755955	0.972115
ATHE_RS12305	54.6111	-0.0570206	0.223209	-0.255458	0.798369	0.972145
ATHE_RS05790	16789.9	-0.0570801	0.202858	-0.281379	0.77842	0.972115
ATHE_RS00315	1092.41	-0.0571403	0.207302	-0.275638	0.782826	0.972115
ATHE_RS05365	8296.11	-0.0572313	0.133111	-0.429952	0.66723	0.964595
ATHE_RS02130	1070.26	-0.0572865	0.146067	-0.392193	0.694916	0.964595
ATHE_RS06530	4136.03	-0.0575387	0.126305	-0.455553	0.648712	0.962988
ATHE_RS08405	1574.22	-0.0576336	0.19356	-0.297756	0.76589	0.972115
ATHE_RS01275	55.1935	-0.0578441	0.246789	-0.234387	0.814685	0.972145
ATHE_RS12420	15707	-0.0579404	0.163003	-0.355455	0.722249	0.966806
ATHE_RS01310	9317.35	-0.0580811	0.115329	-0.503611	0.614535	0.950457
ATHE_RS01400	264.342	-0.0583349	0.213013	-0.273856	0.784195	0.972115
ATHE_RS02910	3237.81	-0.0583399	0.152132	-0.383483	0.701362	0.964595
ATHE_RS00995	3918.87	-0.0585063	0.130948	-0.44679	0.655027	0.963748
ATHE_RS02255	190.732	-0.0586904	0.166914	-0.351621	0.725122	0.968036
ATHE_RS13525	135.173	-0.0587111	0.20611	-0.284852	0.775757	0.972115
ATHE_RS06405	4990.18	-0.058976	0.15107	-0.390389	0.696249	0.964595
ATHE_RS08675	12189.9	-0.0592091	0.14136	-0.418852	0.675324	0.964595
ATHE_RS13595	431.758	-0.0592898	0.21267	-0.278788	0.780408	0.972115
ATHE_RS00245	6006.79	-0.0594404	0.114258	-0.520228	0.602904	0.943666
ATHE_RS03135	3825.9	-0.0595932	0.145811	-0.408702	0.682758	0.964595
ATHE_RS05715	4677.14	-0.0596704	0.130459	-0.45739	0.647391	0.962732
ATHE_RS04035	5905.43	-0.0596933	0.207407	-0.287807	0.773494	0.972115
ATHE_RS11960	103.682	-0.0599899	0.185176	-0.323961	0.745967	0.972115
ATHE_RS10065	65.2716	-0.0600299	0.22657	-0.26495	0.791048	0.972145
ATHE_RS00300	1467.81	-0.0600862	0.115348	-0.520913	0.602428	0.943666
ATHE_RS03920	27738.2	-0.0601792	0.174441	-0.344983	0.730107	0.969181
ATHE_RS10840	2901.75	-0.0605055	0.145736	-0.415171	0.678017	0.964595
ATHE_RS01680	3130.53	-0.0605376	0.213087	-0.284098	0.776335	0.972115
ATHE_RS07505	2048.61	-0.0608534	0.18309	-0.332368	0.739611	0.972115
ATHE_RS11800	2991.22	-0.0609631	0.127047	-0.479845	0.631337	0.954017
ATHE_RS09770	1060.96	-0.061147	0.108448	-0.563835	0.572866	0.93102
ATHE_RS13920	9169.88	-0.0612346	0.235939	-0.259536	0.795222	0.972145
ATHE_RS10625	1617.49	-0.0615919	0.0906114	-0.679737	0.496671	0.928216
ATHE_RS08920	1138.61	-0.062257	0.139414	-0.446561	0.655192	0.963748
ATHE_RS09225	1819.13	-0.0623845	0.177789	-0.350891	0.72567	0.968036
ATHE_RS03965	12395	-0.0624829	0.105881	-0.590127	0.555106	0.93102
ATHE_RS00020	945.001	-0.0625092	0.145125	-0.430727	0.666667	0.964595
ATHE_RS12370	364.041	-0.0626041	0.146512	-0.427298	0.669162	0.964595
ATHE_RS07660	20906.4	-0.0626333	0.188923	-0.331529	0.740245	0.972115
ATHE_RS01740	21278.3	-0.0626646	0.104128	-0.601802	0.547306	0.93102
ATHE_RS01285	1123.29	-0.062672	0.145645	-0.430306	0.666973	0.964595
ATHE_RS09095	3507.14	-0.0629321	0.107298	-0.586517	0.557528	0.93102
tuf	289232	-0.0631145	0.107532	-0.586937	0.557246	0.93102
ATHE_RS09540	7097.65	-0.0635926	0.160294	-0.396725	0.69157	0.964595
ATHE_RS10530	2802.95	-0.0638204	0.1642	-0.388675	0.697517	0.964595
ATHE_RS04825	125.661	-0.063919	0.239059	-0.267378	0.789178	0.972145
ATHE_RS07010	97325.6	-0.064356	0.179768	-0.357995	0.720347	0.966806
ATHE_RS07780	9512.69	-0.0644584	0.169602	-0.380057	0.703903	0.964806
ATHE_RS01160	94.9706	-0.0647111	0.225036	-0.287559	0.773685	0.972115
ATHE_RS00905	532.355	-0.0647559	0.177298	-0.365238	0.714934	0.965647
ATHE_RS01230	330.341	-0.0653207	0.26087	-0.250396	0.802281	0.972145
ATHE_RS02430	1499.71	-0.065403	0.0825096	-0.792672	0.427969	0.888103
ATHE_RS09740	1990.92	-0.0654146	0.141046	-0.463781	0.642805	0.959253
ATHE_RS00115	1675.55	-0.0655229	0.215565	-0.303959	0.761159	0.972115
ATHE_RS08500	3347.23	-0.0655264	0.112155	-0.584248	0.559054	0.93102
ATHE_RS09835	4913.55	-0.0655311	0.152499	-0.429715	0.667403	0.964595
ATHE_RS07070	1592.12	-0.0657831	0.112039	-0.587144	0.557107	0.93102
ATHE_RS10335	650.241	-0.0657871	0.170008	-0.386965	0.698782	0.964595
ATHE_RS04520	975.507	-0.0659054	0.126562	-0.520736	0.602551	0.943666
ATHE_RS06460	3818.39	-0.0662368	0.0714897	-0.926523	0.354174	0.850188
ATHE_RS13855	3.79945	-0.0664444	0.292541	-0.227129	0.820323	0.972209
ATHE_RS11955	81.7733	-0.0665134	0.202687	-0.328158	0.742792	0.972115
ATHE_RS09520	1265.46	-0.0667587	0.177493	-0.376121	0.706827	0.964806
ATHE_RS02425	3322.43	-0.0669363	0.122564	-0.546134	0.584974	0.935419
ATHE_RS12485	276.831	-0.0669577	0.195527	-0.342448	0.732014	0.969187
ATHE_RS10225	2632.68	-0.067133	0.265253	-0.253091	0.800198	0.972145
ATHE_RS09075	2733.65	-0.0675047	0.110208	-0.612521	0.540193	0.93102
ATHE_RS08080	2565.3	-0.0675494	0.26783	-0.25221	0.800879	0.972145
ATHE_RS02075	3708.16	-0.0677183	0.208211	-0.325238	0.745001	0.972115
ATHE_RS10600	548.151	-0.0678722	0.180197	-0.376655	0.70643	0.964806
ATHE_RS10940	15614	-0.0679317	0.150448	-0.45153	0.651607	0.963748
ATHE_RS08660	2295.35	-0.0679832	0.176825	-0.384466	0.700633	0.964595
ATHE_RS09605	3969.72	-0.0682463	0.19923	-0.34255	0.731937	0.969187
ATHE_RS11600	8296.62	-0.0684768	0.139446	-0.491062	0.623382	0.952126
ATHE_RS02835	6280.44	-0.0686424	0.123686	-0.554974	0.578912	0.93102
ATHE_RS07460	2007.43	-0.0686804	0.141763	-0.484474	0.628049	0.952411
ATHE_RS07165	9179.9	-0.0687584	0.121608	-0.565411	0.571794	0.93102
ATHE_RS11805	1062.26	-0.0687586	0.128961	-0.533172	0.593914	0.938719
ATHE_RS08860	26925	-0.0689525	0.295808	-0.233099	0.815685	0.972145
ATHE_RS12040	1435.45	-0.0689751	0.164341	-0.419708	0.674699	0.964595
ATHE_RS13810	217.731	-0.0690065	0.185246	-0.372512	0.709511	0.964806
ATHE_RS01250	240.442	-0.0691129	0.179922	-0.384127	0.700884	0.964595
ATHE_RS09780	2316.96	-0.0692974	0.145868	-0.475069	0.634738	0.954398
ATHE_RS06155	2702.65	-0.0697393	0.150579	-0.463142	0.643263	0.959253
ATHE_RS13835	3520.4	-0.0698182	0.183942	-0.379567	0.704267	0.964806
ATHE_RS07285	1084.98	-0.0700753	0.200945	-0.348728	0.727293	0.968495
ATHE_RS07830	8.97976	-0.0702236	0.317244	-0.221355	0.824816	0.972361
ATHE_RS04445	5316.64	-0.0702309	0.130458	-0.538341	0.590341	0.937622
ATHE_RS06725	8804.82	-0.070231	0.122833	-0.57176	0.567485	0.93102
ATHE_RS02460	488.33	-0.0702926	0.174389	-0.403079	0.68689	0.964595
ATHE_RS10060	182.598	-0.0705391	0.176428	-0.399819	0.68929	0.964595
ATHE_RS08340	300.638	-0.0708029	0.220515	-0.32108	0.74815	0.972115
ATHE_RS07075	7047.21	-0.0709548	0.101103	-0.701804	0.482801	0.922076
ATHE_RS10615	4235.76	-0.0709568	0.149139	-0.475777	0.634233	0.954169
ATHE_RS03055	613.991	-0.0711249	0.158091	-0.449898	0.652784	0.963748
ATHE_RS03390	4755.03	-0.0711733	0.262925	-0.270698	0.786623	0.972115
ATHE_RS02385	138.935	-0.071206	0.191534	-0.371767	0.710066	0.964806
ATHE_RS01585	6601.97	-0.071224	0.156365	-0.4555	0.64875	0.962988
ATHE_RS08200	26531.8	-0.0714064	0.0782354	-0.912711	0.361394	0.851341
ATHE_RS07770	3298.76	-0.071424	0.18138	-0.393781	0.693743	0.964595
ATHE_RS10240	4129.11	-0.0718104	0.142965	-0.502294	0.615461	0.950457
ATHE_RS06445	2703.65	-0.0719366	0.102764	-0.700017	0.483917	0.922076
ATHE_RS00910	847.374	-0.0719908	0.129872	-0.554321	0.579359	0.93102
ATHE_RS08970	1400.31	-0.072314	0.10854	-0.666243	0.505256	0.93102
ATHE_RS09980	3.70675	-0.0726969	0.298192	-0.243792	0.807392	0.972145
ATHE_RS13790	333.666	-0.0729141	0.316477	-0.230393	0.817786	0.972145
ATHE_RS02240	129.177	-0.0729419	0.268303	-0.271864	0.785726	0.972115
ATHE_RS00730	610.801	-0.0732243	0.28897	-0.253398	0.799961	0.972145
ATHE_RS10040	324.169	-0.0733319	0.265844	-0.275846	0.782666	0.972115
ATHE_RS05880	56688.6	-0.0734027	0.203666	-0.360407	0.718543	0.966806
ATHE_RS13955	665.318	-0.0736163	0.2446	-0.300966	0.763441	0.972115
ATHE_RS03295	9857.68	-0.0737169	0.135169	-0.545368	0.585501	0.935419
ATHE_RS09555	1207.75	-0.0738946	0.0922984	-0.800605	0.42336	0.884556
ATHE_RS00500	706.403	-0.0742932	0.183076	-0.405805	0.684886	0.964595
ATHE_RS10250	7354.32	-0.0745444	0.120182	-0.620263	0.535085	0.93102
ATHE_RS00450	34.4621	-0.0747447	0.273018	-0.273772	0.784259	0.972115
ATHE_RS11195	310.127	-0.0747917	0.117497	-0.63654	0.524424	0.93102
ATHE_RS11370	8.6006	-0.0749443	0.315623	-0.237449	0.812309	0.972145
ATHE_RS10055	55.507	-0.0750639	0.229086	-0.327666	0.743164	0.972115
ATHE_RS03840	6136.14	-0.0752018	0.113021	-0.665376	0.50581	0.93102
ATHE_RS04670	785.394	-0.0754213	0.251646	-0.299712	0.764397	0.972115
ATHE_RS13345	1863.47	-0.0755178	0.127447	-0.592543	0.553487	0.93102
ATHE_RS08110	3406.02	-0.0755773	0.125234	-0.603487	0.546185	0.93102
ATHE_RS07470	3385.6	-0.0760504	0.139887	-0.543658	0.586677	0.936122
ATHE_RS00210	10098.7	-0.0764122	0.187617	-0.407278	0.683804	0.964595
ATHE_RS08745	10404.2	-0.0764356	0.223416	-0.342123	0.732259	0.969187
glmU	10389.6	-0.0764997	0.175552	-0.435767	0.663006	0.964595
ATHE_RS05160	1064.5	-0.0770344	0.136551	-0.564143	0.572657	0.93102
ATHE_RS04350	377.393	-0.077616	0.179327	-0.432817	0.665148	0.964595
ATHE_RS10200	82.8446	-0.0778035	0.20619	-0.377339	0.705922	0.964806
ATHE_RS04840	8371.83	-0.077813	0.139673	-0.55711	0.577452	0.93102
ATHE_RS08345	630.609	-0.0778257	0.195218	-0.39866	0.690144	0.964595
ATHE_RS06515	572.082	-0.077883	0.18969	-0.410579	0.681381	0.964595
ATHE_RS07655	33427.2	-0.0779309	0.180609	-0.431489	0.666113	0.964595
ATHE_RS11900	6431.06	-0.0782639	0.183581	-0.426318	0.669876	0.964595
ATHE_RS05795	519.415	-0.0783276	0.182015	-0.430335	0.666952	0.964595
ATHE_RS03520	3988.79	-0.0788357	0.189923	-0.415093	0.678074	0.964595
ATHE_RS00325	348.928	-0.0789353	0.251274	-0.314141	0.753414	0.972115
ATHE_RS00710	3805.61	-0.0791557	0.317715	-0.24914	0.803252	0.972145
ATHE_RS13465	2164.01	-0.0792415	0.0860109	-0.921296	0.356896	0.850188
ATHE_RS07495	8522.9	-0.0796566	0.161547	-0.493086	0.621952	0.951377
ATHE_RS04020	34582.9	-0.0802123	0.151741	-0.528613	0.597074	0.941139
ATHE_RS08240	706.599	-0.0803282	0.119517	-0.672108	0.501515	0.930626
pyrH	24728.6	-0.0804259	0.157932	-0.509245	0.61058	0.94591
ATHE_RS03265	356.646	-0.0806961	0.16225	-0.497357	0.618937	0.951294
ATHE_RS10520	2093.76	-0.0813708	0.198475	-0.40998	0.681821	0.964595
secA	28013.3	-0.0814852	0.116251	-0.70094	0.48334	0.922076
ATHE_RS07390	6697.72	-0.0815939	0.105401	-0.774127	0.438856	0.890203
ATHE_RS02065	162.554	-0.0816036	0.293893	-0.277665	0.78127	0.972115
ATHE_RS06050	1669.87	-0.0816786	0.156484	-0.521961	0.601697	0.943666
ATHE_RS02770	427.955	-0.0817328	0.215016	-0.380124	0.703854	0.964806
ATHE_RS04025	47991.3	-0.0820669	0.133056	-0.616787	0.537376	0.93102
ATHE_RS01020	1681.24	-0.0820675	0.0915741	-0.896187	0.370153	0.859771
ATHE_RS11140	238.102	-0.0822505	0.186771	-0.440382	0.659661	0.964595
ATHE_RS05275	5708.36	-0.0823266	0.126398	-0.651326	0.514836	0.93102
ATHE_RS09105	3081.88	-0.0828721	0.129678	-0.63906	0.522784	0.93102
ATHE_RS03210	2058.46	-0.0829409	0.109687	-0.756158	0.449555	0.899962
ATHE_RS11175	220.389	-0.0836025	0.161529	-0.51757	0.604758	0.943666
ATHE_RS13315	1200.95	-0.0837112	0.192286	-0.435347	0.663311	0.964595
ATHE_RS02970	4746.68	-0.0837521	0.168613	-0.496712	0.619392	0.951294
ATHE_RS11930	9275.7	-0.0840574	0.143481	-0.585842	0.557982	0.93102
ATHE_RS13395	249.568	-0.0841966	0.225544	-0.373305	0.708921	0.964806
ATHE_RS04335	3125.62	-0.0842011	0.143506	-0.586742	0.557377	0.93102
ATHE_RS07890	13519.9	-0.0847193	0.134804	-0.628464	0.5297	0.93102
ATHE_RS04815	1999.15	-0.0848031	0.159152	-0.532845	0.594141	0.938719
ATHE_RS06070	5494.82	-0.0848402	0.0999724	-0.848636	0.396084	0.875745
ATHE_RS03915	5286.68	-0.0848905	0.1873	-0.453232	0.650382	0.963476
ATHE_RS00485	289.895	-0.0851348	0.128943	-0.660252	0.509092	0.93102
ATHE_RS04710	2335.78	-0.085368	0.092567	-0.92223	0.356409	0.850188
ATHE_RS10590	1976.11	-0.0855972	0.114342	-0.74861	0.454092	0.900866
ATHE_RS06325	29943.6	-0.0856781	0.138507	-0.618583	0.536191	0.93102
ATHE_RS01755	4651.12	-0.0857572	0.114171	-0.751132	0.452573	0.900504
ATHE_RS02470	325.44	-0.0858276	0.160588	-0.534459	0.593024	0.938719
ATHE_RS07155	74876.6	-0.0859387	0.159987	-0.53716	0.591157	0.938367
ATHE_RS00890	5879.5	-0.0865337	0.14774	-0.585714	0.558068	0.93102
ATHE_RS13685	29.9392	-0.0868442	0.299691	-0.289779	0.771985	0.972115
ATHE_RS04995	32710	-0.0868921	0.238707	-0.364012	0.715849	0.965647
ATHE_RS03825	1965.21	-0.0869186	0.168321	-0.516385	0.605585	0.944113
ATHE_RS00165	2181.46	-0.0870354	0.138122	-0.630136	0.528606	0.93102
ATHE_RS01815	1071.95	-0.0871154	0.276144	-0.315471	0.752404	0.972115
ATHE_RS07015	111347	-0.0871846	0.183019	-0.476369	0.633812	0.954129
ATHE_RS00070	994.813	-0.0873906	0.199948	-0.437067	0.662063	0.964595
ATHE_RS06060	9299.36	-0.0874328	0.0686248	-1.27407	0.202639	0.775065
ATHE_RS05815	5386.43	-0.0874926	0.188305	-0.464633	0.642195	0.959218
ATHE_RS06300	2041.62	-0.0875726	0.0875111	-1.0007	0.31697	0.846749
ATHE_RS08795	3687.47	-0.0875736	0.146044	-0.59964	0.548746	0.93102
ATHE_RS08880	7071.56	-0.08805	0.114843	-0.766698	0.443261	0.894449
ATHE_RS10465	1162.44	-0.0885792	0.160049	-0.55345	0.579955	0.93102
ATHE_RS06415	12065.4	-0.0887226	0.106546	-0.832716	0.405005	0.879035
ATHE_RS06255	6521.76	-0.0888256	0.112941	-0.786475	0.431589	0.888103
ATHE_RS11485	20726.3	-0.088833	0.144102	-0.616459	0.537592	0.93102
ATHE_RS02000	148.693	-0.0888373	0.212145	-0.418757	0.675394	0.964595
ATHE_RS09320	466.986	-0.0889945	0.123031	-0.723348	0.469466	0.91199
ATHE_RS10775	1436.52	-0.0890511	0.17659	-0.504282	0.614063	0.950457
ATHE_RS00030	17353	-0.0891699	0.125153	-0.712485	0.476164	0.917736
ATHE_RS13145	593.321	-0.0901881	0.227477	-0.39647	0.691758	0.964595
ATHE_RS03960	2809.94	-0.0910328	0.119896	-0.759263	0.447695	0.899131
ATHE_RS06160	878.855	-0.091051	0.167151	-0.544721	0.585945	0.935577
ATHE_RS13825	1588.94	-0.0910737	0.155726	-0.584831	0.558661	0.93102
ATHE_RS06225	7231.37	-0.0912858	0.124331	-0.734219	0.462815	0.90426
ATHE_RS12070	398.003	-0.0914401	0.1642	-0.556883	0.577607	0.93102
ATHE_RS09375	64.9332	-0.0915174	0.197806	-0.462663	0.643606	0.959253
ATHE_RS14090	2318.5	-0.0917633	0.108796	-0.843443	0.398981	0.875745
ATHE_RS01790	329.83	-0.0919548	0.29099	-0.316006	NA	NA
ATHE_RS08480	2562.29	-0.0920526	0.189113	-0.486759	0.626429	0.952411
ATHE_RS05210	4529.38	-0.0921229	0.10075	-0.91437	0.360523	0.851341
argC	2760.08	-0.0924726	0.274871	-0.336422	0.736553	0.971547
ATHE_RS07315	97.0116	-0.0925419	0.186928	-0.495066	0.620553	0.951294
ATHE_RS08755	3635.07	-0.092668	0.187014	-0.495513	0.620238	0.951294
ATHE_RS04630	212.084	-0.0928555	0.184538	-0.503177	0.61484	0.950457
ATHE_RS11340	1619.65	-0.0929214	0.221724	-0.419085	0.675154	0.964595
ATHE_RS00795	2285.38	-0.0930759	0.168192	-0.553389	0.579997	0.93102
ATHE_RS11255	7303.44	-0.0930998	0.195339	-0.476606	0.633643	0.954129
ATHE_RS10935	7019.35	-0.093351	0.111263	-0.839008	0.401465	0.87604
ATHE_RS10390	18120.4	-0.0937991	0.123269	-0.760932	0.446698	0.898038
ATHE_RS00945	542.625	-0.0942527	0.169409	-0.556362	0.577964	0.93102
ATHE_RS00815	129.263	-0.0945063	0.236404	-0.399766	0.689329	0.964595
glgC	24363.7	-0.094954	0.15102	-0.628751	0.529512	0.93102
ATHE_RS03755	989.393	-0.0950181	0.141491	-0.67155	0.50187	0.930626
ATHE_RS12520	164.045	-0.0952667	0.169644	-0.561569	0.57441	0.93102
ATHE_RS08415	327.814	-0.0952827	0.204882	-0.465062	0.641887	0.959218
ATHE_RS09535	8218.94	-0.0955124	0.199106	-0.479706	0.631436	0.954017
ATHE_RS04870	1019.95	-0.0955127	0.13956	-0.684385	0.493732	0.92777
ATHE_RS01105	518.256	-0.0959664	0.149756	-0.640817	0.521642	0.93102
ATHE_RS02940	5333.79	-0.0960013	0.181586	-0.528683	0.597025	0.941139
ATHE_RS10360	4792.88	-0.0961834	0.083745	-1.14853	0.250751	0.808342
ATHE_RS08580	17232.1	-0.0966839	0.263068	-0.367524	0.713228	0.965647
ATHE_RS08690	8575.12	-0.0968532	0.188919	-0.512671	0.608181	0.94591
ATHE_RS13150	28.7493	-0.0969034	0.3033	-0.319497	0.74935	0.972115
ATHE_RS06885	437.682	-0.0969963	0.208342	-0.465563	0.641528	0.959218
ATHE_RS11125	1947.55	-0.097142	0.166705	-0.582719	0.560083	0.93102
ATHE_RS09330	33167.8	-0.0975211	0.195897	-0.497819	0.618612	0.951294
ATHE_RS13815	16744.7	-0.097648	0.132604	-0.736386	0.461496	0.90426
ATHE_RS08185	2285.02	-0.0976523	0.119362	-0.81812	0.413289	0.881249
ATHE_RS10175	1844.23	-0.098069	0.13084	-0.749532	0.453537	0.900866
ATHE_RS11525	19347.7	-0.0985584	0.142591	-0.691195	0.489443	0.92777
ATHE_RS07020	17800.4	-0.0986898	0.183947	-0.536512	0.591605	0.938527
ATHE_RS00835	2191.22	-0.0987222	0.232954	-0.423784	0.671723	0.964595
ATHE_RS08195	3537.59	-0.0988234	0.163929	-0.602841	0.546614	0.93102
ATHE_RS00170	1009.62	-0.0990333	0.191444	-0.517295	0.60495	0.943666
ATHE_RS08875	8131.14	-0.0993888	0.191542	-0.518888	0.603839	0.943666
ATHE_RS01025	2940.88	-0.0994791	0.113127	-0.879359	0.379207	0.869392
ATHE_RS08135	24820.3	-0.0996422	0.179371	-0.555508	0.578547	0.93102
ATHE_RS02785	1480.14	-0.0997452	0.310775	-0.320956	0.748244	0.972115
ATHE_RS08515	2707.14	-0.0997672	0.11163	-0.893729	0.371467	0.859771
ATHE_RS02205	8301.17	-0.0998664	0.128417	-0.77767	0.436764	0.889534
ATHE_RS08910	4186.86	-0.0998754	0.117458	-0.850307	0.395154	0.875745
ATHE_RS09290	67.5764	-0.100345	0.219804	-0.456522	0.648014	0.962988
ATHE_RS13280	111.476	-0.100363	0.206932	-0.485003	0.627674	0.952411
ATHE_RS00385	5077.38	-0.100519	0.12599	-0.797836	0.424966	0.884556
ATHE_RS10755	2445.83	-0.100653	0.247607	-0.406502	0.684374	0.964595
ATHE_RS08440	810.792	-0.100976	0.12617	-0.800314	0.423529	0.884556
ATHE_RS12495	2746.19	-0.100999	0.207595	-0.486517	0.626601	0.952411
ATHE_RS02375	76.2626	-0.101136	0.260655	-0.388007	0.698011	0.964595
ATHE_RS02735	6221.67	-0.10139	0.117267	-0.864607	0.387255	0.874948
ATHE_RS01785	75.1057	-0.101722	0.303072	-0.335635	NA	NA
ATHE_RS04190	3470.69	-0.101743	0.144661	-0.703323	0.481855	0.922076
ATHE_RS13460	118.524	-0.101796	0.19513	-0.521684	0.60189	0.943666
ATHE_RS02370	35.7441	-0.101846	0.26643	-0.38226	0.702268	0.964806
ATHE_RS03710	13302.2	-0.102081	0.152825	-0.66796	0.504159	0.93102
ATHE_RS00750	14464.6	-0.102327	0.11315	-0.904347	0.365811	0.856806
ATHE_RS08100	5006.78	-0.102358	0.122691	-0.834271	0.404128	0.878314
ATHE_RS06870	755.678	-0.102427	0.197638	-0.518255	0.60428	0.943666
ATHE_RS07915	1779.73	-0.102467	0.121101	-0.846128	0.397482	0.875745
ATHE_RS03600	221.802	-0.102532	0.210801	-0.486394	0.626688	0.952411
ATHE_RS11490	532.392	-0.102939	0.127132	-0.809697	0.418115	0.884556
ATHE_RS07510	8104.6	-0.102954	0.193222	-0.532828	0.594152	0.938719
ATHE_RS08590	260.055	-0.103205	0.132948	-0.77628	0.437584	0.889534
ATHE_RS08125	17600.6	-0.103206	0.283579	-0.36394	0.715903	0.965647
ATHE_RS01965	1517.95	-0.10359	0.236886	-0.4373	0.661894	0.964595
ATHE_RS08485	3072.55	-0.104733	0.178626	-0.586327	0.557656	0.93102
ATHE_RS07905	8215.91	-0.105039	0.133305	-0.787965	0.430717	0.888103
ATHE_RS03575	1532.33	-0.105509	0.180493	-0.58456	0.558844	0.93102
ATHE_RS11915	7332.51	-0.105779	0.157548	-0.671409	0.50196	0.930626
pheS	6850.56	-0.105948	0.101418	-1.04466	0.29618	0.827767
ATHE_RS13455	228.588	-0.106112	0.184535	-0.575021	0.565277	0.93102
ATHE_RS05225	4091.98	-0.106179	0.131955	-0.804662	0.421015	0.884556
ATHE_RS08285	256.217	-0.106237	0.256659	-0.413923	0.67893	0.964595
ATHE_RS05350	5063.75	-0.106484	0.110502	-0.963644	0.335225	0.846749
ATHE_RS10525	13457.7	-0.106553	0.16121	-0.660954	0.508642	0.93102
ATHE_RS10185	2736.12	-0.106781	0.0995172	-1.07299	0.283277	0.820444
ATHE_RS13225	2004.58	-0.106781	0.099081	-1.07772	0.281161	0.817813
ATHE_RS05115	25.4345	-0.107086	0.255713	-0.418776	0.67538	0.964595
ATHE_RS02740	3870.03	-0.107393	0.119256	-0.900529	0.367839	0.858713
ATHE_RS07895	2567.15	-0.107667	0.144764	-0.74374	0.457034	0.901238
ATHE_RS07910	1559.78	-0.10777	0.126714	-0.850495	0.39505	0.875745
ATHE_RS09620	31614.7	-0.108062	0.178793	-0.604396	0.54558	0.93102
ATHE_RS13880	915.444	-0.108162	0.136916	-0.789992	0.429533	0.888103
ATHE_RS11235	2381.93	-0.108312	0.193766	-0.558984	0.576173	0.93102
ATHE_RS08010	2839.15	-0.108323	0.104881	-1.03282	0.301689	0.833648
ATHE_RS03085	32356.9	-0.108396	0.159366	-0.680172	0.496396	0.928216
ATHE_RS10630	3101.98	-0.10855	0.0777783	-1.39563	0.162825	0.753822
ATHE_RS03730	4057.41	-0.108581	0.116788	-0.929729	0.352511	0.849748
ATHE_RS09805	134.772	-0.108714	0.185184	-0.587061	0.557163	0.93102
ATHE_RS03950	2638.87	-0.108859	0.116682	-0.932953	0.350844	0.849107
ATHE_RS02610	1586.87	-0.109993	0.179883	-0.61147	0.540889	0.93102
ATHE_RS06705	4175.72	-0.110099	0.122833	-0.896328	0.370077	0.859771
ATHE_RS04675	751.496	-0.110102	0.265287	-0.415029	0.678121	0.964595
ATHE_RS02725	202.862	-0.110125	0.166999	-0.659435	0.509617	0.93102
ATHE_RS04435	8271.33	-0.110486	0.110711	-0.997961	0.318298	0.846749
ATHE_RS10825	5673.17	-0.11108	0.11662	-0.95249	0.340849	0.846749
ATHE_RS01910	3276.21	-0.111158	0.167516	-0.663566	0.506968	0.93102
ATHE_RS03565	315.153	-0.111198	0.181406	-0.612979	0.539891	0.93102
ATHE_RS03305	1315.76	-0.111241	0.229673	-0.484345	0.628141	0.952411
ATHE_RS09850	207.349	-0.111756	0.167416	-0.667534	0.504431	0.93102
ATHE_RS04580	2782.87	-0.111838	0.121958	-0.91702	0.359132	0.851111
ATHE_RS02595	15956.6	-0.111906	0.188707	-0.593013	0.553172	0.93102
ATHE_RS10460	433.701	-0.112079	0.155588	-0.720353	0.471308	0.913601
ATHE_RS02985	239.988	-0.112194	0.165665	-0.677234	0.498257	0.930037
ATHE_RS03935	1416.62	-0.112257	0.214806	-0.522596	0.601255	0.943666
ATHE_RS07065	807.849	-0.112468	0.21214	-0.530162	0.596	0.94054
ATHE_RS04910	3945.08	-0.113029	0.0834197	-1.35494	0.175437	0.753934
ATHE_RS05370	8553.12	-0.113047	0.172921	-0.653752	0.513272	0.93102
ATHE_RS04755	35.5043	-0.113627	0.24583	-0.462219	0.643924	0.959253
ATHE_RS07625	221.675	-0.114171	0.201744	-0.56592	0.571448	0.93102
ATHE_RS09800	356.487	-0.115188	0.178861	-0.644006	0.519572	0.93102
ATHE_RS02225	4832.56	-0.115452	0.18046	-0.639768	0.522324	0.93102
ATHE_RS13480	12127.2	-0.11552	0.175294	-0.659007	0.509891	0.93102
ATHE_RS07765	4756.89	-0.115581	0.145961	-0.791861	0.428442	0.888103
ATHE_RS13540	1568.9	-0.116024	0.185233	-0.626371	0.531072	0.93102
ATHE_RS06875	220.267	-0.11604	0.208731	-0.55593	0.578259	0.93102
ATHE_RS09310	945.061	-0.11612	0.17033	-0.681738	0.495404	0.92777
ATHE_RS02685	72.2719	-0.116303	0.198001	-0.587389	0.556943	0.93102
ATHE_RS09235	3434.25	-0.116319	0.189959	-0.612337	0.540315	0.93102
ATHE_RS04970	41.1393	-0.116406	0.271054	-0.429456	0.667591	0.964595
ATHE_RS03740	5646.3	-0.116925	0.170754	-0.684754	0.493499	0.92777
ATHE_RS04610	2702.19	-0.116957	0.119374	-0.979747	0.327211	0.846749
ATHE_RS09790	37282.1	-0.11698	0.171158	-0.683463	0.494314	0.92777
ATHE_RS11710	132.675	-0.117137	0.173156	-0.676482	0.498734	0.930147
ATHE_RS01200	9185.86	-0.11717	0.138542	-0.845732	0.397702	0.875745
rplL	20969	-0.117429	0.214352	-0.547831	0.583808	0.934921
ATHE_RS06320	18301.3	-0.117468	0.161029	-0.729482	0.465707	0.907966
ATHE_RS04525	2137.49	-0.117749	0.131668	-0.89429	0.371167	0.859771
ATHE_RS02560	23478.2	-0.118126	0.137958	-0.85625	0.391859	0.875745
ATHE_RS02395	1.55026	-0.118243	0.255928	-0.462016	0.64407	0.959253
ATHE_RS04810	1177.85	-0.118257	0.150719	-0.784615	0.432679	0.888335
ATHE_RS10315	45.2845	-0.118855	0.253245	-0.469327	0.638836	0.956841
ATHE_RS09965	259.643	-0.118905	0.174364	-0.681935	0.49528	0.92777
ATHE_RS09775	1596.33	-0.118913	0.17177	-0.69228	0.488762	0.92777
[truncated: 735 more rows]

## Sheet: Late Log Phase
Locus Tag	baseMean	log2FoldChange	lfcSE	stat	pvalue	padj			JWCB005ΔATHE_RS03255 vs. JWCB005 - late log phase
ATHE_RS03255	2159.04	-8.18642	0.213421	-38.3582	0	0			Differential Expression output from DESeq2 Analysis of RNAseq Read Counts
ATHE_RS12875	137.291	-1.58048	0.300503	-5.25944	1.44495e-07	1.86329e-05
ATHE_RS12880	4195.7	-1.54439	0.317742	-4.86051	1.17085e-06	0.000113238
ATHE_RS01795	360.964	-1.49272	0.274258	-5.44277	5.2457e-08	8.98069e-06
ATHE_RS01800	295.664	-1.48117	0.274548	-5.39494	NA	NA
ATHE_RS01790	329.83	-1.46017	0.290396	-5.02818	NA	NA
ATHE_RS01785	75.1057	-1.45681	0.301242	-4.83602	NA	NA
ATHE_RS01805	333.215	-1.45053	0.272409	-5.3248	NA	NA
ATHE_RS01810	581.37	-1.43515	0.277577	-5.17028	NA	NA
ATHE_RS12870	66.0781	-1.39002	0.299566	-4.64011	3.48227e-06	0.000277352
ATHE_RS00855	1891.48	-1.32409	0.244213	-5.42188	5.8976e-08	9.39453e-06
ATHE_RS00865	231.128	-1.24169	0.194341	-6.38923	1.66726e-10	7.52489e-08
ATHE_RS00870	1000.85	-1.17736	0.208528	-5.64608	1.64149e-08	3.41935e-06
ATHE_RS00860	692.092	-1.13526	0.21808	-5.2057	1.93266e-07	2.32019e-05
ATHE_RS05415	5354.9	-1.13478	0.317697	-3.57191	0.000354394	0.0131465
ATHE_RS02860	1636.67	-1.04133	0.159924	-6.51138	7.44635e-11	4.03294e-08
ATHE_RS03685	890.664	-1.00827	0.260301	-3.87346	0.0001073	0.00513833
ATHE_RS05445	2802.93	-0.996204	0.241854	-4.11904	3.80452e-05	0.00219205
ATHE_RS10035	219.117	-0.990567	0.247597	-4.00072	6.3151e-05	0.0033532
ATHE_RS05420	2576.26	-0.990556	0.317726	-3.11764	0.00182306	0.0461387
ATHE_RS00875	1811.45	-0.984294	0.214133	-4.59664	4.29359e-06	0.000332201
ATHE_RS05450	6984	-0.983316	0.248595	-3.9555	7.63752e-05	0.00383897
ATHE_RS00880	773.196	-0.974348	0.171457	-5.68276	1.32542e-08	2.99103e-06
ATHE_RS00440	1069.93	-0.964484	0.238789	-4.03907	5.36632e-05	0.00301994
ATHE_RS02850	12393.9	-0.928931	0.150218	-6.18389	6.25412e-10	1.99825e-07
ATHE_RS03940	2318.6	-0.927912	0.141787	-6.54441	5.97315e-11	4.03294e-08
ATHE_RS01140	4271.31	-0.916675	0.30977	-2.95921	0.0030843	0.0695791
ATHE_RS03945	2572.97	-0.916442	0.113148	-8.09948	5.51947e-16	7.47336e-13
ATHE_RS00885	1054.6	-0.904148	0.19204	-4.70811	2.50019e-06	0.000211579
ATHE_RS00895	1560.04	-0.891865	0.154858	-5.75923	8.44994e-09	2.08022e-06
ATHE_RS10040	324.169	-0.877065	0.264281	-3.31869	0.000904419	0.0257807
ATHE_RS05440	2771.4	-0.873686	0.229548	-3.80611	0.000141171	0.00616599
ATHE_RS11430	54.0885	-0.867094	0.24727	-3.50668	0.000453742	0.0149846
ATHE_RS11405	911.133	-0.857555	0.242158	-3.5413	0.000398164	0.0138234
ATHE_RS11325	872.098	-0.853827	0.138285	-6.17441	6.64117e-10	1.99825e-07
ATHE_RS04720	1182.35	-0.82822	0.233131	-3.55259	0.000381454	0.013773
ATHE_RS10225	2632.68	-0.804872	0.265155	-3.03547	0.0024016	0.0555857
ATHE_RS01815	1071.95	-0.799508	0.276109	-2.89563	0.003784	0.0801561
ATHE_RS03690	1220.55	-0.799497	0.24562	-3.25502	0.00113386	0.0310044
ATHE_RS13245	290.116	-0.793519	0.150157	-5.2846	1.25981e-07	1.70578e-05
ATHE_RS11400	3322.45	-0.786585	0.247763	-3.17475	0.00149966	0.0386769
ATHE_RS11435	115.019	-0.778349	0.183293	-4.24647	2.17163e-05	0.00136762
ATHE_RS10215	844.7	-0.77352	0.237338	-3.25914	0.00111749	0.0308791
ATHE_RS11640	987.973	-0.763905	0.149287	-5.11702	3.10401e-07	3.36226e-05
ATHE_RS11410	1619.25	-0.749555	0.258893	-2.89523	0.00378877	0.0801561
ATHE_RS10220	19257.2	-0.742567	0.254052	-2.92289	0.00346794	0.0763512
ATHE_RS02855	1861.32	-0.739548	0.196691	-3.75995	0.000169946	0.0070802
ATHE_RS00890	5879.5	-0.736044	0.147503	-4.99001	6.03746e-07	6.28825e-05
ATHE_RS08965	1625.87	-0.716434	0.205672	-3.48338	0.000495122	0.0159618
ATHE_RS11870	11039.6	-0.716005	0.283681	-2.52398	0.0116034	0.154788
ATHE_RS11330	2729.89	-0.713908	0.131215	-5.44073	5.30617e-08	8.98069e-06
ATHE_RS12935	81.3506	-0.706156	0.314109	-2.24813	0.0245681	0.243748
ATHE_RS03060	453.555	-0.698603	0.224581	-3.11069	0.00186648	0.0467097
ATHE_RS11320	498.329	-0.6983	0.173068	-4.03482	5.46444e-05	0.00301994
ATHE_RS01145	2319.68	-0.696647	0.272313	-2.55826	0.0105198	0.146844
ATHE_RS02865	3397.58	-0.692027	0.174978	-3.95494	7.65526e-05	0.00383897
ATHE_RS04725	1759.43	-0.686168	0.203867	-3.36576	0.000763323	0.0232256
ATHE_RS08950	563.743	-0.675637	0.201971	-3.34521	0.000822191	0.024467
ATHE_RS10030	712.339	-0.671302	0.238702	-2.8123	0.00491891	0.0931497
ATHE_RS05860	45.9813	-0.670375	0.218329	-3.07047	0.0021372	0.0507679
ATHE_RS14130	29.6343	-0.66986	0.255107	-2.6258	0.0086445	0.127225
ATHE_RS09330	33167.8	-0.667957	0.195887	-3.40992	0.000649828	0.0205192
ATHE_RS00900	1266.28	-0.661372	0.137977	-4.79336	1.64013e-06	0.000153155
ATHE_RS09370	118965	-0.660092	0.237801	-2.77581	0.00550636	0.0991908
ATHE_RS05435	18673.3	-0.659312	0.185284	-3.55838	0.000373152	0.0136553
ATHE_RS11890	11354.5	-0.657394	0.263566	-2.49423	0.0126229	0.162899
ATHE_RS07450	11816.7	-0.652951	0.282456	-2.31169	0.020795	0.225003
ATHE_RS11880	3115.18	-0.650506	0.278707	-2.33401	0.0195951	0.214832
ATHE_RS11885	10296.9	-0.650417	0.274026	-2.37356	0.0176177	0.203016
ATHE_RS04240	1037.84	-0.649013	0.227904	-2.84775	0.00440296	0.0864112
ATHE_RS00920	283.229	-0.648638	0.16165	-4.01262	6.00487e-05	0.00325224
porA	41660	-0.645162	0.261047	-2.47144	0.013457	0.168711
ATHE_RS13585	190.805	-0.643143	0.266899	-2.40968	0.0159664	0.189635
ATHE_RS05935	125.436	-0.632993	0.297584	-2.1271	0.0334115	0.291536
ATHE_RS08940	590.924	-0.631597	0.175461	-3.59965	0.000318642	0.0123269
ATHE_RS02580	21.009	-0.62598	0.287594	-2.17661	0.0295096	0.273671
ATHE_RS10475	367.383	-0.625221	0.192242	-3.25226	0.00114492	0.0310044
ATHE_RS04390	14388.7	-0.623125	0.264078	-2.35962	0.0182934	0.207274
ATHE_RS12950	27.4774	-0.622464	0.316755	-1.96513	0.0493995	0.375769
ATHE_RS10020	695.372	-0.617188	0.223971	-2.75565	0.00585748	0.100301
ATHE_RS11875	9769.73	-0.615494	0.282548	-2.17836	0.0293789	0.273395
ATHE_RS00905	532.355	-0.613022	0.175352	-3.49595	0.000472385	0.0154123
ATHE_RS03570	743.495	-0.599299	0.241801	-2.47848	0.0131943	0.166186
ATHE_RS13140	1049.73	-0.595907	0.193814	-3.07464	0.00210757	0.0507679
ATHE_RS08945	719.432	-0.591274	0.186658	-3.16768	0.00153659	0.0392555
ATHE_RS08960	968.125	-0.590319	0.235891	-2.50251	0.0123316	0.160548
ATHE_RS08955	1540.13	-0.586837	0.211377	-2.77625	0.00549897	0.0991908
ATHE_RS04405	44921.5	-0.58611	0.260882	-2.24664	0.0246628	0.243748
ATHE_RS01385	27.2252	-0.576853	0.246103	-2.34395	0.0190809	0.21238
ATHE_RS03070	96.3312	-0.572457	0.184176	-3.1082	0.00188229	0.0467097
ATHE_RS05940	381.757	-0.56891	0.267563	-2.12626	0.0334814	0.291536
ATHE_RS09325	23249.8	-0.565301	0.213254	-2.65084	0.00802918	0.120127
ATHE_RS03625	527.203	-0.560489	0.196778	-2.84834	0.00439483	0.0864112
ATHE_RS04395	16917.7	-0.558053	0.261266	-2.13596	0.0326828	0.287905
ATHE_RS10025	839.866	-0.557713	0.201067	-2.77376	0.00554124	0.0991908
ATHE_RS12955	61.1035	-0.557473	0.316113	-1.76352	0.0778122	0.486328
ATHE_RS03590	221.611	-0.55287	0.297926	-1.85573	0.0634922	0.440864
ATHE_RS13240	329.321	-0.552359	0.144884	-3.81241	0.000137617	0.00610931
ATHE_RS14065	182.581	-0.551599	0.285104	-1.93473	0.053024	0.395558
livG	34.1656	-0.549158	0.230208	-2.38549	0.0170563	0.198234
ATHE_RS05950	349.025	-0.543887	0.272379	-1.9968	0.0458468	0.361546
ATHE_RS02630	23284.4	-0.542057	0.242688	-2.23355	0.0255126	0.248518
ATHE_RS12930	43.4968	-0.541072	0.317726	-1.70295	0.0885769	0.505319
ATHE_RS03675	17.6405	-0.540011	0.288745	-1.8702	0.0614561	0.432268
ATHE_RS05920	128.131	-0.538524	0.303988	-1.77153	0.0764726	0.486328
ATHE_RS11715	217.728	-0.527331	0.181855	-2.89974	0.00373475	0.0801561
ATHE_RS00045	46750.7	-0.524375	0.287017	-1.82698	0.0677028	0.460676
ATHE_RS11975	34.4736	-0.520424	0.270371	-1.92485	0.0542477	0.396497
ATHE_RS04250	1675.57	-0.520002	0.183678	-2.83105	0.00463949	0.0898648
ATHE_RS04975	55.7875	-0.519464	0.216334	-2.40121	0.0163408	0.192395
ATHE_RS09855	256.173	-0.517147	0.183383	-2.82004	0.00480176	0.0922211
ATHE_RS01700	425.115	-0.515368	0.30035	-1.71589	0.0861827	0.50298
ATHE_RS02895	257.529	-0.514878	0.193786	-2.65694	0.00788526	0.118629
ATHE_RS12570	47.3678	-0.511874	0.218624	-2.34134	0.0192146	0.21238
ATHE_RS07995	53.9111	-0.508383	0.251173	-2.02404	0.0429663	0.348362
ATHE_RS03585	516.946	-0.506909	0.314107	-1.61381	0.106569	0.550743
ATHE_RS00910	847.374	-0.506121	0.128502	-3.93861	8.19547e-05	0.00403515
deoA	2166.15	-0.504977	0.163801	-3.08287	0.00205015	0.0500163
ATHE_RS02005	869.936	-0.504799	0.230612	-2.18896	0.0285999	0.268918
ATHE_RS11285	577.03	-0.501666	0.297933	-1.68382	0.0922163	0.514992
fusA_2	4031.66	-0.499541	0.243174	-2.05425	0.0399511	0.333223
ATHE_RS00050	575.139	-0.498875	0.253129	-1.97083	0.0487433	0.373929
ATHE_RS08935	263.914	-0.498852	0.166834	-2.9901	0.00278882	0.0634633
ATHE_RS00415	1933.49	-0.496629	0.174004	-2.85412	0.00431556	0.0864112
ATHE_RS10380	128.198	-0.492761	0.245664	-2.00583	0.044874	0.355406
ATHE_RS06805	4.53367	-0.490669	0.315269	-1.55635	0.119625	0.576558
ATHE_RS11865	437.57	-0.487693	0.193019	-2.52666	0.0115154	0.154375
ATHE_RS05930	369.542	-0.487611	0.316893	-1.53873	0.123871	0.585414
ATHE_RS14085	444.392	-0.487525	0.283227	-1.72133	0.0851917	0.50152
ATHE_RS07445	24810.8	-0.487525	0.253356	-1.92427	0.0543207	0.396497
ATHE_RS07250	26102.5	-0.485231	0.192969	-2.51455	0.0119183	0.156674
ATHE_RS00915	609.617	-0.482122	0.14386	-3.35133	0.000804236	0.0241986
ATHE_RS05325	32.2969	-0.481228	0.275301	-1.74801	0.0804629	0.491859
ATHE_RS00425	91.0381	-0.479372	0.193127	-2.48216	0.0130587	0.166024
ATHE_RS02345	145.29	-0.479147	0.308972	-1.55078	0.120955	0.577435
ATHE_RS09245	3457.65	-0.47867	0.315402	-1.51765	0.129103	0.597624
ATHE_RS11580	413.249	-0.478357	0.222624	-2.14872	0.0316564	0.284802
ATHE_RS09190	1196.74	-0.476426	0.244007	-1.95251	0.0508772	0.38271
ATHE_RS05615	6623.33	-0.475878	0.282578	-1.68406	0.0921699	0.514992
ATHE_RS02645	17363.3	-0.475506	0.167987	-2.83061	0.00464589	0.0898648
ATHE_RS13855	3.79945	-0.475245	0.296331	-1.60377	0.108766	0.556781
ATHE_RS09650	15602	-0.472699	0.312626	-1.51203	0.130527	0.600485
ATHE_RS01150	696.972	-0.472263	0.208079	-2.26964	0.0232297	0.23541
ATHE_RS00265	984.169	-0.471736	0.217691	-2.167	0.0302349	0.276609
ATHE_RS02900	1437.55	-0.466349	0.174115	-2.67839	0.00739764	0.11318
ATHE_RS13365	20.5181	-0.46504	0.260301	-1.78655	0.0740107	0.484952
ATHE_RS05910	79.1516	-0.464159	0.28303	-1.63996	0.101013	0.535309
ATHE_RS02885	1084.65	-0.462758	0.136021	-3.4021	0.00066869	0.0205774
ATHE_RS02015	46.467	-0.46185	0.274438	-1.68289	0.092396	0.514992
ATHE_RS06975	197.217	-0.460638	0.30623	-1.50423	0.132523	0.605126
ATHE_RS05960	160.119	-0.459753	0.267818	-1.71666	0.0860416	0.50298
ATHE_RS00270	1731.65	-0.456762	0.211561	-2.159	0.03085	0.280342
ATHE_RS05035	35.3398	-0.452483	0.259371	-1.74454	0.0810655	0.493315
ATHE_RS06980	149.384	-0.445199	0.26101	-1.70568	0.0880681	0.505319
ATHE_RS08520	4326.11	-0.443627	0.266212	-1.66644	0.0956251	0.525254
ATHE_RS03030	720.24	-0.43771	0.160443	-2.72813	0.00636953	0.102938
ATHE_RS01015	130.058	-0.434861	0.189224	-2.29813	0.0215546	0.228499
ATHE_RS10210	77.6814	-0.433293	0.196496	-2.2051	0.0274473	0.26451
ATHE_RS05430	4839.34	-0.431049	0.166751	-2.58499	0.00973821	0.139529
ATHE_RS05425	14142.1	-0.43091	0.140934	-3.05753	0.00223167	0.0525511
ATHE_RS03630	243.072	-0.430809	0.24092	-1.78819	0.0737461	0.484952
ATHE_RS03260	9219.25	-0.43067	0.129384	-3.32861	0.0008728	0.0254144
ATHE_RS05955	740.863	-0.429646	0.269162	-1.59623	0.110436	0.558994
ATHE_RS07290	53.4189	-0.428651	0.264915	-1.61807	0.105647	0.548069
ATHE_RS02875	642.355	-0.426862	0.167286	-2.5517	0.01072	0.148111
ATHE_RS13500	16.4988	-0.424675	0.292377	-1.45249	0.146365	0.630908
ATHE_RS00060	45.2134	-0.423646	0.312932	-1.3538	0.175801	0.667608
ATHE_RS01685	184.937	-0.422458	0.29942	-1.41092	0.158268	0.64921
ATHE_RS09455	11628.4	-0.421257	0.188472	-2.23512	0.0254095	0.248518
ATHE_RS05255	408.251	-0.420991	0.196691	-2.14037	0.0323251	0.287905
ATHE_RS08130	736.81	-0.420368	0.235908	-1.78192	0.0747623	0.484952
ATHE_RS01690	256.886	-0.419794	0.269013	-1.56049	0.118643	0.576498
ATHE_RS10340	59.4235	-0.418238	0.224651	-1.86172	0.0626424	0.43947
ATHE_RS07150	120.841	-0.417235	0.166175	-2.51082	0.0120451	0.157575
ATHE_RS11745	225.576	-0.417052	0.181914	-2.29258	0.0218721	0.22892
ATHE_RS06985	191.481	-0.413259	0.157589	-2.62238	0.00873189	0.127816
ATHE_RS08835	2619.88	-0.411432	0.250724	-1.64098	0.100802	0.535241
ATHE_RS02880	1346.36	-0.410182	0.172281	-2.38089	0.017271	0.199871
ATHE_RS03680	37.9208	-0.408734	0.242464	-1.68575	0.0918436	0.514992
ATHE_RS05925	97.1824	-0.407724	0.304075	-1.34087	0.179964	0.670532
ATHE_RS03595	1119.03	-0.405825	0.281567	-1.44131	0.149498	0.633376
ATHE_RS12960	2899.04	-0.404191	0.145913	-2.77008	0.00560421	0.0991908
ATHE_RS01920	1316.06	-0.403405	0.237197	-1.70072	0.0889964	0.506307
ATHE_RS05965	344.113	-0.401689	0.251198	-1.59909	0.1098	0.557625
ATHE_RS09815	147.994	-0.400264	0.181425	-2.20622	0.0273685	0.26451
ATHE_RS08320	123.848	-0.399175	0.186391	-2.14159	0.0322262	0.287905
ATHE_RS14135	40.8469	-0.396682	0.281509	-1.40913	0.158798	0.64921
ATHE_RS12625	8.96609	-0.395786	0.316599	-1.25012	0.211257	0.703738
ATHE_RS03665	29.9781	-0.395662	0.298306	-1.32636	0.184719	0.672952
ATHE_RS02150	8766.58	-0.395107	0.118569	-3.3323	0.000861326	0.0253529
ATHE_RS12070	398.003	-0.394203	0.159666	-2.46892	0.0135522	0.169121
ATHE_RS06080	1309.21	-0.393006	0.187566	-2.0953	0.0361446	0.307797
ATHE_RS05125	114.706	-0.392174	0.207854	-1.88678	0.0591899	0.424038
ATHE_RS03575	1532.33	-0.391014	0.180199	-2.1699	0.0300144	0.275522
ATHE_RS02870	1868.72	-0.390993	0.144696	-2.70217	0.00688879	0.109093
ATHE_RS10335	650.241	-0.390695	0.168912	-2.31301	0.0207222	0.225003
ATHE_RS14055	4662.44	-0.389532	0.140816	-2.76625	0.00567057	0.0991976
ATHE_RS03670	45.6339	-0.387983	0.24178	-1.60469	0.108561	0.556781
ATHE_RS11735	982.868	-0.386661	0.191264	-2.02162	0.0432161	0.348521
ATHE_RS04730	935.136	-0.38568	0.188174	-2.04959	0.040404	0.333917
ATHE_RS08600	24946.7	-0.384568	0.200311	-1.91986	0.054876	0.399474
ATHE_RS04785	2126.97	-0.382581	0.223847	-1.70912	0.0874287	0.505319
ATHE_RS08735	1673.18	-0.380951	0.254068	-1.49941	0.133768	0.606218
ATHE_RS13480	12127.2	-0.380583	0.17523	-2.1719	0.0298632	0.275066
ATHE_RS00410	3457.74	-0.379206	0.180305	-2.10313	0.0354542	0.304793
ATHE_RS06475	17839.4	-0.378376	0.25197	-1.50167	0.133181	0.605126
ATHE_RS05915	196.286	-0.37817	0.286534	-1.31981	0.1869	0.673037
ATHE_RS08605	11844.1	-0.376987	0.200201	-1.88305	0.0596938	0.424281
ATHE_RS06485	11071.4	-0.374081	0.266243	-1.40504	0.16001	0.650613
ATHE_RS02890	760.631	-0.373779	0.143717	-2.6008	0.00930072	0.134686
ATHE_RS05570	499.689	-0.373214	0.212992	-1.75224	0.079732	0.491832
ATHE_RS01720	889.648	-0.37197	0.209218	-1.77791	0.0754189	0.486273
ATHE_RS11275	27.0593	-0.371569	0.239046	-1.55438	0.120093	0.576616
ATHE_RS10385	186.985	-0.371336	0.225896	-1.64383	0.10021	0.533143
ATHE_RS07600	40615.4	-0.371115	0.147162	-2.52181	0.0116754	0.154985
ATHE_RS04020	34582.9	-0.370822	0.151714	-2.44422	0.0145165	0.177507
ATHE_RS02055	18668.7	-0.370002	0.238695	-1.55011	0.121116	0.577435
ATHE_RS00830	13828.9	-0.368899	0.152785	-2.4145	0.0157567	0.18797
ATHE_RS02690	197.55	-0.367014	0.187544	-1.95695	0.0503532	0.381951
ATHE_RS00655	79.5276	-0.364649	0.240415	-1.51675	0.129331	0.597657
ATHE_RS08785	54.7437	-0.362814	0.262281	-1.3833	0.166572	0.657919
ATHE_RS01870	52.1621	-0.360653	0.225637	-1.59837	0.10996	0.557625
ATHE_RS13455	228.588	-0.360139	0.179381	-2.00767	0.0446784	0.355406
ATHE_RS00350	110.469	-0.359207	0.239767	-1.49815	0.134093	0.606218
ATHE_RS13590	15.7708	-0.358734	0.277666	-1.29196	0.19637	0.682513
ATHE_RS12945	140.119	-0.355013	0.242628	-1.4632	0.143412	0.622825
ATHE_RS09535	8218.94	-0.354636	0.199083	-1.78135	0.0748559	0.484952
ATHE_RS02650	1366.98	-0.354059	0.17111	-2.06919	0.0385284	0.324021
ATHE_RS08580	17232.1	-0.353401	0.263057	-1.34344	0.17913	0.670127
ATHE_RS11445	33.9066	-0.353368	0.282932	-1.24895	0.211682	0.703738
ATHE_RS09540	7097.65	-0.352674	0.160213	-2.20127	0.0277166	0.264993
ATHE_RS01085	2973.7	-0.352629	0.135019	-2.61171	0.0090091	0.131165
ATHE_RS02060	167.734	-0.352128	0.302146	-1.16543	0.243847	0.747579
ATHE_RS02805	76.4322	-0.351678	0.216816	-1.62201	0.104801	0.547876
ATHE_RS00055	498.907	-0.348668	0.254025	-1.37257	0.169886	0.660011
ATHE_RS13915	6417.63	-0.346321	0.246669	-1.40399	0.160321	0.650899
ATHE_RS01725	949.609	-0.346085	0.220694	-1.56817	0.116842	0.57529
ATHE_RS09495	8787.45	-0.342053	0.149225	-2.29219	0.0218944	0.22892
ATHE_RS04970	41.1393	-0.341982	0.265559	-1.28778	0.197822	0.684166
ATHE_RS09875	1124.81	-0.341198	0.214094	-1.59368	0.111007	0.559392
ATHE_RS04100	1191.66	-0.339838	0.150055	-2.26476	0.0235273	0.236847
ATHE_RS05070	120.133	-0.33936	0.205837	-1.64869	0.0992121	0.529967
ATHE_RS01335	2318.46	-0.339171	0.144777	-2.34272	0.0191438	0.21238
ATHE_RS11370	8.6006	-0.337824	0.315245	-1.07162	0.283889	0.778109
ATHE_RS02010	597.121	-0.336307	0.179325	-1.8754	0.0607371	0.429441
ATHE_RS06480	15119	-0.336281	0.252959	-1.32939	0.18372	0.672952
ATHE_RS02955	34088.4	-0.335953	0.17375	-1.93354	0.0531696	0.395558
ATHE_RS03195	18346.9	-0.333888	0.131552	-2.53806	0.0111467	0.151685
ATHE_RS01235	145.666	-0.333663	0.296256	-1.12627	0.260052	0.761447
ATHE_RS01350	230.167	-0.333497	0.200703	-1.66164	0.096584	0.525254
ATHE_RS13900	409.628	-0.33329	0.207385	-1.6071	0.108032	0.556179
ATHE_RS01705	134.651	-0.332698	0.28118	-1.18322	0.236721	0.73707
ATHE_RS08915	1993.89	-0.332667	0.136152	-2.44334	0.0145519	0.177507
ATHE_RS01360	14.3007	-0.331041	0.307121	-1.07788	0.281085	0.773966
ATHE_RS01710	240.761	-0.330842	0.305793	-1.08191	0.27929	0.773332
ATHE_RS07020	17800.4	-0.330675	0.18396	-1.79753	0.0722509	0.48191
ATHE_RS12065	1252.46	-0.330535	0.137802	-2.39862	0.016457	0.192925
ATHE_RS03215	14.4594	-0.330085	0.30103	-1.09652	0.272851	0.770257
ATHE_RS11150	1161.04	-0.32966	0.21646	-1.52296	0.12777	0.595526
ATHE_RS03395	7321.84	-0.329246	0.226959	-1.45069	0.146867	0.631293
ATHE_RS07715	32.0084	-0.326673	0.236041	-1.38397	0.166368	0.657919
ATHE_RS03065	115.05	-0.326473	0.205821	-1.5862	0.112694	0.562017
ATHE_RS05115	25.4345	-0.325199	0.25083	-1.29649	0.194807	0.682513
ATHE_RS08840	773.669	-0.324313	0.239108	-1.35634	0.17499	0.665988
ATHE_RS08265	13429.9	-0.322869	0.227446	-1.41954	0.155741	0.647336
ATHE_RS11205	26.7369	-0.322039	0.262961	-1.22466	0.220703	0.719309
ATHE_RS02960	64794.9	-0.321536	0.187581	-1.71412	0.0865066	0.503053
ATHE_RS09450	8429.18	-0.321116	0.115755	-2.77409	0.00553558	0.0991908
ATHE_RS03390	4755.03	-0.320994	0.26296	-1.22069	0.222202	0.719309
ATHE_RS12915	14.3516	-0.317554	0.308077	-1.03076	0.302654	0.797263
ATHE_RS02225	4832.56	-0.317383	0.180257	-1.76072	0.0782851	0.486328
ATHE_RS04775	1537.11	-0.316108	0.174494	-1.81157	0.0700531	0.471555
ATHE_RS01340	17.6797	-0.314538	0.275196	-1.14296	0.253055	0.756738
ATHE_RS11605	411.771	-0.314257	0.18032	-1.74277	0.0813735	0.494079
ATHE_RS05520	1566.01	-0.314243	0.200656	-1.56608	0.11733	0.5756
ATHE_RS10570	100197	-0.311928	0.224658	-1.38846	0.164998	0.657919
ATHE_RS03025	3.24597	-0.311019	0.297246	-1.04633	0.295407	0.790116
ATHE_RS09390	13162.4	-0.310712	0.122578	-2.53481	0.011251	0.152338
ATHE_RS06825	4505.09	-0.310062	0.244392	-1.2687	0.204546	0.694125
ATHE_RS12620	1279.37	-0.309606	0.275236	-1.12487	0.260643	0.761447
ATHE_RS09185	29372.8	-0.308831	0.146698	-2.10522	0.0352719	0.304192
ATHE_RS14110	15132.5	-0.306586	0.205066	-1.49506	0.1349	0.606824
ATHE_RS12550	92.108	-0.30614	0.18368	-1.6667	0.0955736	0.525254
ATHE_RS09425	3889.68	-0.306013	0.148	-2.06766	0.0386721	0.324223
ATHE_RS08540	136.409	-0.305851	0.249649	-1.22512	0.220529	0.719309
ATHE_RS00930	11962.3	-0.304429	0.172887	-1.76086	0.0782626	0.486328
ATHE_RS05945	78.6262	-0.303287	0.276808	-1.09566	0.273228	0.770257
ATHE_RS09445	14520.5	-0.301581	0.132934	-2.26865	0.0232897	0.23541
ATHE_RS12965	5739.25	-0.300972	0.140716	-2.13887	0.0324465	0.287905
ATHE_RS02050	40575.8	-0.300662	0.223621	-1.34452	0.178781	0.670127
ATHE_RS09885	932.282	-0.30043	0.222031	-1.3531	0.176024	0.667608
ATHE_RS09545	5754.87	-0.299629	0.173955	-1.72245	0.0849875	0.50152
ATHE_RS01680	3130.53	-0.297773	0.212998	-1.39801	0.162111	0.65718
ATHE_RS03140	2178.41	-0.297434	0.15067	-1.97407	0.0483736	0.372147
ATHE_RS07990	33.5563	-0.297271	0.254166	-1.1696	0.242163	0.744356
ATHE_RS11665	372.426	-0.296347	0.254633	-1.16382	0.244497	0.747579
ATHE_RS08310	564.635	-0.295836	0.198255	-1.4922	0.135646	0.609171
ATHE_RS11960	103.682	-0.295375	0.177752	-1.66173	0.0965677	0.525254
ATHE_RS01900	9695.8	-0.294612	0.168304	-1.75047	0.0800365	0.491859
ATHE_RS13470	4097.02	-0.294187	0.158732	-1.85336	0.0638303	0.442078
ATHE_RS14080	859.8	-0.293914	0.214887	-1.36776	0.171387	0.661134
ATHE_RS07825	81.3095	-0.291063	0.222509	-1.30809	0.190842	0.677906
ATHE_RS01590	466.417	-0.290173	0.293774	-0.987743	0.323279	0.812095
ATHE_RS02925	462.453	-0.289132	0.207949	-1.3904	0.164409	0.657919
ATHE_RS06815	5222.68	-0.288802	0.24479	-1.1798	0.238081	0.740212
ATHE_RS13475	11998.3	-0.288377	0.166391	-1.73313	0.0830717	0.497695
ATHE_RS04510	1029.38	-0.287692	0.165412	-1.73925	0.0819913	0.494735
ATHE_RS13305	1828.76	-0.28767	0.199785	-1.4399	0.149896	0.633376
ATHE_RS05055	8225.67	-0.2873	0.142133	-2.02135	0.0432434	0.348521
ATHE_RS11610	395.831	-0.286222	0.236682	-1.20931	0.226544	0.72005
ATHE_RS03040	8.77724	-0.28575	0.317703	-0.899426	0.368426	0.848202
ATHE_RS12675	1669.89	-0.285428	0.167999	-1.69899	0.0893219	0.507094
ATHE_RS09880	179.727	-0.285256	0.230208	-1.23912	0.215301	0.710606
ATHE_RS11180	52.3672	-0.285157	0.267953	-1.06421	0.287236	0.783317
ATHE_RS09465	589.356	-0.284505	0.245248	-1.16007	0.246022	0.747579
ATHE_RS09000	41.2871	-0.284348	0.257428	-1.10458	0.269343	0.770257
ATHE_RS07985	4.27079	-0.283516	0.307461	-0.922122	0.356465	0.8438
ATHE_RS02775	682.23	-0.283204	0.150242	-1.88498	0.059432	0.424281
ATHE_RS04695	9000.47	-0.281996	0.181066	-1.55742	0.119372	0.576558
ATHE_RS09305	6422.65	-0.281733	0.206281	-1.36578	0.172009	0.661555
ATHE_RS01895	254.659	-0.281705	0.198648	-1.41811	0.156158	0.64759
ATHE_RS10990	65.915	-0.280928	0.242402	-1.15894	0.246482	0.747579
ATHE_RS06490	82743.3	-0.279945	0.270928	-1.03328	0.301471	0.795696
ATHE_RS11650	138.239	-0.27871	0.282709	-0.985854	0.324205	0.813667
ATHE_RS05455	4937.28	-0.278007	0.185854	-1.49584	0.134697	0.606824
ATHE_RS01965	1517.95	-0.27785	0.236743	-1.17363	0.240542	0.74214
ATHE_RS05835	26.7133	-0.277115	0.282934	-0.979434	0.327365	0.816919
ATHE_RS07090	4379.71	-0.276203	0.142991	-1.93161	0.0534072	0.396238
ATHE_RS09460	19641.1	-0.276153	0.205974	-1.34071	0.180014	0.670532
ATHE_RS00825	1648.05	-0.274812	0.163526	-1.68054	0.0928523	0.515254
ATHE_RS01465	2178.25	-0.274764	0.159359	-1.72418	0.0846748	0.50152
ATHE_RS04995	32710	-0.27388	0.238709	-1.14734	0.251241	0.755116
ATHE_RS04690	7087.23	-0.272439	0.181335	-1.5024	0.132993	0.605126
ATHE_RS07070	1592.12	-0.272385	0.111681	-2.43895	0.01473	0.178834
ATHE_RS05000	8274.59	-0.271819	0.199759	-1.36073	0.173598	0.663053
ATHE_RS09210	6718.63	-0.271339	0.0963661	-2.81571	0.00486701	0.0928159
ATHE_RS11415	2.20994	-0.270783	0.285003	-0.950107	0.342058	0.832634
ATHE_RS10085	52.2805	-0.269786	0.236659	-1.13998	0.254295	0.756738
ATHE_RS03530	20207.5	-0.268731	0.125755	-2.13695	0.0326021	0.287905
ATHE_RS03045	3.67885	-0.268485	0.312771	-0.858408	0.390667	0.862763
ATHE_RS08610	41663.6	-0.266851	0.226513	-1.17808	0.238764	0.740508
ATHE_RS11350	14353.2	-0.265335	0.231016	-1.14856	0.250738	0.754444
ATHE_RS09200	7635.67	-0.264962	0.246707	-1.074	0.282824	0.775997
ATHE_RS01330	4996.32	-0.26457	0.164729	-1.60609	0.108253	0.55626
ATHE_RS09850	207.349	-0.263701	0.164962	-1.59856	0.109919	0.557625
ATHE_RS11365	18.1496	-0.262549	0.26887	-0.976491	0.328821	0.817105
ATHE_RS11500	414.657	-0.261368	0.17978	-1.45382	0.145995	0.630645
ATHE_RS01995	28.8458	-0.260864	0.254918	-1.02333	0.306154	0.797944
ATHE_RS00300	1467.81	-0.260609	0.114632	-2.27344	0.0229998	0.235032
ATHE_RS05260	13976.7	-0.260449	0.187354	-1.39014	0.164485	0.657919
ATHE_RS11670	178.386	-0.260188	0.259236	-1.00367	0.315537	0.80312
ATHE_RS00705	201.539	-0.25972	0.209339	-1.24067	0.214728	0.710324
ATHE_RS05015	9624.18	-0.259454	0.227193	-1.142	0.253455	0.756738
ATHE_RS09395	11992.5	-0.25864	0.152571	-1.69521	0.0900348	0.509007
ATHE_RS09220	1008.1	-0.256598	0.186857	-1.37323	0.169681	0.660011
ATHE_RS13165	8607.29	-0.256291	0.154468	-1.65919	0.0970776	0.525254
ATHE_RS05040	35.887	-0.255949	0.255178	-1.00302	0.31585	0.80312
ATHE_RS06310	2361.47	-0.255792	0.185498	-1.37895	0.167911	0.65899
ATHE_RS13180	7354.41	-0.255754	0.221368	-1.15533	0.247955	0.749399
ATHE_RS06255	6521.76	-0.255392	0.112998	-2.26015	0.0238118	0.238824
ATHE_RS10170	4.23352	-0.254744	0.313454	-0.8127	0.41639	0.874571
ATHE_RS06495	73184.2	-0.254546	0.245203	-1.0381	0.299223	0.794584
ATHE_RS07830	8.97976	-0.254492	0.317744	-0.800936	0.423169	0.876321
ATHE_RS03435	8716.89	-0.254149	0.186338	-1.36391	0.172595	0.661555
ATHE_RS12510	12103.3	-0.254073	0.155775	-1.63103	0.102885	0.540995
ATHE_RS06855	678.791	-0.253126	0.166568	-1.51965	0.128598	0.597329
ATHE_RS06810	11875.8	-0.253014	0.226187	-1.1186	0.26331	0.763429
ATHE_RS01595	738.681	-0.25297	0.315619	-0.801502	0.422841	0.876321
ATHE_RS11440	44.4466	-0.251892	0.252572	-0.997308	0.318615	0.806378
ATHE_RS01735	2111.93	-0.251157	0.257926	-0.973756	0.330178	0.819437
ATHE_RS06035	1052.2	-0.250045	0.157352	-1.58908	0.112042	0.559797
ATHE_RS07625	221.675	-0.249483	0.199652	-1.24959	0.211448	0.703738
ATHE_RS08920	1138.61	-0.249013	0.139456	-1.78561	0.0741631	0.484952
ATHE_RS09415	4647.01	-0.248501	0.116166	-2.13919	0.0324205	0.287905
ATHE_RS04770	827.009	-0.24806	0.167459	-1.48132	0.138521	0.616965
ATHE_RS08120	12863	-0.24726	0.285006	-0.867559	0.385636	0.860925
ATHE_RS13070	13.5902	-0.246312	0.290843	-0.84689	0.397057	0.86756
ATHE_RS09550	29219.1	-0.244624	0.139346	-1.75552	0.0791703	0.489482
ATHE_RS12565	39.3173	-0.244617	0.2308	-1.05986	0.289206	0.783954
ATHE_RS07665	18531.6	-0.244117	0.188575	-1.29454	0.19548	0.682513
ATHE_RS10465	1162.44	-0.243993	0.159379	-1.5309	0.125795	0.590387
ATHE_RS10760	720.567	-0.243583	0.242239	-1.00555	0.314633	0.80312
ATHE_RS08260	12900.5	-0.242416	0.260625	-0.930132	0.352303	0.840206
ATHE_RS06910	53.913	-0.242321	0.220802	-1.09746	0.27244	0.770257
ATHE_RS03050	680.633	-0.239931	0.190397	-1.26017	0.207609	0.701005
ATHE_RS04760	9.92295	-0.239494	0.316655	-0.756324	0.449455	0.891666
ATHE_RS13550	194.755	-0.23923	0.173143	-1.38169	0.167066	0.657919
ATHE_RS08845	58.1281	-0.237261	0.220917	-1.07398	0.282832	0.775997
ATHE_RS11395	4.64327	-0.237192	0.312528	-0.758946	0.447885	0.890508
ATHE_RS04385	1741.3	-0.236623	0.207288	-1.14152	0.253654	0.756738
ATHE_RS08460	6724.23	-0.23601	0.231732	-1.01846	0.308457	0.800936
ATHE_RS03055	613.991	-0.235686	0.156533	-1.50566	0.132154	0.604513
ATHE_RS01730	518.976	-0.23451	0.268038	-0.874913	0.381621	0.857618
ATHE_RS11720	209.74	-0.234359	0.231299	-1.01323	0.310951	0.803071
ATHE_RS01515	738.768	-0.234283	0.149881	-1.56313	0.118022	0.575861
ATHE_RS01055	21420.3	-0.233979	0.133818	-1.74849	0.0803791	0.491859
ATHE_RS06470	687.596	-0.233056	0.136879	-1.70264	0.0886362	0.505319
ATHE_RS04650	27783.6	-0.232878	0.212494	-1.09593	0.27311	0.770257
ATHE_RS11345	16155.5	-0.232852	0.180261	-1.29175	0.196443	0.682513
ATHE_RS00145	5907.29	-0.23221	0.168096	-1.38141	0.167152	0.657919
ATHE_RS10755	2445.83	-0.231545	0.247655	-0.934949	0.349815	0.840206
ATHE_RS10460	433.701	-0.231477	0.154462	-1.4986	0.133977	0.606218
ATHE_RS06085	2334.64	-0.231475	0.179438	-1.29	0.197051	0.682513
ATHE_RS09405	8702.27	-0.231022	0.139279	-1.6587	0.0971759	0.525254
ATHE_RS06075	1547.2	-0.23064	0.16648	-1.38539	0.165933	0.657919
ATHE_RS09675	192.793	-0.229766	0.170625	-1.34661	0.178104	0.670127
ATHE_RS07280	834.92	-0.228938	0.217615	-1.05203	0.292786	0.789514
ATHE_RS08270	96239.4	-0.22852	0.178994	-1.27669	0.201712	0.688837
ATHE_RS03125	71.7285	-0.228189	0.201305	-1.13355	0.256984	0.758076
ATHE_RS10645	892.82	-0.227151	0.314203	-0.722944	0.469714	0.905328
ATHE_RS09170	20280.7	-0.226482	0.234405	-0.966198	0.333945	0.821408
ATHE_RS02045	35579.5	-0.226467	0.218349	-1.03718	0.299652	0.794767
ATHE_RS09155	597.181	-0.226382	0.193106	-1.17232	0.241068	0.742155
ATHE_RS07670	3763.56	-0.226241	0.185314	-1.22085	0.222142	0.719309
ATHE_RS05065	230.009	-0.22555	0.158705	-1.42119	0.155261	0.647336
ATHE_RS04985	144.858	-0.225176	0.217521	-1.03519	0.300578	0.795545
ATHE_RS04325	149.639	-0.224374	0.204277	-1.09838	0.272039	0.770257
ATHE_RS01395	21.4577	-0.223742	0.278566	-0.803193	0.421863	0.876321
ATHE_RS04955	297.103	-0.223434	0.242265	-0.922271	0.356387	0.8438
ATHE_RS12940	2176.64	-0.22241	0.167838	-1.32515	0.185121	0.672952
ATHE_RS01695	824.327	-0.221683	0.250493	-0.88499	0.376162	0.852517
ATHE_RS03440	14528.6	-0.221387	0.190441	-1.16249	0.245035	0.747579
ATHE_RS02685	72.2719	-0.220709	0.191677	-1.15146	0.249542	0.752515
ATHE_RS12815	154.183	-0.220454	0.156543	-1.40826	0.159053	0.64921
ATHE_RS08315	282.456	-0.219505	0.21627	-1.01496	0.310124	0.803071
ATHE_RS06320	18301.3	-0.218882	0.161062	-1.35899	0.174149	0.664221
ATHE_RS00835	2191.22	-0.216982	0.23297	-0.931373	0.351661	0.840206
ATHE_RS12650	17750.1	-0.216719	0.197594	-1.09679	0.272733	0.770257
ATHE_RS08210	3639.57	-0.216383	0.121834	-1.77604	0.0757261	0.486328
ATHE_RS02485	8932.82	-0.215481	0.115992	-1.85773	0.063208	0.440019
ATHE_RS12075	1642.4	-0.214339	0.134663	-1.59167	0.11146	0.559797
ATHE_RS06920	39.746	-0.214039	0.251347	-0.851569	0.394453	0.866326
ATHE_RS02020	620.401	-0.213731	0.179626	-1.18987	0.234098	0.73203
ATHE_RS10575	4447.33	-0.213293	0.177229	-1.20349	0.228786	0.725327
ATHE_RS07770	3298.76	-0.213065	0.181574	-1.17344	0.24062	0.74214
ATHE_RS11725	374.389	-0.212832	0.186874	-1.13891	0.254742	0.757234
ATHE_RS09280	41.1155	-0.212685	0.235299	-0.903894	0.366052	0.847237
ATHE_RS11425	333.627	-0.212444	0.189519	-1.12096	0.262303	0.761447
ATHE_RS09420	6063.26	-0.211212	0.160286	-1.31772	0.187598	0.674656
ATHE_RS13255	214.356	-0.21068	0.186101	-1.13208	0.257602	0.758247
ATHE_RS12615	8046.9	-0.210637	0.225569	-0.933804	0.350405	0.840206
ATHE_RS09295	1.84326	-0.210107	0.27443	-0.765612	0.443907	0.887815
ATHE_RS00150	5103.85	-0.209731	0.224172	-0.935579	0.34949	0.840206
ATHE_RS09015	18.1629	-0.209354	0.290179	-0.721466	0.470623	0.9058
ATHE_RS13145	593.321	-0.208708	0.227585	-0.917055	0.359114	0.844592
ATHE_RS09995	881.508	-0.208525	0.187082	-1.11462	0.265015	0.764743
ATHE_RS06090	4554.49	-0.208458	0.172001	-1.21196	0.225528	0.719426
ATHE_RS11965	496.091	-0.208017	0.178463	-1.1656	0.243777	0.747579
ATHE_RS06565	1228.81	-0.207858	0.136941	-1.51787	0.129048	0.597624
ATHE_RS04065	3634.28	-0.207717	0.190954	-1.08778	0.276691	0.770257
ATHE_RS03990	39.6664	-0.207349	0.23237	-0.892321	0.372221	0.850064
ATHE_RS04335	3125.62	-0.20691	0.143707	-1.4398	0.149924	0.633376
ATHE_RS13930	3411.98	-0.20635	0.137926	-1.49609	0.134629	0.606824
ATHE_RS09860	307.897	-0.20577	0.187213	-1.09912	0.271714	0.770257
ATHE_RS00085	191.001	-0.205451	0.21522	-0.954612	0.339774	0.82972
ATHE_RS10305	717.989	-0.204866	0.149529	-1.37008	0.170662	0.660011
ATHE_RS13505	172.117	-0.204608	0.180187	-1.13553	0.256153	0.757998
ATHE_RS02655	2927.81	-0.204454	0.165725	-1.2337	0.217316	0.713679
ATHE_RS04175	1240.38	-0.20428	0.126465	-1.61531	0.106243	0.550109
ATHE_RS06330	3791.98	-0.204092	0.121415	-1.68094	0.0927738	0.515254
ATHE_RS07140	18710.9	-0.203533	0.111406	-1.82696	0.0677065	0.460676
ATHE_RS10000	211.57	-0.203474	0.288137	-0.706172	0.480081	0.908112
ATHE_RS03510	365.202	-0.203062	0.132959	-1.52725	0.1267	0.592578
ATHE_RS10090	79.7421	-0.202479	0.245481	-0.824824	0.409471	0.870013
ATHE_RS09800	356.487	-0.202077	0.177935	-1.13568	0.25609	0.757998
ATHE_RS01960	3173.4	-0.201841	0.211564	-0.954042	0.340062	0.82972
ATHE_RS11190	6.77736	-0.201577	0.317266	-0.635356	0.525196	0.921829
ATHE_RS01200	9185.86	-0.201419	0.138552	-1.45374	0.146017	0.630645
ATHE_RS01230	330.341	-0.201058	0.261154	-0.769883	0.44137	0.886668
ATHE_RS12665	583.319	-0.200912	0.139217	-1.44315	0.148977	0.633376
ATHE_RS03555	139.31	-0.200636	0.227082	-0.883542	0.376944	0.852517
ATHE_RS02595	15956.6	-0.200101	0.188733	-1.06023	0.289039	0.783954
ATHE_RS04605	702.63	-0.200028	0.152383	-1.31267	0.189295	0.677162
ATHE_RS06835	7826.65	-0.199958	0.240354	-0.831931	0.405448	0.86919
ATHE_RS09530	634.137	-0.199897	0.193434	-1.03341	0.301413	0.795696
ATHE_RS03305	1315.76	-0.199048	0.22942	-0.867613	0.385606	0.860925
ATHE_RS11265	21554.9	-0.198264	0.125415	-1.58087	0.113909	0.565335
ATHE_RS03200	39708.6	-0.197279	0.258478	-0.763234	0.445324	0.888025
ATHE_RS07890	13519.9	-0.197145	0.134766	-1.46287	0.143504	0.622825
ATHE_RS07595	8115.94	-0.197055	0.187702	-1.04983	0.293796	0.790116
ATHE_RS09180	37349.8	-0.196904	0.194388	-1.01295	0.311086	0.803071
ATHE_RS05120	50.5818	-0.196647	0.247739	-0.793769	0.42733	0.878671
ATHE_RS02380	1114.87	-0.195439	0.145488	-1.34334	0.179162	0.670127
ATHE_RS05360	17654	-0.195404	0.170791	-1.14411	0.252577	0.756738
ATHE_RS00285	1034.29	-0.195314	0.147698	-1.32238	0.18604	0.672952
ATHE_RS12135	295.441	-0.193566	0.274302	-0.705667	0.480395	0.908112
ATHE_RS12860	2931	-0.193257	0.109525	-1.7645	0.0776483	0.486328
ATHE_RS10300	8161.33	-0.193056	0.140748	-1.37164	0.170176	0.660011
ATHE_RS03135	3825.9	-0.192736	0.145944	-1.32062	0.186627	0.672952
ATHE_RS00430	80.8607	-0.192483	0.191855	-1.00327	0.315728	0.80312
ATHE_RS10765	4276.46	-0.191982	0.223812	-0.857783	0.391012	0.862763
ATHE_RS02905	4971.04	-0.190978	0.144383	-1.32272	0.185928	0.672952
ATHE_RS01420	10.3352	-0.190971	0.312417	-0.611271	0.54102	0.924295
ATHE_RS07155	74876.6	-0.190817	0.159981	-1.19275	0.232969	0.730185
ATHE_RS06015	11479.3	-0.19074	0.182033	-1.04783	0.294717	0.790116
ATHE_RS13150	28.7493	-0.189736	0.304469	-0.623168	0.533174	0.923246
ATHE_RS02145	3715.28	-0.189341	0.0989116	-1.91425	0.0555887	0.402498
ATHE_RS12040	1435.45	-0.189265	0.164583	-1.14997	0.250157	0.753533
ATHE_RS08545	311.432	-0.189245	0.206344	-0.917131	0.359074	0.844592
ATHE_RS09575	12357.5	-0.18846	0.162008	-1.16328	0.244716	0.747579
ATHE_RS03300	7337.66	-0.188071	0.154554	-1.21687	0.223655	0.719309
ATHE_RS09430	16639.8	-0.18738	0.131636	-1.42347	0.1546	0.647073
ATHE_RS08205	4248.63	-0.186971	0.107515	-1.73903	0.0820296	0.494735
ATHE_RS04765	1683.28	-0.185708	0.224851	-0.825915	0.408852	0.869735
ATHE_RS06100	3878.49	-0.185611	0.131421	-1.41233	0.157853	0.64921
ATHE_RS08500	3347.23	-0.185512	0.112113	-1.65469	0.0979881	0.528589
ATHE_RS13085	130.394	-0.183916	0.185713	-0.990322	0.322017	0.810429
spoVFB	12.4619	-0.182643	0.295642	-0.617784	0.536718	0.923274
ATHE_RS04315	261.761	-0.182448	0.194275	-0.93912	0.347669	0.837623
ATHE_RS03035	336.318	-0.182163	0.151872	-1.19945	0.230354	0.725347
ATHE_RS13580	7726.31	-0.18198	0.170594	-1.06674	0.286088	0.780975
ATHE_RS00435	8.81159	-0.181511	0.316863	-0.572839	0.566753	0.94072
ATHE_RS05320	10059.7	-0.181387	0.159931	-1.13415	0.25673	0.758076
ATHE_RS05010	4537.56	-0.179666	0.198413	-0.905515	0.365193	0.847237
ATHE_RS07490	49.4202	-0.179456	0.27297	-0.657419	0.510912	0.919057
ATHE_RS04180	4774.02	-0.179411	0.118681	-1.51171	0.130608	0.600485
gid	4537.73	-0.179374	0.121268	-1.47915	0.139099	0.618523
ATHE_RS06435	1581.76	-0.179307	0.100183	-1.78981	0.0734851	0.484952
ATHE_RS13955	665.318	-0.17875	0.245173	-0.729077	0.465955	0.903225
ATHE_RS01480	763.213	-0.178578	0.142254	-1.25534	0.209354	0.702517
ATHE_RS09570	4972.47	-0.178409	0.146795	-1.21536	0.224229	0.719426
ATHE_RS08390	10121.8	-0.17803	0.163772	-1.08705	0.277013	0.770257
ATHE_RS10590	1976.11	-0.177804	0.114102	-1.55829	0.119166	0.576558
ATHE_RS10745	1064.46	-0.17716	0.157213	-1.12688	0.259794	0.761447
ATHE_RS00485	289.895	-0.176742	0.125616	-1.40701	0.159426	0.64921
ATHE_RS05655	11129.5	-0.176661	0.152565	-1.15794	0.24689	0.747851
ATHE_RS01775	83.5168	-0.176604	0.261387	-0.675643	0.499267	0.916988
ATHE_RS05110	11.0435	-0.176543	0.312846	-0.564312	0.572542	0.942519
nusA	3441.88	-0.176291	0.163948	-1.07529	0.282246	0.775963
ATHE_RS02740	3870.03	-0.176058	0.119154	-1.47757	0.139523	0.618948
ATHE_RS03205	2832.6	-0.175976	0.0877366	-2.00573	0.0448851	0.355406
ATHE_RS00070	994.813	-0.175946	0.200078	-0.879387	0.379191	0.855546
ATHE_RS03515	680.108	-0.175912	0.137387	-1.28041	0.2004	0.688684
ATHE_RS09410	11373.6	-0.175806	0.13527	-1.29967	0.193714	0.681564
ATHE_RS00065	865.985	-0.175694	0.226243	-0.776574	0.43741	0.885803
ATHE_RS01025	2940.88	-0.17518	0.112827	-1.55265	0.120508	0.577435
ATHE_RS04245	229.562	-0.174728	0.205659	-0.849598	0.395549	0.866649
ATHE_RS11740	157.824	-0.174708	0.213791	-0.817188	0.413821	0.874531
ATHE_RS07810	77.1142	-0.174085	0.232609	-0.748402	0.454218	0.895864
ATHE_RS03500	437.367	-0.173593	0.159582	-1.0878	0.276684	0.770257
ATHE_RS11130	167.725	-0.173111	0.193035	-0.896788	0.369832	0.848202
ATHE_RS11970	989.619	-0.172895	0.149499	-1.1565	0.247478	0.748795
ATHE_RS09620	31614.7	-0.17273	0.17878	-0.966164	0.333962	0.821408
ATHE_RS09005	24.6782	-0.172329	0.277758	-0.620429	0.534975	0.923274
ATHE_RS08025	11830.8	-0.172297	0.106111	-1.62374	0.104432	0.547007
ATHE_RS00080	1199.15	-0.171878	0.192069	-0.894876	0.370853	0.848202
ATHE_RS10750	690.079	-0.171827	0.215605	-0.796953	0.425478	0.876321
ATHE_RS05855	591.414	-0.171545	0.138033	-1.24278	0.213948	0.710013
ATHE_RS10445	298.922	-0.171404	0.253144	-0.677102	0.498341	0.916988
ATHE_RS11985	743.211	-0.171194	0.133542	-1.28194	0.199862	0.687708
ATHE_RS05335	441.036	-0.170363	0.202445	-0.841526	0.400053	0.86919
ATHE_RS04330	3697.87	-0.170113	0.154748	-1.09929	0.271641	0.770257
ATHE_RS10620	14.8914	-0.169194	0.298279	-0.567235	0.570555	0.941926
ATHE_RS11250	701.493	-0.169185	0.229994	-0.735605	0.461971	0.90261
ATHE_RS00950	463.06	-0.169113	0.229188	-0.737879	0.460588	0.900557
ATHE_RS13495	12.2065	-0.169001	0.304851	-0.55437	0.579325	0.945068
ATHE_RS13530	112.544	-0.168396	0.203424	-0.827811	0.407778	0.869615
ATHE_RS06325	29943.6	-0.168004	0.13853	-1.21277	0.225219	0.719426
ATHE_RS11955	81.7733	-0.167766	0.195692	-0.857299	0.39128	0.862763
ATHE_RS06440	5045.09	-0.167549	0.0970683	-1.72609	0.0843311	0.50152
ATHE_RS11860	3378.91	-0.167186	0.146218	-1.1434	0.252872	0.756738
ATHE_RS01990	39.7451	-0.166989	0.272889	-0.611931	0.540583	0.924295
ATHE_RS13910	265.29	-0.166934	0.262326	-0.636358	0.524543	0.921829
ATHE_RS04530	119.97	-0.166844	0.193802	-0.860899	0.389294	0.862763
ATHE_RS13260	186.686	-0.16662	0.199962	-0.83326	0.404698	0.86919
ATHE_RS08670	18333.3	-0.165391	0.175694	-0.941356	0.346522	0.837094
ATHE_RS07465	19025.1	-0.165358	0.154715	-1.06879	0.285165	0.779529
ATHE_RS02400	2541.68	-0.165316	0.137745	-1.20015	0.23008	0.725327
ATHE_RS03535	56711	-0.164115	0.127021	-1.29203	0.196346	0.682513
ATHE_RS04780	77.3983	-0.163657	0.25706	-0.636649	0.524353	0.921829
ATHE_RS01405	714.97	-0.163468	0.161341	-1.01318	0.310975	0.803071
ATHE_RS09385	3320.98	-0.16346	0.193094	-0.846529	0.397258	0.86756
ATHE_RS05770	6450.23	-0.162904	0.258823	-0.629401	0.529086	0.921829
ATHE_RS01770	736.064	-0.162885	0.235816	-0.690727	0.489737	0.910232
ATHE_RS06465	940.077	-0.162855	0.146444	-1.11206	0.266112	0.765813
ATHE_RS02270	65915.8	-0.162321	0.149275	-1.08739	0.276863	0.770257
ATHE_RS01345	390.83	-0.16224	0.146343	-1.10863	0.267591	0.768438
ATHE_RS09115	28778.7	-0.161941	0.184804	-0.876284	0.380876	0.856654
ATHE_RS04685	6654.9	-0.161877	0.194857	-0.830747	0.406116	0.86919
ATHE_RS11485	20726.3	-0.161658	0.144065	-1.12212	0.261811	0.761447
ATHE_RS03295	9857.68	-0.161581	0.135211	-1.19503	0.232076	0.728228
ATHE_RS06445	2703.65	-0.161404	0.103036	-1.56648	0.117237	0.5756
ATHE_RS07955	2007.84	-0.161195	0.101405	-1.58961	0.111923	0.559797
ATHE_RS12515	2448.81	-0.160646	0.199455	-0.805424	0.420575	0.876321
ATHE_RS06040	1418.51	-0.16039	0.124224	-1.29114	0.196656	0.682513
ATHE_RS04455	995.377	-0.159746	0.16819	-0.949795	0.342216	0.832634
ATHE_RS02200	3079.68	-0.159727	0.227378	-0.702473	0.482384	0.908112
ATHE_RS09790	37282.1	-0.159581	0.171149	-0.932411	0.351124	0.840206
ATHE_RS09310	945.061	-0.159332	0.17053	-0.934336	0.350131	0.840206
ATHE_RS03720	2655.36	-0.159097	0.166003	-0.958399	0.337861	0.82874
ATHE_RS09555	1207.75	-0.158943	0.091499	-1.7371	0.0823702	0.495686
ATHE_RS02325	5.87824	-0.158411	0.317719	-0.498589	0.618069	0.956044
ATHE_RS01115	7272.18	-0.158112	0.158346	-0.998525	0.318025	0.806378
ATHE_RS03385	772.779	-0.157953	0.175201	-0.901553	0.367294	0.848121
ATHE_RS06595	6148	-0.157569	0.235812	-0.668199	0.504007	0.916988
ATHE_RS09560	3240.66	-0.157332	0.0704234	-2.23408	0.0254777	0.248518
ATHE_RS10860	5480.99	-0.157316	0.153566	-1.02442	0.305635	0.797944
ATHE_RS02220	3885.79	-0.157288	0.141176	-1.11413	0.265225	0.764743
ATHE_RS09805	134.772	-0.156811	0.183279	-0.855588	0.392226	0.862763
ATHE_RS01975	175.762	-0.155371	0.242058	-0.641875	0.520954	0.920686
ATHE_RS00260	1613.98	-0.154799	0.17061	-0.90733	0.364232	0.847237
ATHE_RS04265	7254.13	-0.154344	0.148118	-1.04203	0.297396	0.793447
ATHE_RS00600	1343.15	-0.153821	0.197356	-0.779406	0.43574	0.884546
ATHE_RS08585	30018.4	-0.15362	0.22872	-0.67165	0.501807	0.916988
ATHE_RS13215	156.939	-0.153353	0.171353	-0.894955	0.370811	0.848202
ATHE_RS03920	27738.2	-0.153022	0.17444	-0.877217	0.380369	0.856225
glgC	24363.7	-0.152583	0.150983	-1.0106	0.312209	0.80312
ATHE_RS09225	1819.13	-0.152041	0.17763	-0.855938	0.392032	0.862763
ATHE_RS00205	1227.63	-0.151862	0.102179	-1.48624	0.137216	0.61317
ATHE_RS13410	37.7103	-0.151621	0.259828	-0.583542	0.559528	0.938195
ATHE_RS10100	111.888	-0.151448	0.245086	-0.61794	0.536615	0.923274
ATHE_RS05105	58.9582	-0.150956	0.19985	-0.755346	0.450042	0.891968
ATHE_RS09315	4314.25	-0.150845	0.173412	-0.869864	0.384374	0.860047
ATHE_RS09335	7839.71	-0.15058	0.201953	-0.745615	0.4559	0.896692
ATHE_RS05410	413.734	-0.150073	0.127626	-1.17588	0.239642	0.741657
metX	2488.21	-0.14983	0.119305	-1.25586	0.209165	0.702517
ATHE_RS06955	108.99	-0.149398	0.238396	-0.62668	0.530869	0.922125
ATHE_RS09870	848.244	-0.149308	0.207652	-0.719031	0.472122	0.9058
ATHE_RS09375	64.9332	-0.148869	0.194101	-0.766967	0.443101	0.886943
ATHE_RS06800	3.23095	-0.148774	0.292844	-0.508032	0.611431	0.956044
ATHE_RS10615	4235.76	-0.148663	0.149087	-0.997154	0.31869	0.806378
ATHE_RS05970	2878.65	-0.148453	0.182624	-0.81289	0.416281	0.874571
ATHE_RS07515	2965.14	-0.147963	0.149243	-0.991427	0.321477	0.810429
ATHE_RS11690	8359.18	-0.147943	0.172955	-0.855385	0.392338	0.862763
ATHE_RS06405	4990.18	-0.147921	0.151104	-0.978934	0.327612	0.816919
ATHE_RS05005	8898.44	-0.147691	0.225534	-0.65485	0.512564	0.919057
ATHE_RS04500	659.42	-0.147075	0.202452	-0.72647	0.46755	0.904376
ATHE_RS03915	5286.68	-0.147023	0.187284	-0.785027	0.432438	0.882473
pyrH	24728.6	-0.146626	0.157908	-0.928548	0.353123	0.840206
ATHE_RS04275	1650.13	-0.146198	0.170978	-0.855069	0.392513	0.862763
ATHE_RS01415	7.94883	-0.145999	0.317447	-0.459915	0.645577	0.960296
ATHE_RS06295	553.838	-0.145882	0.148949	-0.979407	0.327379	0.816919
ATHE_RS12055	40764.2	-0.145174	0.205248	-0.707308	0.479375	0.908112
ATHE_RS01310	9317.35	-0.145042	0.115324	-1.25769	0.208504	0.702517
ATHE_RS08380	2873.64	-0.14473	0.178295	-0.811743	0.416939	0.874571
ATHE_RS01110	65.5771	-0.144667	0.215866	-0.670172	0.502748	0.916988
ATHE_RS08740	5158.37	-0.14424	0.250658	-0.575445	0.56499	0.939799
ATHE_RS10685	101518	-0.144087	0.164099	-0.878051	0.379916	0.855918
ATHE_RS01380	1.88985	-0.143287	0.27571	-0.519704	0.60327	0.956044
ATHE_RS10855	10360.5	-0.143169	0.108045	-1.32509	0.185141	0.672952
ATHE_RS09795	16666.8	-0.143151	0.196211	-0.729577	0.465649	0.903225
ATHE_RS11455	160.816	-0.14313	0.299228	-0.47833	0.632415	0.956497
ATHE_RS08125	17600.6	-0.143089	0.28358	-0.50458	0.613854	0.956044
ATHE_RS02735	6221.67	-0.142982	0.11731	-1.21884	0.222905	0.719309
ATHE_RS11915	7332.51	-0.142925	0.157559	-0.907121	0.364343	0.847237
ATHE_RS13920	9169.88	-0.142855	0.235898	-0.605578	0.544795	0.927281
ATHE_RS06580	7429.7	-0.142672	0.245728	-0.58061	0.561504	0.939011
ATHE_RS05245	808.216	-0.14234	0.160917	-0.884559	0.376395	0.852517
ATHE_RS03490	36.4783	-0.141873	0.229548	-0.618054	0.53654	0.923274
ATHE_RS09105	3081.88	-0.141698	0.129436	-1.09473	0.273634	0.770257
ATHE_RS03735	19735.9	-0.141675	0.144158	-0.982779	0.325716	0.815947
ATHE_RS09360	38582.7	-0.141384	0.189844	-0.744736	0.456432	0.896692
ATHE_RS12670	778.202	-0.140811	0.20538	-0.68561	0.492959	0.913149
ATHE_RS10440	356.568	-0.14074	0.228923	-0.614792	0.538692	0.923274
ATHE_RS00280	1657.42	-0.140737	0.121195	-1.16124	0.245543	0.747579
ATHE_RS02230	5572.43	-0.140691	0.215009	-0.654349	0.512887	0.919057
ATHE_RS07505	2048.61	-0.140512	0.183222	-0.766895	0.443144	0.886943
ATHE_RS02000	148.693	-0.140282	0.212374	-0.660543	0.508906	0.918758
ATHE_RS13840	43230.3	-0.140216	0.200294	-0.70005	0.483896	0.90842
ATHE_RS00450	34.4621	-0.139212	0.266817	-0.521752	0.601843	0.955329
ATHE_RS08470	12294.6	-0.139195	0.171599	-0.811161	0.417273	0.874595
ATHE_RS01355	102.885	-0.138718	0.202344	-0.685557	0.492993	0.913149
ATHE_RS11460	2131.3	-0.138645	0.197074	-0.703518	0.481733	0.908112
ATHE_RS03895	3028.39	-0.138563	0.121474	-1.14067	0.254005	0.756738
ATHE_RS06165	2684.5	-0.138027	0.131038	-1.05334	0.292186	0.789108
ATHE_RS06705	4175.72	-0.137735	0.122833	-1.12132	0.262151	0.761447
ATHE_RS03730	4057.41	-0.137565	0.116828	-1.1775	0.238997	0.740508
ATHE_RS06145	669.684	-0.13754	0.122546	-1.12235	0.261714	0.761447
ATHE_RS06640	715.743	-0.137391	0.102017	-1.34674	0.178062	0.670127
ATHE_RS01780	6630.45	-0.13726	0.185639	-0.739392	0.459669	0.89941
ATHE_RS06730	4165.46	-0.136732	0.105181	-1.29997	0.19361	0.681564
ATHE_RS10115	28.8364	-0.13672	0.265485	-0.514982	0.606566	0.956044
ATHE_RS07960	1545.57	-0.136646	0.084401	-1.619	0.105446	0.548069
ATHE_RS02505	8333.26	-0.13652	0.161607	-0.84477	0.398239	0.868196
ATHE_RS03740	5646.3	-0.136452	0.170679	-0.799465	0.424021	0.876321
ATHE_RS12480	9082.69	-0.136308	0.191295	-0.712557	0.47612	0.908065
ATHE_RS08440	810.792	-0.135997	0.125096	-1.08714	0.276976	0.770257
ATHE_RS07510	8104.6	-0.135403	0.193222	-0.700765	0.48345	0.90842
ATHE_RS08905	18382.9	-0.135156	0.168309	-0.803026	0.42196	0.876321
ATHE_RS03655	302.526	-0.134951	0.156835	-0.860463	0.389534	0.862763
ATHE_RS04600	117.549	-0.134551	0.212349	-0.633632	0.526321	0.921829
ATHE_RS07660	20906.4	-0.134188	0.188956	-0.710155	0.477608	0.908065
ATHE_RS06315	1025.14	-0.133481	0.191178	-0.6982	0.485052	0.90842
ATHE_RS12920	61.8599	-0.133371	0.245246	-0.543824	0.586562	0.949285
ATHE_RS10960	3403.96	-0.133266	0.145136	-0.918213	0.358508	0.844592
ATHE_RS12810	137.288	-0.132578	0.150104	-0.883245	0.377104	0.852517
ATHE_RS09110	3638.21	-0.132483	0.162955	-0.813005	0.416215	0.874571
ATHE_RS01315	4517.72	-0.13222	0.119035	-1.11076	0.266671	0.766607
ATHE_RS06070	5494.82	-0.13208	0.099993	-1.32089	0.186539	0.672952
ATHE_RS06990	166.754	-0.131999	0.19334	-0.682729	0.494778	0.91458
ATHE_RS03745	5675.37	-0.13179	0.155871	-0.845506	0.397828	0.868106
ATHE_RS13405	443.126	-0.131412	0.17216	-0.763311	0.445278	0.888025
ATHE_RS02995	515.495	-0.130971	0.18788	-0.697098	0.485741	0.90842
ATHE_RS12265	98.6228	-0.130129	0.291636	-0.446202	0.655451	0.964975
ATHE_RS08660	2295.35	-0.13006	0.177154	-0.734166	0.462847	0.902681
ATHE_RS01740	21278.3	-0.129956	0.10407	-1.24873	0.211764	0.703738
ATHE_RS09230	1361.55	-0.129737	0.178996	-0.724803	0.468573	0.904416
ATHE_RS11045	221.775	-0.129653	0.156855	-0.82658	0.408475	0.869615
ATHE_RS09010	120.104	-0.129624	0.19153	-0.676784	0.498543	0.916988
ATHE_RS11680	3913.73	-0.129452	0.155131	-0.834471	0.404016	0.86919
ATHE_RS02605	249.817	-0.128943	0.160526	-0.803252	0.421829	0.876321
ATHE_RS07675	6191.68	-0.128571	0.206196	-0.623537	0.532932	0.923246
ATHE_RS11655	658.763	-0.127832	0.202613	-0.630917	0.528095	0.921829
ATHE_RS02915	4042.78	-0.127641	0.158795	-0.80381	0.421507	0.876321
ATHE_RS03505	1168.08	-0.127499	0.14449	-0.882406	0.377557	0.852732
ATHE_RS08995	61.7665	-0.12749	0.19008	-0.670719	0.5024	0.916988
ATHE_RS08730	1193.76	-0.126987	0.245164	-0.517968	0.604481	0.956044
ATHE_RS01915	35.5362	-0.126877	0.242094	-0.524082	0.600221	0.954433
ATHE_RS06865	534.047	-0.126458	0.210795	-0.599912	0.548565	0.93019
ATHE_RS10315	45.2845	-0.126348	0.245516	-0.514621	0.606818	0.956044
ATHE_RS11530	7533.02	-0.126108	0.198994	-0.633728	0.526258	0.921829
ATHE_RS06780	339.268	-0.125946	0.13926	-0.904392	0.365788	0.847237
ATHE_RS02265	86874.6	-0.12559	0.143939	-0.872522	0.382924	0.85912
ATHE_RS07820	55.4089	-0.125302	0.221357	-0.566061	0.571352	0.941926
ATHE_RS00340	119.018	-0.12516	0.21852	-0.572763	0.566805	0.94072
ATHE_RS10295	1758.49	-0.12515	0.137081	-0.912966	0.361261	0.847007
ATHE_RS13700	2246.16	-0.124907	0.173636	-0.719365	0.471916	0.9058
upp	2551.1	-0.124645	0.197603	-0.630785	0.528181	0.921829
ATHE_RS09645	3339.76	-0.12456	0.173438	-0.71818	0.472646	0.9058
ATHE_RS10970	66.9936	-0.124496	0.266177	-0.46772	0.639985	0.960296
ATHE_RS06670	953.856	-0.12388	0.16257	-0.76201	0.446054	0.888826
ATHE_RS08385	1519.08	-0.122823	0.184981	-0.663974	0.506707	0.91726
ATHE_RS07500	6332.63	-0.121063	0.170513	-0.709995	0.477708	0.908065
ATHE_RS11810	2843.75	-0.120828	0.151519	-0.797444	0.425193	0.876321
ATHE_RS06630	14312.2	-0.119882	0.11461	-1.04599	0.295564	0.790116
ATHE_RS05365	8296.11	-0.119848	0.133122	-0.900282	0.36797	0.848202
ATHE_RS01745	4420.87	-0.119629	0.14264	-0.838679	0.40165	0.86919
ribH	711.451	-0.119259	0.311174	-0.383257	0.701529	0.966329
ATHE_RS02940	5333.79	-0.119114	0.18168	-0.655627	0.512064	0.919057
ATHE_RS00565	127.853	-0.119063	0.192236	-0.619361	0.535678	0.923274
ATHE_RS08030	1370.25	-0.118217	0.189349	-0.624331	0.53241	0.923246
ATHE_RS00820	455.36	-0.118181	0.186207	-0.634675	0.52564	0.921829
ATHE_RS07835	10907.1	-0.118037	0.213306	-0.553369	0.580011	0.945616
ATHE_RS09320	466.986	-0.117862	0.121333	-0.971394	0.331352	0.819437
ATHE_RS13665	1097.68	-0.117597	0.179974	-0.653412	0.513491	0.919057
ATHE_RS04935	5885.45	-0.117147	0.124297	-0.94247	0.345952	0.837094
ATHE_RS03985	244.401	-0.117118	0.196193	-0.596952	0.550539	0.931741
ATHE_RS12425	605.863	-0.116735	0.174933	-0.667311	0.504574	0.916988
ATHE_RS12080	4540.85	-0.116108	0.212036	-0.547584	0.583978	0.94752
ATHE_RS01070	253.596	-0.116046	0.17218	-0.673981	0.500324	0.916988
ATHE_RS09400	5669.58	-0.115698	0.136525	-0.847454	0.396742	0.86756
ATHE_RS06665	4547.23	-0.115453	0.108046	-1.06855	0.285271	0.779529
ATHE_RS05195	8855.35	-0.115367	0.109958	-1.04919	0.294092	0.790116
ATHE_RS03565	315.153	-0.115028	0.17774	-0.647167	0.517524	0.920686
ATHE_RS00075	190.822	-0.114903	0.187098	-0.614131	0.539129	0.923274
ATHE_RS02555	478.607	-0.114616	0.113614	-1.00883	0.313058	0.80312
ATHE_RS11675	2809.85	-0.114458	0.225563	-0.507434	0.611851	0.956044
ATHE_RS06335	7335.91	-0.114293	0.116371	-0.982142	0.32603	0.815979
ATHE_RS07765	4756.89	-0.114214	0.146071	-0.781912	0.434266	0.883292
ATHE_RS06965	715.815	-0.113917	0.226833	-0.502204	0.615524	0.956044
ATHE_RS02355	35292.7	-0.113773	0.192671	-0.590502	0.554854	0.933684
ATHE_RS06785	196.465	-0.113343	0.175968	-0.644109	0.519505	0.920686
ATHE_RS03650	1862.42	-0.113187	0.13133	-0.861849	0.388771	0.862763
ATHE_RS05775	7101.86	-0.11296	0.270876	-0.417019	0.676664	0.964975
ATHE_RS00120	1232.82	-0.112854	0.177051	-0.637411	0.523857	0.921829
ATHE_RS13860	104.939	-0.112755	0.249068	-0.45271	0.650758	0.962979
ATHE_RS00290	1667.46	-0.112674	0.156445	-0.720217	0.471391	0.9058
ATHE_RS06720	1299.29	-0.112545	0.123003	-0.914976	0.360204	0.845996
ATHE_RS07655	33427.2	-0.11246	0.180635	-0.622581	0.53356	0.923246
ATHE_RS05980	289.909	-0.112438	0.157422	-0.714251	0.475072	0.90726
ATHE_RS01325	7318.42	-0.112438	0.162623	-0.691403	0.489312	0.910067
ATHE_RS13040	36.3704	-0.111723	0.259308	-0.43085	0.666577	0.964975
ATHE_RS03145	3170.42	-0.111595	0.177516	-0.628652	0.529577	0.921829
ATHE_RS11375	60.0519	-0.111523	0.215835	-0.516705	0.605362	0.956044
ATHE_RS11200	172.419	-0.111401	0.17276	-0.64483	0.519037	0.920686
ATHE_RS08615	5211.98	-0.111354	0.182639	-0.609697	0.542062	0.924295
ATHE_RS03280	2928.55	-0.111284	0.141295	-0.787603	0.430929	0.881722
ATHE_RS04925	1173.86	-0.111011	0.108186	-1.02611	0.30484	0.797944
ATHE_RS03725	2877.56	-0.11086	0.0932787	-1.18848	0.234643	0.732887
ATHE_RS06025	8751.72	-0.110644	0.174388	-0.63447	0.525774	0.921829
ATHE_RS01530	1528.77	-0.110321	0.144432	-0.763821	0.444974	0.888025
ATHE_RS08825	521.239	-0.109493	0.179585	-0.609701	0.54206	0.924295
ATHE_RS00315	1092.41	-0.109419	0.207284	-0.527871	0.597589	0.95242
ATHE_RS13460	118.524	-0.109212	0.187481	-0.582523	0.560215	0.938195
ATHE_RS08020	2741.26	-0.108473	0.145226	-0.746924	0.455109	0.896692
ATHE_RS03495	226.559	-0.108276	0.155313	-0.697147	0.485711	0.90842
ATHE_RS09175	56421.4	-0.108045	0.2221	-0.486471	0.626634	0.956497
ATHE_RS08005	561.833	-0.107733	0.118169	-0.91169	0.361932	0.847237
ATHE_RS03115	18902.4	-0.107681	0.134983	-0.797742	0.42502	0.876321
ATHE_RS01240	462.547	-0.10743	0.253525	-0.423745	0.671752	0.964975
ATHE_RS02205	8301.17	-0.107427	0.128375	-0.836827	0.40269	0.86919
ATHE_RS06030	44855	-0.107381	0.211057	-0.50878	0.610907	0.956044
ATHE_RS08820	4490.16	-0.107068	0.200275	-0.534606	0.592923	0.949964
ATHE_RS11805	1062.26	-0.107065	0.128457	-0.833474	0.404578	0.86919
ATHE_RS07065	807.849	-0.106968	0.212236	-0.504004	0.614259	0.956044
ATHE_RS08875	8131.14	-0.106547	0.191451	-0.556522	0.577854	0.944575
ATHE_RS09990	656.763	-0.106515	0.165035	-0.645411	0.518661	0.920686
ATHE_RS03645	684.64	-0.105967	0.149409	-0.709239	0.478176	0.908065
ATHE_RS02600	15165.3	-0.105843	0.16097	-0.657534	0.510837	0.919057
ATHE_RS00305	3068.71	-0.105803	0.150423	-0.703372	0.481824	0.908112
ATHE_RS11815	211.011	-0.105665	0.203487	-0.519274	0.60357	0.956044
ATHE_RS06060	9299.36	-0.105642	0.068621	-1.5395	0.123683	0.585414
ATHE_RS12370	364.041	-0.105524	0.144477	-0.730386	0.465154	0.903225
ATHE_RS08725	4957.65	-0.105495	0.261274	-0.403771	0.686381	0.964975
ATHE_RS10560	13329.3	-0.105341	0.111792	-0.942298	0.34604	0.837094
ATHE_RS01165	168.053	-0.105333	0.176149	-0.597976	0.549856	0.931213
ATHE_RS07035	1626.61	-0.104836	0.188611	-0.555832	0.578326	0.944575
ATHE_RS02370	35.7441	-0.104291	0.258279	-0.40379	0.686367	0.964975
ATHE_RS10470	892.266	-0.104134	0.151228	-0.688586	0.491084	0.91086
ATHE_RS10800	7416.86	-0.103068	0.126487	-0.814849	0.415159	0.874571
ATHE_RS00840	508.424	-0.102445	0.153663	-0.666685	0.504974	0.916988
ATHE_RS07285	1084.98	-0.102059	0.200565	-0.508858	0.610852	0.956044
ATHE_RS02950	4981.88	-0.102033	0.269556	-0.378521	0.705043	0.967945
ATHE_RS08400	2684.68	-0.101704	0.158921	-0.639968	0.522193	0.921237
ATHE_RS12560	29.828	-0.10118	0.244736	-0.413427	0.679294	0.964975
ATHE_RS05270	2994.21	-0.10092	0.142626	-0.707583	0.479204	0.908112
ATHE_RS06725	8804.82	-0.100558	0.122825	-0.818709	0.412953	0.874336
ATHE_RS08200	26531.8	-0.099525	0.0782437	-1.27199	0.203377	0.691024
ATHE_RS02935	93.1161	-0.09933	0.231728	-0.428648	0.668179	0.964975
ATHE_RS11685	568.854	-0.0990427	0.181272	-0.546375	0.584808	0.947732
ATHE_RS12505	24070.5	-0.0990068	0.127786	-0.774788	0.438465	0.885803
ATHE_RS03935	1416.62	-0.09864	0.214819	-0.459177	0.646107	0.960296
ATHE_RS04010	31570.4	-0.0984625	0.089538	-1.09967	0.271475	0.770257
ATHE_RS06065	5778.58	-0.0982032	0.129533	-0.758132	0.448372	0.890822
ATHE_RS06660	1859.88	-0.0980804	0.122303	-0.801946	0.422584	0.876321
ATHE_RS05610	3481.06	-0.0979685	0.201863	-0.485322	0.627448	0.956497
ATHE_RS02090	941.406	-0.0977463	0.13622	-0.717562	0.473027	0.9058
ATHE_RS09470	108.405	-0.0974829	0.21906	-0.445006	0.656316	0.964975
ATHE_RS10150	546.963	-0.0968069	0.180906	-0.535124	0.592564	0.949964
ATHE_RS01320	24648.3	-0.0966547	0.174832	-0.552844	0.58037	0.945633
ATHE_RS05780	8125.97	-0.095645	0.280061	-0.341514	0.732716	0.973675
ATHE_RS08195	3537.59	-0.0956287	0.164043	-0.58295	0.559927	0.938195
ATHE_RS03210	2058.46	-0.0955533	0.109369	-0.873677	0.382294	0.858419
ATHE_RS06625	1503.71	-0.0955365	0.154784	-0.617225	0.537086	0.923274
ATHE_RS12645	229.506	-0.0952679	0.20421	-0.46652	0.640844	0.960296
ATHE_RS00615	1804.16	-0.0945794	0.175246	-0.539694	0.589408	0.949571
ATHE_RS08900	34392.5	-0.0942423	0.181359	-0.519644	0.603312	0.956044
ATHE_RS07470	3385.6	-0.0941402	0.140006	-0.672399	0.50133	0.916988
ATHE_RS10125	6.4225	-0.0937702	0.31659	-0.296188	0.767086	0.985422
ATHE_RS10595	911.715	-0.0930156	0.183101	-0.508001	0.611453	0.956044
ATHE_RS03155	3640.37	-0.0929672	0.190201	-0.488784	0.624995	0.956497
ATHE_RS04825	125.661	-0.0929622	0.236238	-0.393511	0.693942	0.964975
ATHE_RS05080	12897.5	-0.0929017	0.160531	-0.578714	0.562783	0.939011
ATHE_RS03285	17557.5	-0.0928079	0.102422	-0.906132	0.364866	0.847237
ATHE_RS11550	4.99659	-0.092654	0.315216	-0.293938	0.768805	0.985779
ATHE_RS10690	15300.1	-0.0926279	0.189392	-0.48908	0.624785	0.956497
ATHE_RS02375	76.2626	-0.0925475	0.261742	-0.353582	0.723652	0.972872
ATHE_RS13535	16.9854	-0.0924058	0.280216	-0.329766	0.741577	0.973894
ATHE_RS07525	14814.3	-0.0921452	0.272966	-0.33757	0.735687	0.973894
ATHE_RS01455	2.94199	-0.0921269	0.265794	-0.34661	0.728884	0.973675
ATHE_RS06860	1477.03	-0.0920126	0.153744	-0.59848	0.54952	0.931213
ileS	50170.8	-0.0919323	0.111573	-0.823967	0.409958	0.870037
ATHE_RS05990	1179.2	-0.0918899	0.157708	-0.582658	0.560124	0.938195
ATHE_RS04960	57.1606	-0.0918158	0.263031	-0.349069	0.727038	0.973155
ATHE_RS13395	249.568	-0.0915679	0.225097	-0.406793	0.68416	0.964975
ATHE_RS07495	8522.9	-0.0915067	0.161468	-0.566716	0.570907	0.941926
ATHE_RS00370	26.9727	-0.0914768	0.292056	-0.313217	0.754116	0.979235
ATHE_RS06970	6169.1	-0.0910877	0.27619	-0.329801	0.741551	0.973894
ATHE_RS04370	315.535	-0.090848	0.181873	-0.499515	0.617417	0.956044
ATHE_RS03860	1043.3	-0.0908365	0.152288	-0.596479	0.550856	0.931741
ATHE_RS08255	262.534	-0.0908351	0.179703	-0.505473	0.613226	0.956044
ATHE_RS10740	28184.9	-0.090545	0.217437	-0.416419	0.677104	0.964975
ATHE_RS09925	24.2944	-0.0904276	0.27225	-0.332149	0.739776	0.973894
ATHE_RS03980	58.0868	-0.0903799	0.268706	-0.336352	0.736605	0.973894
ATHE_RS06110	8556.88	-0.0899575	0.13375	-0.672578	0.501216	0.916988
ATHE_RS01205	19226.3	-0.0896678	0.128478	-0.697923	0.485225	0.90842
ATHE_RS09810	179.325	-0.0894856	0.160252	-0.558407	0.576567	0.943995
ATHE_RS10235	3433.91	-0.0894346	0.144038	-0.620912	0.534658	0.923274
ATHE_RS04305	1372.22	-0.0891327	0.135158	-0.659472	0.509592	0.919057
ATHE_RS07145	3464.08	-0.0890768	0.113033	-0.788064	0.430659	0.881722
ATHE_RS06095	2787.22	-0.0885364	0.177989	-0.497425	0.618889	0.956044
ATHE_RS01195	5658.06	-0.0884577	0.139957	-0.632035	0.527364	0.921829
ATHE_RS13525	135.173	-0.0882345	0.203523	-0.433536	0.664625	0.964975
ATHE_RS03080	451.956	-0.0880691	0.128729	-0.684144	0.493885	0.913663
ATHE_RS10180	61.7227	-0.0880378	0.213354	-0.412638	0.679872	0.964975
ATHE_RS03400	850.579	-0.088009	0.18693	-0.470812	0.637775	0.960296
ATHE_RS09785	4361.07	-0.0877399	0.169544	-0.517505	0.604803	0.956044
ATHE_RS00960	1456.43	-0.0874586	0.130559	-0.669881	0.502934	0.916988
ATHE_RS04290	2629.6	-0.0869944	0.11339	-0.767212	0.442955	0.886943
ATHE_RS00310	2814.26	-0.0869743	0.189197	-0.459703	0.64573	0.960296
ATHE_RS02830	1371.81	-0.0868897	0.163317	-0.53203	0.594705	0.950108
ATHE_RS13490	2.9581	-0.0867787	0.28029	-0.309603	0.756863	0.980392
ATHE_RS07075	7047.21	-0.0867113	0.101042	-0.85817	0.390799	0.862763
ATHE_RS08680	16928.2	-0.0859765	0.175196	-0.490746	0.623606	0.956497
ATHE_RS08535	199.363	-0.0858092	0.16624	-0.516176	0.605731	0.956044
ATHE_RS08215	4397.94	-0.0852374	0.0810589	-1.05155	0.293007	0.789514
ATHE_RS04380	9269.25	-0.0847095	0.116139	-0.729382	0.465768	0.903225
ATHE_RS05075	40361.7	-0.0844966	0.13162	-0.641975	0.520889	0.920686
ATHE_RS12830	9.68487	-0.0840213	0.314014	-0.267572	0.789029	0.988543
ATHE_RS07160	33947.6	-0.0839725	0.220177	-0.381387	0.702916	0.966329
ATHE_RS04800	2877.99	-0.083679	0.14771	-0.56651	0.571047	0.941926
ATHE_RS09300	10.5695	-0.08356	0.306132	-0.272954	0.784889	0.988543
ATHE_RS02490	2716.72	-0.0833839	0.116098	-0.718218	0.472623	0.9058
ATHE_RS09025	126.54	-0.083359	0.188065	-0.443246	0.657588	0.964975
ATHE_RS08395	5883.59	-0.0831326	0.173751	-0.478459	0.632324	0.956497
ATHE_RS11545	3.37019	-0.0828539	0.2754	-0.30085	0.763529	0.98412
ATHE_RS05600	7870.79	-0.0824806	0.131917	-0.625246	0.53181	0.923167
ATHE_RS11695	230.488	-0.0824504	0.170582	-0.483349	0.628848	0.956497
ATHE_RS04520	975.507	-0.0823455	0.126694	-0.649957	0.51572	0.920006
ATHE_RS06515	572.082	-0.0820655	0.18858	-0.435177	0.663434	0.964975
ATHE_RS12520	164.045	-0.0820343	0.167747	-0.489036	0.624816	0.956497
ATHE_RS02025	82.9715	-0.0818071	0.225121	-0.363392	0.716312	0.97183
ATHE_RS07260	4648.67	-0.0816867	0.126784	-0.644298	0.519382	0.920686
ATHE_RS03850	1522.21	-0.0816235	0.193634	-0.421535	0.673364	0.964975
ATHE_RS07940	87.8593	-0.0811369	0.216831	-0.374193	0.70826	0.969071
ATHE_RS05765	5062.43	-0.081021	0.250205	-0.323819	0.746075	0.975083
ATHE_RS13820	656.259	-0.0809934	0.160005	-0.506193	0.612722	0.956044
ATHE_RS09130	22440.7	-0.0806264	0.160832	-0.501308	0.616154	0.956044
ATHE_RS11730	3384.6	-0.0803121	0.146944	-0.54655	0.584688	0.947732
ATHE_RS01750	3559.74	-0.0802657	0.148131	-0.541856	0.587918	0.949363
ATHE_RS06925	16.3471	-0.0792853	0.298179	-0.265898	0.790317	0.988543
ATHE_RS13370	167.655	-0.0791978	0.200923	-0.39417	0.693456	0.964975
ATHE_RS02395	1.55026	-0.0791738	0.261179	-0.30314	0.761783	0.982431
ATHE_RS03225	21597.2	-0.0791177	0.206642	-0.382873	0.701814	0.966329
ATHE_RS00845	679.983	-0.0787654	0.14934	-0.527422	0.597901	0.95242
ATHE_RS13015	14468.5	-0.0782776	0.111315	-0.703211	0.481924	0.908112
ATHE_RS02500	22634.8	-0.077705	0.124977	-0.621753	0.534105	0.923274
ATHE_RS05020	4563.34	-0.0775032	0.198834	-0.389789	0.696692	0.96607
ATHE_RS09780	2316.96	-0.0773242	0.145438	-0.531663	0.59496	0.950108
ATHE_RS11645	1698.71	-0.0772949	0.203153	-0.380476	0.703592	0.966681
ATHE_RS12885	3333.68	-0.0772899	0.142608	-0.541974	0.587836	0.949363
ATHE_RS06050	1669.87	-0.0769949	0.156678	-0.491421	0.623129	0.956497
ATHE_RS05810	5119.1	-0.0767007	0.151054	-0.507769	0.611615	0.956044
ATHE_RS04415	807.894	-0.0764823	0.140734	-0.543453	0.586818	0.949285
ATHE_RS05340	527.033	-0.076417	0.218416	-0.349868	0.726438	0.973155
ATHE_RS05265	1315.77	-0.076271	0.136562	-0.558506	0.576499	0.943995
ATHE_RS05215	6769.45	-0.0758793	0.104669	-0.724947	0.468485	0.904416
ATHE_RS04645	1231.78	-0.075875	0.13358	-0.568011	0.570028	0.941926
ATHE_RS05405	5234.81	-0.075772	0.12811	-0.591458	0.554214	0.933684
ATHE_RS13660	1506.76	-0.0757113	0.128044	-0.591292	0.554325	0.933684
ATHE_RS10600	548.151	-0.075188	0.18081	-0.415841	0.677526	0.964975
secA	28013.3	-0.074927	0.116263	-0.644463	0.519276	0.920686
ATHE_RS04320	3187.06	-0.074921	0.210298	-0.356261	0.721645	0.972167
ATHE_RS11360	34260	-0.0748414	0.190824	-0.392201	0.69491	0.964975
ATHE_RS02785	1480.14	-0.074778	0.310817	-0.240585	0.809877	0.989073
ATHE_RS04430	4588.5	-0.074584	0.116131	-0.64224	0.520717	0.920686
ATHE_RS08325	13898	-0.0745667	0.157823	-0.47247	0.636592	0.960296
ATHE_RS11600	8296.62	-0.0743071	0.139383	-0.533116	0.593954	0.950108
ATHE_RS06020	4630.16	-0.0740116	0.194103	-0.381302	0.702979	0.966329
ATHE_RS02440	0.489306	-0.0738605	0.169094	-0.436803	0.662255	0.964975
ATHE_RS09580	1307.19	-0.0738222	0.215984	-0.341795	0.732505	0.973675
ATHE_RS08715	7790.56	-0.073617	0.232331	-0.316863	0.751348	0.978197
ATHE_RS01275	55.1935	-0.0735381	0.239034	-0.307647	0.758351	0.980714
ATHE_RS11710	132.675	-0.0734365	0.170166	-0.431558	0.666063	0.964975
ATHE_RS09235	3434.25	-0.0733299	0.190079	-0.385787	0.699655	0.966329
ATHE_RS12865	3563.68	-0.072978	0.123079	-0.592938	0.553223	0.933684
ATHE_RS10075	13024.5	-0.0725864	0.260615	-0.278519	0.780614	0.988543
ATHE_RS13635	8973	-0.0725417	0.134808	-0.53811	0.590501	0.949571
ATHE_RS03405	1343.7	-0.0718084	0.167581	-0.428499	0.668288	0.964975
ATHE_RS11910	5570.57	-0.0717044	0.128189	-0.559365	0.575913	0.943995
ATHE_RS13545	21.8956	-0.0716028	0.286132	-0.250244	0.802399	0.988543
ATHE_RS07780	9512.69	-0.0713131	0.169636	-0.42039	0.674201	0.964975
ATHE_RS08090	9988.76	-0.0712742	0.151667	-0.46994	0.638398	0.960296
ATHE_RS11900	6431.06	-0.0704833	0.183631	-0.383832	0.701103	0.966329
ATHE_RS06875	220.267	-0.0704681	0.210693	-0.334458	0.738034	0.973894
ATHE_RS04540	89.3058	-0.0703505	0.191623	-0.36713	0.713522	0.969733
ATHE_RS06185	6772.35	-0.0701615	0.138881	-0.50519	0.613425	0.956044
ATHE_RS02100	1261.09	-0.0701329	0.129976	-0.539583	0.589485	0.949571
ATHE_RS10450	1482.73	-0.0700688	0.220183	-0.31823	0.750311	0.977317
ATHE_RS09275	10.7739	-0.0700017	0.308281	-0.227071	0.820369	0.991325
ATHE_RS11125	1947.55	-0.0699248	0.166269	-0.420553	0.674081	0.964975
ATHE_RS07265	5394.78	-0.0696034	0.0970605	-0.717114	0.473304	0.9058
ATHE_RS03220	3725.21	-0.0694407	0.116683	-0.595124	0.551761	0.932107
ATHE_RS10240	4129.11	-0.0694134	0.143159	-0.484869	0.627769	0.956497
ATHE_RS05595	7838.65	-0.0691252	0.140546	-0.491833	0.622838	0.956497
ATHE_RS12820	98.3629	-0.0685422	0.201685	-0.339848	0.733971	0.973833
ATHE_RS08720	2988.63	-0.0681587	0.250067	-0.272562	0.78519	0.988543
ATHE_RS11245	416.501	-0.0680722	0.232476	-0.292814	0.769664	0.985928
ATHE_RS10280	2402.98	-0.0678798	0.143718	-0.472312	0.636704	0.960296
ATHE_RS08745	10404.2	-0.0678325	0.223452	-0.303566	0.761459	0.982431
ATHE_RS00245	6006.79	-0.0674229	0.114131	-0.590749	0.554688	0.933684
ATHE_RS07015	111347	-0.0672306	0.183021	-0.367339	0.713366	0.969733
ATHE_RS08330	2653.52	-0.0670418	0.239638	-0.279763	0.779659	0.988543
ATHE_RS11235	2381.93	-0.0669777	0.193529	-0.346086	0.729278	0.973675
ATHE_RS13970	97.4002	-0.0667855	0.2269	-0.294339	0.768499	0.985779
ATHE_RS04705	1295.41	-0.0665962	0.0936131	-0.711398	0.476838	0.908065
ATHE_RS05820	30683.1	-0.0665643	0.155441	-0.428229	0.668484	0.964975
ATHE_RS06160	878.855	-0.0664992	0.167015	-0.398162	0.690511	0.964975
ATHE_RS08690	8575.12	-0.0662775	0.189004	-0.350667	0.725838	0.973155
ATHE_RS06340	34745.7	-0.065858	0.103722	-0.634949	0.525462	0.921829
ATHE_RS00710	3805.61	-0.0658486	0.317715	-0.207257	0.835809	0.99191
ATHE_RS07755	2802.5	-0.0658394	0.0841055	-0.782819	0.433733	0.883292
ATHE_RS00805	42149.2	-0.0656898	0.1921	-0.341956	0.732384	0.973675
ATHE_RS01080	125.134	-0.0656888	0.211178	-0.311058	0.755756	0.980167
ATHE_RS03855	6403.02	-0.0656361	0.168617	-0.389262	0.697083	0.96607
ATHE_RS05095	55.0248	-0.0655159	0.241733	-0.271026	0.786371	0.988543
ATHE_RS10965	1784.94	-0.0654981	0.0986505	-0.66394	0.506729	0.91726
ATHE_RS02350	234.37	-0.0652417	0.230707	-0.282791	0.777337	0.988543
ATHE_RS12490	36.0414	-0.0652085	0.236045	-0.276255	0.782352	0.988543
ATHE_RS00420	71.0712	-0.0647726	0.221134	-0.292911	0.76959	0.985928
ATHE_RS12540	6.55936	-0.0643033	0.315131	-0.204053	0.838312	0.99191
ATHE_RS06790	20402.3	-0.0642182	0.133428	-0.481296	0.630306	0.956497
ATHE_RS01060	93507.4	-0.0640691	0.134017	-0.478068	0.632602	0.956497
ATHE_RS06795	13613.6	-0.0640368	0.14137	-0.452972	0.650569	0.962979
ATHE_RS06620	2511.41	-0.063713	0.0911341	-0.699113	0.484482	0.90842
ATHE_RS05715	4677.14	-0.0634058	0.130507	-0.485843	0.627078	0.956497
ATHE_RS13510	8221.11	-0.0633609	0.179369	-0.353243	0.723906	0.972872
ATHE_RS11800	2991.22	-0.0626223	0.126913	-0.493427	0.621711	0.956044
ATHE_RS06535	1556.43	-0.0625992	0.14924	-0.419454	0.674884	0.964975
ATHE_RS12805	3197.78	-0.0621209	0.133873	-0.464028	0.642628	0.960296
ATHE_RS06215	6425.71	-0.0619503	0.129317	-0.479057	0.631898	0.956497
ATHE_RS07980	1830.62	-0.0617666	0.136738	-0.451714	0.651475	0.963246
ATHE_RS09065	66487.7	-0.0616239	0.136929	-0.450044	0.652679	0.964241
ATHE_RS04905	4708.18	-0.0615043	0.121449	-0.506423	0.61256	0.956044
ATHE_RS13035	52.8851	-0.060718	0.196704	-0.308677	0.757568	0.980392
ATHE_RS13175	14516.3	-0.0606531	0.161542	-0.375463	0.707316	0.969071
ATHE_RS01365	36.8632	-0.0603345	0.268939	-0.224343	0.822491	0.991797
ATHE_RS10955	8535.14	-0.0602215	0.135323	-0.44502	0.656305	0.964975
ATHE_RS05220	4117.02	-0.0602089	0.0938287	-0.641689	0.521075	0.920686
ATHE_RS10770	2198.75	-0.060054	0.147738	-0.406489	0.684383	0.964975
ATHE_RS11495	445.979	-0.0599695	0.170569	-0.351586	0.725149	0.973155
ATHE_RS05975	716.651	-0.0599418	0.119478	-0.501697	0.615881	0.956044
ATHE_RS09100	5130.26	-0.0599379	0.114363	-0.524104	0.600206	0.954433
ATHE_RS08675	12189.9	-0.0598731	0.141407	-0.423409	0.671997	0.964975
ATHE_RS10110	259.479	-0.0597875	0.176378	-0.338974	0.734629	0.973894
ATHE_RS10635	813.114	-0.0597628	0.146388	-0.408249	0.683091	0.964975
ATHE_RS06935	33.9524	-0.0589073	0.267305	-0.220375	0.825579	0.991809
ATHE_RS06635	2943.43	-0.0585993	0.0899253	-0.651644	0.514631	0.919274
ATHE_RS05705	5435.45	-0.0585537	0.117713	-0.497428	0.618887	0.956044
glmU	10389.6	-0.0582041	0.17562	-0.33142	0.740327	0.973894
ATHE_RS06460	3818.39	-0.0580114	0.0714452	-0.811971	0.416808	0.874571
ATHE_RS04465	5684.49	-0.0578255	0.211019	-0.27403	0.784061	0.988543
ATHE_RS02635	37731.9	-0.0577228	0.173843	-0.332041	0.739859	0.973894
ATHE_RS13515	59.3009	-0.0574206	0.232029	-0.247472	0.804543	0.988543
ATHE_RS04410	1581.19	-0.0573034	0.118138	-0.485053	0.627639	0.956497
dnaE	8057.04	-0.057212	0.117928	-0.485144	0.627574	0.956497
ATHE_RS05760	2122.48	-0.0571636	0.240889	-0.237302	0.812422	0.989073
ATHE_RS01575	4850.26	-0.0571217	0.139254	-0.410197	0.681662	0.964975
ATHE_RS08015	10340.3	-0.0569358	0.121257	-0.469547	0.638679	0.960296
ATHE_RS05290	22587.6	-0.0568462	0.10004	-0.568235	0.569875	0.941926
ATHE_RS06710	4353	-0.0563315	0.114053	-0.493906	0.621372	0.956044
ATHE_RS01065	208.276	-0.0562416	0.137584	-0.408779	0.682702	0.964975
ATHE_RS03545	12668.5	-0.0561134	0.172632	-0.325046	0.745146	0.97481
ATHE_RS05805	10881.4	-0.0560817	0.114861	-0.488257	0.625368	0.956497
ATHE_RS07195	14662	-0.0557652	0.209236	-0.266518	0.78984	0.988543
ATHE_RS10880	692.986	-0.0550798	0.160708	-0.342733	0.731799	0.973675
ATHE_RS05590	2006.47	-0.0550155	0.113772	-0.483557	0.6287	0.956497
ATHE_RS10245	6094.1	-0.054813	0.136892	-0.40041	0.688855	0.964975
ATHE_RS00295	568.325	-0.05471	0.190471	-0.287235	0.773933	0.988231
ATHE_RS12035	1226.41	-0.0546923	0.128975	-0.424054	0.671526	0.964975
ATHE_RS11165	690.181	-0.0544799	0.152188	-0.357977	0.720361	0.972167
ATHE_RS13345	1863.47	-0.0542514	0.127263	-0.426295	0.669893	0.964975
ATHE_RS06045	1159.06	-0.0539762	0.0963621	-0.56014	0.575384	0.943995
ATHE_RS01510	2030.45	-0.0539735	0.102639	-0.525856	0.598988	0.953592
ATHE_RS01030	3263.43	-0.0538591	0.115848	-0.464914	0.641993	0.960296
ATHE_RS00190	577.741	-0.0532119	0.17099	-0.311199	0.755649	0.980167
ATHE_RS08705	5746.59	-0.0530921	0.206597	-0.256984	0.797191	0.988543
ATHE_RS00255	2171.6	-0.0529072	0.1442	-0.366902	0.713692	0.969733
ATHE_RS08665	2855.46	-0.0526997	0.165089	-0.31922	0.74956	0.977317
ATHE_RS08525	447.425	-0.0524861	0.200723	-0.261485	0.793718	0.988543
ATHE_RS01190	1209.89	-0.0523013	0.113747	-0.459804	0.645657	0.960296
ATHE_RS03750	1670.17	-0.0522722	0.213442	-0.244901	0.806533	0.988543
ATHE_RS01400	264.342	-0.0521598	0.210103	-0.248259	0.803934	0.988543
ATHE_RS06175	4767.93	-0.0521051	0.215934	-0.241301	0.809322	0.989073
ATHE_RS02495	25637.1	-0.0517148	0.122572	-0.421915	0.673087	0.964975
ATHE_RS12895	550.769	-0.0515534	0.157365	-0.327603	0.743212	0.973894
ATHE_RS02315	5637.57	-0.0513379	0.129533	-0.396332	0.69186	0.964975
ATHE_RS09680	750.42	-0.0511247	0.135371	-0.377663	0.705681	0.968077
ATHE_RS12900	932.507	-0.0510455	0.177908	-0.286921	0.774173	0.988231
ATHE_RS07045	666.585	-0.0508916	0.169724	-0.299849	0.764292	0.984602
ATHE_RS04035	5905.43	-0.0507434	0.207437	-0.244621	0.80675	0.988543
ATHE_RS08275	30697.7	-0.0506342	0.208194	-0.243207	0.807845	0.989073
ATHE_RS05995	1880.78	-0.0506176	0.115337	-0.438866	0.660759	0.964975
ATHE_RS06845	4999.04	-0.0500976	0.19248	-0.260274	0.794652	0.988543
ATHE_RS02705	11419	-0.050033	0.135493	-0.369267	0.711929	0.969283
ATHE_RS11980	493.419	-0.0499946	0.250422	-0.199642	0.841761	0.99191
ATHE_RS13575	6521.39	-0.0499844	0.224463	-0.222684	0.823781	0.991797
ATHE_RS03865	10545.8	-0.0499227	0.123171	-0.405311	0.685249	0.964975
ATHE_RS03445	2529.45	-0.0492579	0.229158	-0.214952	0.829805	0.991809
ATHE_RS04040	15059.5	-0.049154	0.164841	-0.29819	0.765558	0.984602
ATHE_RS08650	8062.78	-0.0491134	0.146639	-0.334928	0.73768	0.973894
ATHE_RS02140	1709.36	-0.0490123	0.102502	-0.47816	0.632537	0.956497
ATHE_RS12250	43.2526	-0.0487611	0.219634	-0.222011	0.824305	0.991797
ATHE_RS05060	650.812	-0.0487372	0.143849	-0.338808	0.734754	0.973894
ATHE_RS06115	6640.88	-0.0487304	0.105945	-0.459961	0.645544	0.960296
ATHE_RS06455	1227.01	-0.0487149	0.115243	-0.422713	0.672505	0.964975
ATHE_RS11780	6909.35	-0.0485273	0.180155	-0.269364	0.787649	0.988543
ATHE_RS10785	3448.68	-0.0484716	0.11144	-0.434958	0.663593	0.964975
ATHE_RS13350	7446.49	-0.0483684	0.146879	-0.329307	0.741924	0.973894
ATHE_RS08910	4186.86	-0.0483173	0.117481	-0.411276	0.68087	0.964975
ATHE_RS06615	1227.56	-0.0482706	0.100241	-0.481547	0.630128	0.956497
ATHE_RS01160	94.9706	-0.048103	0.223588	-0.215141	0.829657	0.991809
ATHE_RS00980	572.343	-0.0477168	0.121571	-0.3925	0.694689	0.964975
ATHE_RS09735	7834.25	-0.0477054	0.132151	-0.360991	0.718106	0.972167
ATHE_RS11240	2113.92	-0.0475463	0.183715	-0.258805	0.795786	0.988543
hppA	47014.8	-0.0475224	0.127535	-0.372623	0.709429	0.969283
ATHE_RS07030	16936.9	-0.0474712	0.128285	-0.370045	0.711349	0.969283
ATHE_RS11255	7303.44	-0.0472979	0.195269	-0.24222	0.80861	0.989073
ATHE_RS05210	4529.38	-0.0470355	0.10053	-0.467876	0.639874	0.960296
ATHE_RS03900	2788.28	-0.0467975	0.121744	-0.384393	0.700687	0.966329
dnaK	75603.1	-0.0465668	0.17973	-0.259093	0.795563	0.988543
ATHE_RS04595	2544.4	-0.0465564	0.206632	-0.225311	0.821738	0.991797
ATHE_RS03075	1437.55	-0.0463646	0.101093	-0.458635	0.646497	0.960347
ATHE_RS07475	3726.95	-0.0461905	0.0925537	-0.499066	0.617733	0.956044
ATHE_RS01980	2582.79	-0.0460256	0.129511	-0.355381	0.722304	0.972167
ATHE_RS10200	82.8446	-0.0456798	0.19857	-0.230044	0.818058	0.989415
ATHE_RS00595	471.175	-0.0454916	0.191551	-0.237491	0.812276	0.989073
ATHE_RS01475	857.351	-0.0454205	0.192742	-0.235654	0.813701	0.989073
ATHE_RS07880	13.4402	-0.0449922	0.289023	-0.15567	0.876293	0.998477
ATHE_RS10805	4879.29	-0.0445496	0.120131	-0.370843	0.710755	0.969283
ATHE_RS06775	309.616	-0.0442177	0.125346	-0.352765	0.724265	0.972872
ATHE_RS02095	3417.69	-0.0441598	0.107957	-0.409051	0.682502	0.964975
ATHE_RS13950	3283.64	-0.0441256	0.13246	-0.333124	0.739041	0.973894
ATHE_RS07970	558.634	-0.0439925	0.178472	-0.246495	0.805299	0.988543
ATHE_RS04450	8381.49	-0.0439542	0.166685	-0.263697	0.792013	0.988543
ATHE_RS06450	1655.56	-0.0438621	0.139805	-0.313737	0.753721	0.979235
ATHE_RS00635	40.8363	-0.0437648	0.212348	-0.206099	0.836713	0.99191
ATHE_RS00335	322.3	-0.0433505	0.187246	-0.231516	0.816914	0.989073
ATHE_RS06610	3014.49	-0.0433491	0.127138	-0.340962	0.733133	0.973675
ATHE_RS00210	10098.7	-0.0433266	0.18764	-0.230903	0.81739	0.989073
ATHE_RS03890	2481.72	-0.0431679	0.101391	-0.425757	0.670285	0.964975
ATHE_RS07130	3348.54	-0.0430169	0.178226	-0.241361	0.809275	0.989073
ATHE_RS07760	1489.47	-0.0425122	0.10829	-0.392577	0.694632	0.964975
ATHE_RS05200	5489.39	-0.0425001	0.129295	-0.328707	0.742377	0.973894
ATHE_RS00815	129.263	-0.0423367	0.2313	-0.183038	0.854768	0.995575
ATHE_RS00700	1365.54	-0.0422349	0.211546	-0.199649	0.841755	0.99191
ATHE_RS04930	4202.27	-0.0418017	0.146325	-0.285677	0.775125	0.988248
ATHE_RS09595	3770.49	-0.0416704	0.169608	-0.245687	0.805925	0.988543
ATHE_RS04255	7841.95	-0.041604	0.143685	-0.289551	0.77216	0.987723
ATHE_RS08135	24820.3	-0.0415606	0.179345	-0.231735	0.816744	0.989073
ATHE_RS03600	221.802	-0.0413794	0.208243	-0.198707	0.842492	0.99191
ATHE_RS07080	4178.48	-0.0413659	0.144309	-0.286648	0.774382	0.988231
ATHE_RS00725	6027.74	-0.0413321	0.289871	-0.142588	0.886616	0.998477
ATHE_RS04910	3945.08	-0.0411614	0.0833917	-0.493592	0.621595	0.956044
ATHE_RS06150	613.643	-0.0411112	0.147815	-0.278127	0.780915	0.988543
ATHE_RS06850	15991.8	-0.0410689	0.191618	-0.214327	0.830292	0.991809
ATHE_RS01585	6601.97	-0.0407984	0.156364	-0.260919	0.794155	0.988543
ATHE_RS09020	280.269	-0.0405886	0.173871	-0.233441	0.815419	0.989073
ATHE_RS09585	1519.94	-0.0397948	0.202463	-0.196553	0.844177	0.99191
ATHE_RS00375	1573.38	-0.0397938	0.169076	-0.235361	0.813929	0.989073
ATHE_RS13925	15169.3	-0.0395481	0.185282	-0.213448	0.830978	0.99191
ATHE_RS08190	2641.06	-0.039299	0.141517	-0.277697	0.781245	0.988543
ATHE_RS11015	1133.22	-0.039095	0.128964	-0.303147	0.761778	0.982431
ATHE_RS05800	1129.95	-0.0390876	0.168612	-0.23182	0.816678	0.989073
ATHE_RS03095	21974.4	-0.0390569	0.172822	-0.225995	0.821205	0.991797
ATHE_RS07905	8215.91	-0.0388293	0.133292	-0.291311	0.770814	0.986466
rpmJ	1275.82	-0.0386181	0.164819	-0.234305	0.814748	0.989073
ATHE_RS00715	3523.38	-0.0385163	0.317703	-0.121233	0.903506	0.998747
ATHE_RS12910	1004.35	-0.0384759	0.19489	-0.197424	0.843496	0.99191
ATHE_RS12840	400.997	-0.0383758	0.15201	-0.252456	0.800688	0.988543
ATHE_RS00625	194.575	-0.0383536	0.177025	-0.216656	0.828476	0.991809
ATHE_RS11990	349.599	-0.0377158	0.14275	-0.264209	0.791619	0.988543
ATHE_RS03840	6136.14	-0.0376983	0.113082	-0.333371	0.738854	0.973894
ATHE_RS12285	2695.62	-0.0375278	0.139969	-0.268114	0.788611	0.988543
ATHE_RS03320	11488.9	-0.0372683	0.0947066	-0.393513	0.69394	0.964975
ATHE_RS03550	8450.78	-0.0368288	0.150421	-0.244837	0.806582	0.988543
ATHE_RS02835	6280.44	-0.0368244	0.123612	-0.297903	0.765777	0.984602
ATHE_RS03910	14238.4	-0.0367921	0.181587	-0.202614	0.839437	0.99191
ATHE_RS05795	519.415	-0.0360265	0.182243	-0.197684	0.843293	0.99191
ATHE_RS04285	1454.54	-0.0357159	0.139061	-0.256836	0.797305	0.988543
ATHE_RS04990	87.8625	-0.035639	0.20298	-0.175579	0.860625	0.997173
ATHE_RS11050	359.691	-0.0355872	0.165409	-0.215146	0.829653	0.991809
ATHE_RS07935	246.896	-0.0352552	0.182188	-0.19351	0.846559	0.99191
ATHE_RS08405	1574.22	-0.0349688	0.193207	-0.180992	0.856374	0.996588
pheS	6850.56	-0.0349289	0.101491	-0.344157	0.730728	0.973675
ATHE_RS04890	781.255	-0.0348081	0.158028	-0.220265	0.825665	0.991809
ATHE_RS07005	51596.5	-0.0346243	0.139179	-0.248775	0.803535	0.988543
ATHE_RS10495	187.38	-0.0344576	0.209643	-0.164364	0.869445	0.998477
ATHE_RS02970	4746.68	-0.0333064	0.168529	-0.19763	0.843335	0.99191
ATHE_RS12825	56.5979	-0.0332461	0.252549	-0.131642	0.895267	0.998747
ATHE_RS10985	123.39	-0.0331471	0.170465	-0.194452	0.845822	0.99191
ATHE_RS06750	416.839	-0.033084	0.16866	-0.196158	0.844487	0.99191
ATHE_RS09920	701.016	-0.0324973	0.146476	-0.221861	0.824422	0.991797
ATHE_RS00975	234.018	-0.0314954	0.202768	-0.155327	0.876563	0.998477
ATHE_RS10580	8070.22	-0.0312283	0.123011	-0.253866	0.799599	0.988543
ATHE_RS06190	6877.37	-0.0310217	0.1484	-0.209041	0.834416	0.99191
ATHE_RS03120	10276.1	-0.0309692	0.179567	-0.172466	0.863071	0.997173
ATHE_RS06105	1662.32	-0.030948	0.137744	-0.224678	0.822229	0.991797
ATHE_RS00775	2335.52	-0.0309251	0.164763	-0.187695	0.851116	0.993753
ATHE_RS06245	590.383	-0.0307982	0.14272	-0.215794	0.829148	0.991809
ATHE_RS10825	5673.17	-0.0303308	0.116486	-0.260383	0.794569	0.988543
ATHE_RS00970	2002.66	-0.0302603	0.172521	-0.175401	0.860765	0.997173
ATHE_RS08340	300.638	-0.0302142	0.219697	-0.137526	0.890615	0.998747
ATHE_RS04940	1175.37	-0.0301757	0.123035	-0.245262	0.806254	0.988543
ATHE_RS02360	498.543	-0.0299123	0.163357	-0.18311	0.854712	0.995575
ATHE_RS01505	1213.79	-0.0298613	0.092068	-0.324339	0.745681	0.975038
ATHE_RS10935	7019.35	-0.0293817	0.111353	-0.263861	0.791887	0.988543
ATHE_RS07135	2389.62	-0.0293786	0.240757	-0.122026	0.902879	0.998747
ATHE_RS03640	320.752	-0.0292894	0.169693	-0.172602	0.862964	0.997173
ATHE_RS10910	10268.1	-0.0292692	0.093525	-0.312955	0.754315	0.979235
ATHE_RS12495	2746.19	-0.028918	0.207443	-0.139402	0.889132	0.998747
ATHE_RS10695	6099.84	-0.0289098	0.112684	-0.256556	0.797522	0.988543
ATHE_RS00665	3076.05	-0.0289093	0.200803	-0.143969	0.885525	0.998477
ATHE_RS09150	1143.1	-0.0288445	0.138642	-0.20805	0.83519	0.99191
ATHE_RS01155	154.554	-0.0287472	0.215121	-0.133632	0.893693	0.998747
ATHE_RS04445	5316.64	-0.0284439	0.130496	-0.217968	0.827454	0.991809
ATHE_RS09255	123.226	-0.0280955	0.213971	-0.131306	0.895534	0.998747
ATHE_RS02980	7405.4	-0.0273761	0.19758	-0.138557	0.8898	0.998747
ATHE_RS04810	1177.85	-0.0272861	0.149708	-0.182262	0.855377	0.995856
ATHE_RS02975	6424.91	-0.0269496	0.189122	-0.142498	0.886686	0.998477
ATHE_RS01410	13.306	-0.0267805	0.299322	-0.0894707	0.928708	0.998747
ATHE_RS05205	5480.03	-0.0265332	0.107617	-0.246551	0.805256	0.988543
tsf	23882.9	-0.0264815	0.183041	-0.144675	0.884967	0.998477
ATHE_RS03185	18989.4	-0.0256114	0.107607	-0.238008	0.811875	0.989073
ATHE_RS04310	1290.19	-0.0256033	0.169284	-0.151244	0.879783	0.998477
ATHE_RS04425	2330.62	-0.025382	0.122122	-0.207841	0.835353	0.99191
ATHE_RS02695	7640.26	-0.0253816	0.0835767	-0.303693	0.761362	0.982431
ATHE_RS12275	236.576	-0.0249473	0.159383	-0.156524	0.87562	0.998477
ATHE_RS07300	656.333	-0.024851	0.167821	-0.148081	0.882279	0.998477
ATHE_RS13250	177.487	-0.0245711	0.20767	-0.118318	0.905816	0.998747
ATHE_RS10095	8.79035	-0.0245295	0.317722	-0.0772044	0.938461	0.998747
ATHE_RS07165	9179.9	-0.0244518	0.121632	-0.201032	0.840674	0.99191
ATHE_RS12440	1755.08	-0.0243796	0.195606	-0.124636	0.900812	0.998747
ATHE_RS14100	3825.22	-0.0242201	0.261499	-0.0926204	0.926205	0.998747
ATHE_RS01305	35.2596	-0.0241557	0.235976	-0.102365	0.918467	0.998747
ATHE_RS04085	6743.36	-0.0240805	0.102812	-0.234219	0.814815	0.989073
ATHE_RS06240	6670.63	-0.0240036	0.211043	-0.113738	0.909445	0.998747
ATHE_RS05045	1105.41	-0.0239196	0.153944	-0.155378	0.876523	0.998477
ATHE_RS09845	1597.49	-0.0237839	0.133816	-0.177736	0.858931	0.997173
ATHE_RS08455	1956.66	-0.0237145	0.119735	-0.198058	0.843	0.99191
ATHE_RS11080	61.8292	-0.0235673	0.207886	-0.113366	0.90974	0.998747
ATHE_RS07895	2567.15	-0.0233701	0.14468	-0.16153	0.871676	0.998477
ATHE_RS05525	363.984	-0.0231952	0.156565	-0.148151	0.882224	0.998477
ATHE_RS05185	2173.6	-0.0227803	0.102555	-0.222127	0.824215	0.991797
ATHE_RS09705	53.9205	-0.0227447	0.226714	-0.100323	0.920088	0.998747
ATHE_RS06590	1417.07	-0.0226166	0.248662	-0.0909531	0.92753	0.998747
ATHE_RS12575	38.3825	-0.0224539	0.255655	-0.0878292	0.930012	0.998747
ATHE_RS08465	6023.69	-0.0222798	0.150193	-0.148342	0.882073	0.998477
ATHE_RS10650	9268.21	-0.0219858	0.227429	-0.0966711	0.922988	0.998747
ATHE_RS01000	613.585	-0.0216804	0.187613	-0.115559	0.908002	0.998747
ATHE_RS10290	3832.16	-0.021571	0.12317	-0.175131	0.860977	0.997173
ATHE_RS07010	97325.6	-0.0215554	0.179771	-0.119905	0.904558	0.998747
ATHE_RS06000	2021.67	-0.0214412	0.102983	-0.208201	0.835072	0.99191
ATHE_RS13465	2164.01	-0.0214392	0.0854281	-0.250962	0.801844	0.988543
ATHE_RS08085	827.772	-0.0213927	0.264697	-0.0808197	0.935585	0.998747
ATHE_RS13825	1588.94	-0.0211531	0.155548	-0.135991	0.891829	0.998747
ATHE_RS03455	394.596	-0.021007	0.148875	-0.141105	0.887787	0.998477
ATHE_RS12050	2050.97	-0.0208697	0.207574	-0.100541	0.919915	0.998747
ATHE_RS06195	4346.49	-0.0206046	0.127291	-0.16187	0.871408	0.998477
ATHE_RS06680	1481.27	-0.0205677	0.182009	-0.113003	0.910028	0.998747
ATHE_RS07085	3649.09	-0.0204513	0.131166	-0.15592	0.876096	0.998477
ATHE_RS00675	3874.6	-0.0204103	0.244441	-0.0834977	0.933456	0.998747
ATHE_RS04030	57037.5	-0.0203742	0.122447	-0.166393	0.867848	0.998477
ATHE_RS03925	163.642	-0.0203679	0.186198	-0.109388	0.912895	0.998747
ATHE_RS05225	4091.98	-0.0201564	0.131899	-0.152817	0.878543	0.998477
ATHE_RS12435	4670.99	-0.0200684	0.17793	-0.112788	0.910199	0.998747
ATHE_RS06155	2702.65	-0.0199705	0.150578	-0.132626	0.894489	0.998747
ATHE_RS02320	196.372	-0.0193741	0.185052	-0.104696	0.916617	0.998747
ATHE_RS13655	13451.2	-0.0193432	0.14426	-0.134086	0.893335	0.998747
ATHE_RS13650	3671.43	-0.0192637	0.173428	-0.111077	0.911556	0.998747
ATHE_RS07865	259.039	-0.0192401	0.191718	-0.100356	0.920062	0.998747
ATHE_RS11925	11680.8	-0.0192397	0.123251	-0.156101	0.875953	0.998477
ATHE_RS08630	12687.1	-0.0192321	0.174346	-0.11031	0.912163	0.998747
ATHE_RS10370	5644.72	-0.0191834	0.124027	-0.15467	0.877081	0.998477
ATHE_RS10155	762.418	-0.0191503	0.144044	-0.132947	0.894235	0.998747
ATHE_RS07725	21422.8	-0.0190858	0.270882	-0.0704581	0.943829	0.998747
ATHE_RS13705	6433.11	-0.0186147	0.185294	-0.10046	0.919979	0.998747
ATHE_RS11790	3597.95	-0.0185938	0.109797	-0.169347	0.865524	0.998477
ATHE_RS00755	8509.67	-0.0183649	0.214885	-0.085464	0.931893	0.998747
ATHE_RS08350	561.574	-0.0181295	0.145474	-0.124624	0.900821	0.998747
ATHE_RS04350	377.393	-0.0178383	0.178448	-0.0999632	0.920374	0.998747
fusA_1	113912	-0.0177477	0.118208	-0.15014	0.880654	0.998477
ATHE_RS09745	5572.44	-0.0177019	0.129758	-0.136423	0.891487	0.998747
ATHE_RS09090	2507.12	-0.0173646	0.089188	-0.194697	0.84563	0.99191
ATHE_RS03710	13302.2	-0.0171196	0.152769	-0.112062	0.910774	0.998747
ATHE_RS06585	875.616	-0.0170998	0.244726	-0.0698734	0.944294	0.998747
ATHE_RS01020	1681.24	-0.0170656	0.0910789	-0.187372	0.851369	0.993753
ATHE_RS03610	586.99	-0.0170537	0.120177	-0.141905	0.887155	0.998477
ATHE_RS03340	72.0474	-0.016885	0.277727	-0.0607974	0.951521	0.998747
ATHE_RS08930	138.072	-0.0168501	0.213126	-0.079062	0.936983	0.998747
ATHE_RS05745	21908.5	-0.0167056	0.161374	-0.103521	0.917549	0.998747
ATHE_RS02285	2128.94	-0.0165444	0.148999	-0.111037	0.911587	0.998747
ATHE_RS05330	985.354	-0.0160197	0.206211	-0.0776861	0.938078	0.998747
ATHE_RS13595	431.758	-0.0157882	0.211299	-0.0747198	0.940438	0.998747
ATHE_RS09515	14953.2	-0.0156504	0.191682	-0.0816479	0.934927	0.998747
ATHE_RS11895	694.56	-0.0153947	0.122736	-0.125429	0.900184	0.998747
ATHE_RS05175	3988.37	-0.0152663	0.106532	-0.143303	0.886051	0.998477
ATHE_RS08010	2839.15	-0.0152559	0.104463	-0.14604	0.883889	0.998477
ATHE_RS09165	7382.75	-0.0151859	0.161746	-0.093887	0.925199	0.998747
ATHE_RS06650	6369.7	-0.0150911	0.145241	-0.103903	0.917246	0.998747
ATHE_RS02965	513954	-0.014969	0.158977	-0.0941585	0.924983	0.998747
ATHE_RS02310	2378.07	-0.0149179	0.126859	-0.117595	0.906389	0.998747
ATHE_RS07125	2325.78	-0.0148441	0.16585	-0.0895026	0.928682	0.998747
ATHE_RS09630	2422.43	-0.0143114	0.136334	-0.104973	0.916397	0.998747
ATHE_RS06960	1166.78	-0.0141743	0.167623	-0.0845607	0.932611	0.998747
ATHE_RS07405	2378.68	-0.0138358	0.157135	-0.0880507	0.929836	0.998747
tig	18610.8	-0.0134656	0.190864	-0.0705507	0.943755	0.998747
ATHE_RS06270	1366.03	-0.0133902	0.103455	-0.12943	0.897017	0.998747
ATHE_RS09250	365.325	-0.0133477	0.16605	-0.0803838	0.935932	0.998747
ATHE_RS01970	185.499	-0.0133398	0.220528	-0.0604901	0.951765	0.998747
ATHE_RS05790	16789.9	-0.0132831	0.202875	-0.0654742	0.947796	0.998747
ATHE_RS02560	23478.2	-0.0131794	0.137968	-0.0955256	0.923897	0.998747
ATHE_RS11160	709.938	-0.012801	0.126662	-0.101064	0.9195	0.998747
ATHE_RS05710	2086.03	-0.0127618	0.0888433	-0.143644	0.885781	0.998477
ATHE_RS07790	4728.41	-0.0126151	0.093521	-0.134891	0.892698	0.998747
ATHE_RS14090	2318.5	-0.0124339	0.108772	-0.114312	0.90899	0.998747
ATHE_RS10405	850.047	-0.0123024	0.114967	-0.107008	0.914783	0.998747
ATHE_RS04980	47.4428	-0.0121395	0.23049	-0.0526684	0.957996	0.998747
ATHE_RS06745	422.517	-0.0120932	0.156184	-0.077429	0.938282	0.998747
ATHE_RS03540	4071.18	-0.0120855	0.163291	-0.074012	0.941001	0.998747
ATHE_RS05620	679.591	-0.0120222	0.179711	-0.0668975	0.946663	0.998747
ATHE_RS10130	21.1954	-0.0116836	0.278333	-0.041977	0.966517	0.998747
ATHE_RS05550	6846.11	-0.011601	0.276285	-0.0419894	0.966507	0.998747
ATHE_RS11775	4165.83	-0.0110485	0.14565	-0.0758566	0.939533	0.998747
ATHE_RS08635	21001.5	-0.0109232	0.161995	-0.0674296	0.94624	0.998747
ATHE_RS07635	728.381	-0.0109145	0.156846	-0.0695874	0.944522	0.998747
ATHE_RS04710	2335.78	-0.0107318	0.0926947	-0.115775	0.90783	0.998747
ATHE_RS04575	496.395	-0.010641	0.145519	-0.0731245	0.941707	0.998747
ATHE_RS01430	156.906	-0.0103697	0.184543	-0.0561913	0.955189	0.998747
ATHE_RS12230	383.285	-0.00990262	0.214025	-0.0462685	0.963096	0.998747
ATHE_RS10065	65.2716	-0.00984903	0.22217	-0.044331	0.964641	0.998747
ATHE_RS05540	22194.7	-0.00975618	0.251465	-0.0387973	0.969052	0.998747
ATHE_RS02305	684.88	-0.00963733	0.146589	-0.0657438	0.947582	0.998747
ATHE_RS02910	3237.81	-0.00954591	0.152007	-0.0627993	0.949926	0.998747
ATHE_RS10230	11374.4	-0.00952626	0.122596	-0.0777047	0.938063	0.998747
ATHE_RS01005	1522.21	-0.00949304	0.160233	-0.0592454	0.952757	0.998747
ATHE_RS06300	2041.62	-0.00936978	0.0873118	-0.107314	0.91454	0.998747
ATHE_RS05580	745.775	-0.00930058	0.141999	-0.0654974	0.947778	0.998747
ATHE_RS11340	1619.65	-0.00922829	0.221529	-0.0416572	0.966772	0.998747
ATHE_RS01570	4537.14	-0.00917935	0.102738	-0.0893475	0.928806	0.998747
ATHE_RS02575	1.14041	-0.00851963	0.229451	-0.0371305	0.970381	0.998747
ATHE_RS05030	2910.21	-0.0084298	0.128399	-0.0656532	0.947654	0.998747
ATHE_RS00105	4698.72	-0.00830222	0.229255	-0.0362139	0.971112	0.998747
ATHE_RS04860	7807.35	-0.00827277	0.110557	-0.0748279	0.940352	0.998747
ATHE_RS01500	2350.54	-0.0081752	0.0821414	-0.099526	0.920721	0.998747
ATHE_RS05090	884.122	-0.0075436	0.210809	-0.0357841	0.971454	0.998747
ATHE_RS00680	2606.88	-0.00725612	0.254019	-0.0285652	0.977211	0.999647
ATHE_RS09985	438.492	-0.00724153	0.188048	-0.0385089	0.969282	0.998747
ATHE_RS05865	38147.9	-0.00719134	0.185085	-0.0388543	0.969007	0.998747
ATHE_RS04300	1649.39	-0.00698475	0.122993	-0.0567898	0.954713	0.998747
ATHE_RS08175	4561.34	-0.00692375	0.136591	-0.0506897	0.959573	0.998747
ATHE_RS03315	6267.56	-0.00684194	0.0885999	-0.0772229	0.938446	0.998747
ATHE_RS09820	12.3322	-0.00683821	0.300227	-0.0227768	0.981828	0.999647
ATHE_RS07965	84.7904	-0.00677684	0.232719	-0.0291203	0.976769	0.999647
ATHE_RS14050	4000.13	-0.0061701	0.126344	-0.0488359	0.96105	0.998747
ATHE_RS07720	7701.38	-0.00599501	0.276071	-0.0217155	0.982675	0.999647
ATHE_RS04735	78.0887	-0.0059692	0.246981	-0.0241686	0.980718	0.999647
ATHE_RS00685	1602.9	-0.00590998	0.230631	-0.0256253	0.979556	0.999647
ATHE_RS04420	3703.45	-0.00587099	0.0834082	-0.0703886	0.943884	0.998747
ATHE_RS08695	5149.81	-0.00585727	0.184745	-0.0317047	0.974708	0.999647
ATHE_RS11095	3324.58	-0.00567922	0.131829	-0.0430803	0.965638	0.998747
ATHE_RS08970	1400.31	-0.00559779	0.108756	-0.0514713	0.95895	0.998747
ATHE_RS06545	3944.01	-0.0055682	0.10446	-0.0533049	0.957489	0.998747
ATHE_RS05160	1064.5	-0.00550216	0.135486	-0.0406105	0.967606	0.998747
ATHE_RS12555	23.9974	-0.00536645	0.265026	-0.0202488	0.983845	0.999647
ATHE_RS06415	12065.4	-0.00535874	0.106557	-0.0502896	0.959892	0.998747
ATHE_RS02455	1410.42	-0.00523306	0.181298	-0.0288644	0.976973	0.999647
ATHE_RS04025	47991.3	-0.00518868	0.133071	-0.0389917	0.968897	0.998747
ATHE_RS05190	9761.07	-0.00476209	0.0751166	-0.063396	0.949451	0.998747
ATHE_RS06260	1712.29	-0.00418239	0.084487	-0.0495033	0.960518	0.998747
ATHE_RS10505	780.232	-0.00410672	0.247973	-0.0165612	0.986787	0.999647
ATHE_RS10375	757.462	-0.00395949	0.142654	-0.0277559	0.977857	0.999647
ATHE_RS08685	8158.79	-0.00374432	0.160626	-0.0233107	0.981402	0.999647
ATHE_RS00620	254.459	-0.00371097	0.186565	-0.019891	0.98413	0.999647
ATHE_RS01925	41.0898	-0.00358722	0.279694	-0.0128255	0.989767	0.999647
ATHE_RS00670	3394.62	-0.00349369	0.237642	-0.0147015	0.98827	0.999647
ATHE_RS05665	25631.2	-0.00340867	0.116689	-0.0292114	0.976696	0.999647
ATHE_RS03430	5667.82	-0.00297018	0.170301	-0.0174407	0.986085	0.999647
ATHE_RS11930	9275.7	-0.00270644	0.143512	-0.0188587	0.984954	0.999647
ATHE_RS03290	7162.62	-0.002691	0.128024	-0.0210195	0.98323	0.999647
ATHE_RS08700	7635.22	-0.0024789	0.193006	-0.0128437	0.989752	0.999647
ATHE_RS02545	4205.61	-0.00213271	0.0974984	-0.0218743	0.982548	0.999647
ATHE_RS02675	568.823	-0.00199138	0.127647	-0.0156007	0.987553	0.999647
ATHE_RS12925	164.043	-0.00197295	0.214841	-0.00918329	0.992673	0.999647
ATHE_RS13875	1516.47	-0.00188914	0.118621	-0.0159258	0.987294	0.999647
ATHE_RS10850	11502.5	-0.00184122	0.0968554	-0.0190099	0.984833	0.999647
ATHE_RS00220	515.926	-0.00176215	0.188963	-0.00932535	0.99256	0.999647
groEL	187004	-0.00174493	0.185063	-0.00942883	0.992477	0.999647
ATHE_RS09980	3.70675	-0.00163223	0.303637	-0.00537559	0.995711	0.999647
ATHE_RS08770	8350.12	-0.00156142	0.18277	-0.0085431	0.993184	0.999647
ATHE_RS11270	1985.44	-0.00140914	0.151252	-0.00931652	0.992567	0.999647
ATHE_RS08110	3406.02	-0.0013089	0.125205	-0.010454	0.991659	0.999647
ATHE_RS11305	3590.27	-0.000967835	0.115281	-0.00839543	0.993301	0.999647
ATHE_RS02790	1016.89	-0.000658701	0.314528	-0.00209426	0.998329	0.999647
ATHE_RS05815	5386.43	-0.000628719	0.188288	-0.00333913	0.997336	0.999647
ATHE_RS01485	615.002	-0.000596167	0.168156	-0.00354531	0.997171	0.999647
ATHE_RS11920	3351.92	-0.000573464	0.143091	-0.00400768	0.996802	0.999647
ATHE_RS00345	33.5566	-0.000561101	0.281421	-0.00199382	0.998409	0.999647
ATHE_RS06685	2854.5	-0.000397842	0.139746	-0.00284688	0.997729	0.999647
ATHE_RS04460	1312.48	-0.000133136	0.174975	-0.000760886	0.999393	0.999647
ATHE_RS01765	10017.9	-5.44248e-05	0.123086	-0.000442168	0.999647	0.999647
ATHE_RS11315	432.615	8.17006e-05	0.12204	0.000669457	0.999466	0.999647
ATHE_RS10250	7354.32	0.000149285	0.120272	0.00124123	0.99901	0.999647
ATHE_RS12125	518.683	0.000295371	0.212799	0.00138803	0.998893	0.999647
ATHE_RS09600	5058.86	0.000679566	0.175307	0.00387644	0.996907	0.999647
ATHE_RS07750	4866.96	0.000767464	0.108315	0.00708546	0.994347	0.999647
ATHE_RS09895	20226.7	0.00111435	0.177448	0.00627987	0.994989	0.999647
ATHE_RS05905	206.915	0.00122267	0.24814	0.00492737	0.996069	0.999647
ATHE_RS10550	20546.4	0.00128357	0.269157	0.00476885	0.996195	0.999647
ATHE_RS10285	1950.81	0.00130127	0.116754	0.0111454	0.991107	0.999647
ATHE_RS06140	720.336	0.00191226	0.192561	0.00993067	0.992077	0.999647
ATHE_RS10945	3210.42	0.00195622	0.111068	0.0176129	0.985948	0.999647
ATHE_RS00490	82.5168	0.00206975	0.228066	0.00907522	0.992759	0.999647
ATHE_RS10895	3504.09	0.00218376	0.113177	0.019295	0.984606	0.999647
ATHE_RS00515	19765	0.00226449	0.313422	0.00722504	0.994235	0.999647
ATHE_RS07435	11559.4	0.00278848	0.0759574	0.0367111	0.970715	0.998747
ATHE_RS07730	13504.1	0.00282252	0.267525	0.0105505	0.991582	0.999647
ATHE_RS07325	806.239	0.00289346	0.133074	0.0217432	0.982653	0.999647
ATHE_RS12985	10.8509	0.00294718	0.313046	0.00941455	0.992488	0.999647
ATHE_RS12260	484.228	0.00321946	0.164091	0.01962	0.984347	0.999647
ATHE_RS08475	1763.22	0.00322144	0.182516	0.0176502	0.985918	0.999647
ATHE_RS10940	15614	0.00324471	0.150487	0.0215614	0.982798	0.999647
ATHE_RS07900	4081.64	0.00353706	0.128034	0.027626	0.97796	0.999647
ATHE_RS08505	1389.7	0.00365119	0.0955957	0.0381941	0.969533	0.998747
ATHE_RS04060	5535.98	0.00379907	0.214494	0.0177117	0.985869	0.999647
ATHE_RS06890	800.04	0.00383838	0.126086	0.0304426	0.975714	0.999647
ATHE_RS01185	643.108	0.0042701	0.127029	0.0336153	0.973184	0.999647
ATHE_RS12845	130.143	0.00427243	0.180558	0.0236624	0.981122	0.999647
ATHE_RS04280	1836.58	0.00427673	0.119127	0.0359006	0.971362	0.998747
ATHE_RS00250	954.675	0.00454429	0.146418	0.0310364	0.97524	0.999647
ATHE_RS03325	20678.3	0.00469074	0.107263	0.0437311	0.965119	0.998747
ATHE_RS10890	3258.15	0.00488838	0.128775	0.0379607	0.969719	0.998747
argC	2760.08	0.00493642	0.275005	0.0179503	0.985679	0.999647
ATHE_RS06675	3031.56	0.00495796	0.191956	0.0258287	0.979394	0.999647
ATHE_RS02795	2456.38	0.00498174	0.312767	0.015928	0.987292	0.999647
ATHE_RS11945	491.577	0.00535	0.186499	0.0286866	0.977115	0.999647
ATHE_RS13355	17054.3	0.00539019	0.107523	0.0501304	0.960018	0.998747
ATHE_RS10205	50.5518	0.00545808	0.28312	0.0192783	0.984619	0.999647
ATHE_RS03965	12395	0.00568944	0.105912	0.0537184	0.95716	0.998747
ATHE_RS12060	316.65	0.00577335	0.124327	0.0464369	0.962962	0.998747
murD	5135.4	0.00577446	0.0876868	0.0658533	0.947495	0.998747
ATHE_RS00720	1471.19	0.00581666	0.315161	0.0184561	0.985275	0.999647
ATHE_RS01540	1829.41	0.00586072	0.106333	0.0551168	0.956045	0.998747
ATHE_RS12305	54.6111	0.0059765	0.220686	0.0270814	0.978395	0.999647
ATHE_RS00745	47575.7	0.00598503	0.151332	0.0395489	0.968453	0.998747
ATHE_RS07100	15517.6	0.00631003	0.145049	0.0435027	0.965301	0.998747
ATHE_RS01250	240.442	0.0064193	0.178693	0.0359237	0.971343	0.998747
ATHE_RS01890	1002.85	0.00666507	0.182021	0.0366171	0.97079	0.998747
ATHE_RS02620	1842.6	0.00688701	0.154044	0.0447081	0.96434	0.998747
ATHE_RS13065	106.504	0.00693477	0.203248	0.0341198	0.972782	0.999647
ATHE_RS01520	1660.86	0.00694665	0.152983	0.0454079	0.963782	0.998747
ATHE_RS06425	1532.52	0.0069671	0.136131	0.0511793	0.959183	0.998747
ATHE_RS09070	830.105	0.00745967	0.13369	0.0557983	0.955502	0.998747
ATHE_RS09240	1311.31	0.00746379	0.140495	0.053125	0.957632	0.998747
ATHE_RS04590	1281.52	0.00757957	0.192035	0.0394698	0.968516	0.998747
ATHE_RS05165	1274.53	0.00767231	0.139569	0.0549714	0.956161	0.998747
ATHE_RS03175	10035.9	0.00810293	0.0858396	0.0943963	0.924794	0.998747
ATHE_RS11785	4106.55	0.00812707	0.0948432	0.0856895	0.931713	0.998747
ATHE_RS10275	1388.81	0.00819856	0.200771	0.0408354	0.967427	0.998747
ATHE_RS09900	3093.7	0.00821096	0.158214	0.0518978	0.95861	0.998747
ATHE_RS02845	81.0915	0.0082161	0.179834	0.0456872	0.96356	0.998747
ATHE_RS06180	5333.42	0.0085129	0.145705	0.0584258	0.953409	0.998747
ATHE_RS00610	1606.8	0.00856766	0.199817	0.0428776	0.965799	0.998747
ATHE_RS00405	13465.5	0.00864985	0.134935	0.0641037	0.948888	0.998747
ATHE_RS11085	4079.49	0.00931934	0.0885299	0.105268	0.916163	0.998747
ATHE_RS01635	3370.96	0.00955428	0.204639	0.0466884	0.962762	0.998747
ATHE_RS06690	2002.34	0.00958763	0.133616	0.0717549	0.942797	0.998747
ATHE_RS05985	2634.26	0.00979436	0.142441	0.0687609	0.94518	0.998747
ATHE_RS05370	8553.12	0.00985784	0.172945	0.0569998	0.954545	0.998747
ATHE_RS08495	3773.9	0.0100765	0.176833	0.0569832	0.954559	0.998747
ATHE_RS07060	1061.53	0.0101061	0.120868	0.0836126	0.933364	0.998747
ATHE_RS04475	975.015	0.0104295	0.211495	0.0493131	0.96067	0.998747
ATHE_RS02985	239.988	0.0104557	0.163142	0.06409	0.948899	0.998747
ATHE_RS03265	356.646	0.0106248	0.16217	0.0655164	0.947763	0.998747
ATHE_RS03960	2809.94	0.0106913	0.119903	0.0891662	0.92895	0.998747
ATHE_RS08640	19033.7	0.0106991	0.147411	0.07258	0.94214	0.998747
ATHE_RS03870	8190.8	0.0108323	0.11167	0.0970029	0.922724	0.998747
ATHE_RS05530	2461.1	0.0109149	0.270189	0.0403972	0.967776	0.998747
ATHE_RS00215	416.355	0.0111164	0.181389	0.0612848	0.951132	0.998747
ATHE_RS01655	651.149	0.0111892	0.170375	0.0656739	0.947637	0.998747
ATHE_RS09890	667.231	0.0113	0.140885	0.0802075	0.936072	0.998747
ATHE_RS03410	501.368	0.0116253	0.162948	0.0713439	0.943124	0.998747
ATHE_RS13810	217.731	0.0117163	0.185942	0.0630106	0.949758	0.998747
ATHE_RS06135	840.7	0.0117783	0.144228	0.0816643	0.934914	0.998747
ATHE_RS03105	3328.96	0.011802	0.165049	0.0715061	0.942995	0.998747
ATHE_RS03090	8706.58	0.0118203	0.171255	0.0690217	0.944972	0.998747
ATHE_RS10905	5513.97	0.0121288	0.113992	0.1064	0.915265	0.998747
ATHE_RS06715	3029.69	0.0122887	0.125256	0.0981085	0.921846	0.998747
ATHE_RS04525	2137.49	0.0123049	0.13179	0.0933674	0.925612	0.998747
ATHE_RS02510	150.921	0.0126652	0.214364	0.059083	0.952886	0.998747
ATHE_RS13485	21903.4	0.0130219	0.165557	0.0786546	0.937307	0.998747
ATHE_RS06250	2425.45	0.0132001	0.134518	0.0981289	0.92183	0.998747
ATHE_RS01210	1900.57	0.013498	0.118123	0.114271	0.909023	0.998747
ATHE_RS08510	3355.28	0.013523	0.0620314	0.218002	0.827427	0.991809
ATHE_RS01760	12642.3	0.0136358	0.104943	0.129935	0.896618	0.998747
ATHE_RS08550	454.887	0.0136868	0.223174	0.061328	0.951098	0.998747
ATHE_RS05560	610.102	0.01395	0.255528	0.0545929	0.956463	0.998747
ATHE_RS10585	13742.5	0.0140933	0.0932381	0.151154	0.879854	0.998477
ATHE_RS07430	4061.51	0.0141569	0.0805708	0.175707	0.860524	0.997173
ATHE_RS06210	4740.01	0.0141632	0.109004	0.129933	0.896619	0.998747
ATHE_RS12795	1081.65	0.0144468	0.137436	0.105116	0.916284	0.998747
ATHE_RS13760	61.0969	0.0146452	0.223513	0.0655226	0.947758	0.998747
ATHE_RS04015	2586.25	0.0149148	0.0836355	0.17833	0.858464	0.997173
ATHE_RS03605	398.711	0.0150601	0.240671	0.0625758	0.950104	0.998747
ATHE_RS04740	954.655	0.0156205	0.172721	0.0904375	0.92794	0.998747
ATHE_RS13600	914.178	0.0157142	0.226045	0.0695178	0.944577	0.998747
ATHE_RS06840	4355.24	0.0157273	0.190977	0.0823515	0.934367	0.998747
ATHE_RS04205	1931.36	0.0166088	0.173523	0.0957152	0.923747	0.998747
ATHE_RS08830	3231.41	0.0166234	0.135732	0.122472	0.902525	0.998747
ATHE_RS06170	2006.22	0.0167195	0.156517	0.106823	0.91493	0.998747
ATHE_RS01225	1203.8	0.0168727	0.0780776	0.216102	0.828908	0.991809
ATHE_RS11010	3102.65	0.0169088	0.153646	0.11005	0.91237	0.998747
ATHE_RS00640	26.666	0.016986	0.258173	0.0657932	0.947542	0.998747
ATHE_RS03790	3518.6	0.017227	0.226158	0.0761722	0.939282	0.998747
ATHE_RS11470	635.163	0.017266	0.133822	0.129022	0.897341	0.998747
ATHE_RS04365	853.012	0.0174523	0.123767	0.141009	0.887863	0.998477
ATHE_RS10995	1672.73	0.017681	0.177174	0.0997944	0.920508	0.998747
ATHE_RS05230	15418.9	0.0178343	0.101401	0.175879	0.860389	0.997173
ATHE_RS09960	44812.7	0.0179121	0.162726	0.110075	0.91235	0.998747
ATHE_RS10870	7188.06	0.0179354	0.0979286	0.183147	0.854682	0.995575
ATHE_RS08645	8973.91	0.0179491	0.156311	0.114829	0.908581	0.998747
ATHE_RS14105	908.266	0.0179494	0.126062	0.142386	0.886775	0.998477
rplB	22834	0.0180004	0.181599	0.0991222	0.921041	0.998747
ATHE_RS08980	5383.79	0.0180719	0.187756	0.0962518	0.923321	0.998747
ATHE_RS01255	165.987	0.0181183	0.179339	0.101028	0.919528	0.998747
ATHE_RS07920	302.181	0.0182414	0.17627	0.103485	0.917578	0.998747
ATHE_RS08530	76.5469	0.0183366	0.265508	0.0690623	0.94494	0.998747
ATHE_RS05700	1303.39	0.0189586	0.117194	0.161771	0.871486	0.998477
ATHE_RS04045	34421.9	0.0190277	0.145248	0.131001	0.895774	0.998747
ATHE_RS01490	773.758	0.0193718	0.2157	0.0898087	0.928439	0.998747
ATHE_RS01545	1467.42	0.0193878	0.112463	0.172392	0.863129	0.997173
ATHE_RS13130	661.513	0.0194064	0.154986	0.125214	0.900354	0.998747
ATHE_RS01045	2124.83	0.0195966	0.102008	0.192109	0.847657	0.992415
ATHE_RS08140	43420.6	0.0197454	0.157163	0.125637	0.900019	0.998747
ATHE_RS10055	55.507	0.0198176	0.22251	0.089064	0.929031	0.998747
ATHE_RS11905	1581.12	0.0199361	0.2089	0.0954336	0.92397	0.998747
ATHE_RS06695	3878.45	0.0202614	0.122444	0.165475	0.86857	0.998477
ATHE_RS00810	3845.3	0.0202636	0.108143	0.187378	0.851365	0.993753
ATHE_RS07605	802.681	0.0205796	0.163167	0.126126	0.899632	0.998747
leuS	29296.9	0.0207159	0.0704818	0.293918	0.768821	0.985779
ATHE_RS05635	2791.31	0.0207907	0.108507	0.191606	0.848051	0.992446
ATHE_RS13640	9990.57	0.0210962	0.16032	0.131588	0.89531	0.998747
ATHE_RS11570	784.449	0.0212572	0.183248	0.116002	0.907651	0.998747
ATHE_RS05280	5060.28	0.0213147	0.111765	0.190709	0.848754	0.992557
ATHE_RS12020	467.555	0.0213468	0.14588	0.146331	0.88366	0.998477
ATHE_RS09095	3507.14	0.0214973	0.107128	0.20067	0.840957	0.99191
ATHE_RS12010	927.964	0.0220301	0.106319	0.207208	0.835847	0.99191
ATHE_RS10365	2308.23	0.0221077	0.137638	0.160622	0.872391	0.998477
ATHE_RS09265	30966.2	0.0223109	0.185892	0.120021	0.904467	0.998747
ATHE_RS08515	2707.14	0.0224994	0.11163	0.201553	0.840266	0.99191
fucI	1063.68	0.0225594	0.213654	0.105589	0.915909	0.998747
ATHE_RS08445	1198.02	0.0227847	0.0916948	0.248484	0.80376	0.988543
ATHE_RS09480	1796.46	0.0228541	0.11285	0.202518	0.839512	0.99191
ATHE_RS00575	296.649	0.0229587	0.176677	0.129947	0.896608	0.998747
ATHE_RS10810	5948.28	0.023117	0.107618	0.214806	0.829919	0.991809
ATHE_RS12220	386.665	0.0232708	0.138881	0.167559	0.86693	0.998477
ATHE_RS09290	67.5764	0.023321	0.221526	0.105274	0.916158	0.998747
ATHE_RS06205	2828.88	0.023644	0.0885693	0.266954	0.789504	0.988543
ATHE_RS01525	581.615	0.0238308	0.154338	0.154406	0.87729	0.998477
flhA	15006.5	0.0238488	0.0852166	0.279861	0.779584	0.988543
ATHE_RS12430	781.754	0.0239159	0.215052	0.11121	0.91145	0.998747
ATHE_RS11230	6643.2	0.0246521	0.180172	0.136826	0.891169	0.998747
ATHE_RS10780	4708.4	0.0248571	0.149746	0.165996	0.86816	0.998477
ATHE_RS06055	5093.82	0.0249551	0.0913032	0.273321	0.784606	0.988543
ATHE_RS08795	3687.47	0.0250881	0.145934	0.171914	0.863505	0.997173
ATHE_RS06200	1767.26	0.0251755	0.128963	0.195215	0.845225	0.99191
ATHE_RS13225	2004.58	0.0252154	0.0986034	0.255726	0.798163	0.988543
ATHE_RS04195	2557.27	0.025637	0.156269	0.164057	0.869686	0.998477
ATHE_RS10630	3101.98	0.0257056	0.0781613	0.328879	0.742247	0.973894
ATHE_RS10640	2172.28	0.0259099	0.0952156	0.272118	0.785532	0.988543
ATHE_RS09635	2189.51	0.0263286	0.138171	0.19055	0.848878	0.992557
ATHE_RS02810	1150.22	0.0263994	0.168594	0.156585	0.875572	0.998477
ATHE_RS08000	2662.55	0.0265118	0.218916	0.121105	0.903608	0.998747
ATHE_RS00200	527.898	0.0265392	0.134274	0.19765	0.843319	0.99191
ATHE_RS05275	5708.36	0.0265587	0.126529	0.209902	0.833745	0.99191
ATHE_RS06950	102.825	0.0271441	0.248821	0.109091	0.91313	0.998747
ATHE_RS03825	1965.21	0.0272006	0.168579	0.161352	0.871816	0.998477
ATHE_RS13095	236.712	0.0273631	0.218429	0.125272	0.900308	0.998747
ATHE_RS05285	10643.4	0.0276699	0.200106	0.138276	0.890022	0.998747
ATHE_RS02065	162.554	0.0277064	0.293808	0.0943011	0.92487	0.998747
ATHE_RS12630	68.134	0.0277601	0.195749	0.141815	0.887226	0.998477
ATHE_RS02235	61672	0.0281163	0.166428	0.16894	0.865844	0.998477
ATHE_RS06520	7940.02	0.0283599	0.109939	0.257961	0.796437	0.988543
ATHE_RS07410	1257.69	0.0283877	0.140393	0.202201	0.83976	0.99191
ATHE_RS01875	1240.28	0.0285586	0.178512	0.159981	0.872896	0.998477
ATHE_RS04270	8055.95	0.0286669	0.155985	0.18378	0.854186	0.995575
pstB	3757.57	0.0288263	0.110505	0.26086	0.794201	0.988543
ATHE_RS05565	3671.71	0.0288515	0.252887	0.114089	0.909167	0.998747
ATHE_RS02765	12303.4	0.0291616	0.202596	0.14394	0.885548	0.998477
ATHE_RS06560	1521.39	0.029201	0.150883	0.193534	0.846541	0.99191
ATHE_RS05025	13808.1	0.029203	0.191608	0.15241	0.878863	0.998477
ATHE_RS03905	9827.54	0.0292921	0.167308	0.175079	0.861018	0.997173
ATHE_RS03950	2638.87	0.0293702	0.116571	0.251951	0.801079	0.988543
ATHE_RS08080	2565.3	0.0295676	0.267812	0.110404	0.912089	0.998747
ATHE_RS01280	131.243	0.0297606	0.210016	0.141706	0.887312	0.998477
ATHE_RS01865	460.081	0.029816	0.153869	0.193776	0.846352	0.99191
ATHE_RS08290	8991.6	0.0300432	0.145206	0.2069	0.836088	0.99191
ATHE_RS02590	26571.2	0.0306384	0.182412	0.167963	0.866613	0.998477
ATHE_RS11755	791.781	0.030683	0.12013	0.255416	0.798402	0.988543
ATHE_RS11155	473.883	0.0307482	0.14239	0.215944	0.829031	0.991809
ATHE_RS10175	1844.23	0.0307773	0.130761	0.235371	0.813921	0.989073
ATHE_RS03830	9512.87	0.0308302	0.0942135	0.327238	0.743488	0.973894
ATHE_RS11575	2099.55	0.0308719	0.178549	0.172904	0.862727	0.997173
ATHE_RS04670	785.394	0.0309048	0.251079	0.123088	0.902038	0.998747
ATHE_RS11090	3357.05	0.0312764	0.0874836	0.357512	0.720709	0.972167
ATHE_RS03845	1509.29	0.031337	0.203632	0.15389	0.877696	0.998477
ATHE_RS04920	5084.66	0.0313651	0.0816987	0.383911	0.701044	0.966329
ATHE_RS10195	374.564	0.0317341	0.156812	0.20237	0.839628	0.99191
ATHE_RS02840	20406.5	0.0318201	0.122297	0.260186	0.79472	0.988543
ATHE_RS13450	16.5574	0.0319338	0.285945	0.111678	0.911079	0.998747
ATHE_RS04495	1583.54	0.0320002	0.20335	0.157365	0.874957	0.998477
ATHE_RS08105	6656.46	0.032138	0.119209	0.269594	0.787473	0.988543
ATHE_RS09160	1973.17	0.0321469	0.183537	0.175152	0.86096	0.997173
ATHE_RS03110	22229	0.0321913	0.146767	0.219336	0.826389	0.991809
ATHE_RS13060	996.376	0.032204	0.112211	0.286996	0.774115	0.988231
ATHE_RS13230	1376.43	0.0322382	0.145199	0.222028	0.824292	0.991797
ATHE_RS10255	3754.14	0.0322639	0.16036	0.201197	0.840545	0.99191
ATHE_RS09590	1229.49	0.0325773	0.205706	0.158368	0.874166	0.998477
ATHE_RS08100	5006.78	0.0326104	0.122625	0.265936	0.790288	0.988543
ATHE_RS08295	2065.08	0.0326439	0.19938	0.163727	0.869946	0.998477
ATHE_RS07850	2447.5	0.032685	0.114276	0.286019	0.774864	0.988248
ATHE_RS01095	3368.86	0.0328664	0.0955867	0.343839	0.730968	0.973675
ATHE_RS11000	3781.59	0.033193	0.131985	0.251491	0.801435	0.988543
ATHE_RS00630	23.0918	0.0333214	0.299166	0.111381	0.911314	0.998747
ATHE_RS11465	13902	0.0345901	0.177942	0.194389	0.845871	0.99191
ATHE_RS07175	1248.65	0.0346598	0.0948683	0.365347	0.714853	0.970336
leuD	8362.89	0.0346672	0.267728	0.129487	0.896972	0.998747
ATHE_RS06940	533.96	0.0347408	0.21517	0.161458	0.871733	0.998477
ATHE_RS02425	3322.43	0.0347605	0.122576	0.283584	0.77673	0.988543
ATHE_RS01640	5172.87	0.0349544	0.202179	0.172888	0.862739	0.997173
ATHE_RS07255	3656.16	0.0351241	0.0795074	0.441772	0.658654	0.964975
ATHE_RS06740	5743.19	0.0351627	0.111813	0.314478	0.753158	0.979141
ATHE_RS11510	48.624	0.0352833	0.220824	0.15978	0.873054	0.998477
ATHE_RS10900	8910.76	0.0353743	0.0896604	0.394536	0.693185	0.964975
gatA	10219.9	0.0355667	0.129081	0.275538	0.782903	0.988543
ATHE_RS01580	3896.48	0.0357397	0.173575	0.205904	0.836866	0.99191
flgG	5854.02	0.035844	0.10936	0.327762	0.743091	0.973894
ATHE_RS04080	2420.78	0.0358605	0.104776	0.342259	0.732156	0.973675
ATHE_RS03820	1451.12	0.0359451	0.205215	0.175158	0.860956	0.997173
ATHE_RS02680	132.371	0.0360231	0.241292	0.149293	0.881323	0.998477
ATHE_RS00380	46905	0.0361952	0.0857301	0.4222	0.672879	0.964975
ATHE_RS11595	688452	0.0362849	0.115221	0.314916	0.752825	0.979141
proA	12098.5	0.0365997	0.118392	0.309141	0.757214	0.980392
ATHE_RS03635	3575.5	0.0366044	0.137555	0.266108	0.790156	0.988543
ATHE_RS07390	6697.72	0.0366103	0.105306	0.347657	0.728098	0.973673
ATHE_RS13340	1760.08	0.0368606	0.149226	0.247012	0.804899	0.988543
ATHE_RS04635	930.721	0.0370936	0.156401	0.23717	0.812525	0.989073
ATHE_RS00110	2552.98	0.0371277	0.268429	0.138315	0.889992	0.998747
ATHE_RS04005	16681.7	0.0373383	0.114212	0.326922	0.743727	0.973894
ATHE_RS04795	167.593	0.0377437	0.234797	0.160751	0.87229	0.998477
ATHE_RS08155	1.00631	0.037953	0.220229	0.172334	0.863175	0.997173
ATHE_RS04515	152.869	0.037986	0.193757	0.19605	0.844571	0.99191
ATHE_RS08975	2287.07	0.037992	0.0983799	0.386176	0.699366	0.966329
ATHE_RS07630	281.512	0.0380459	0.146816	0.25914	0.795527	0.988543
ATHE_RS13310	76.4758	0.0381603	0.2918	0.130776	0.895953	0.998747
ATHE_RS07120	3306.63	0.0384899	0.127011	0.303045	0.761856	0.982431
ATHE_RS00035	810.458	0.0385429	0.143333	0.268904	0.788004	0.988543
ATHE_RS13625	720.959	0.0385948	0.18145	0.212702	0.83156	0.99191
ATHE_RS01910	3276.21	0.0386299	0.167318	0.230878	0.81741	0.989073
ATHE_RS13630	715.11	0.0386328	0.172345	0.22416	0.822633	0.991797
ATHE_RS14060	1440.42	0.0387527	0.156178	0.248132	0.804032	0.988543
ATHE_RS08345	630.609	0.038894	0.194632	0.199833	0.841611	0.99191
ATHE_RS08855	10541.7	0.0393081	0.315761	0.124487	0.90093	0.998747
ATHE_RS09935	25.4861	0.0397056	0.278606	0.142515	0.886673	0.998477
ATHE_RS13170	4863.36	0.0398109	0.160504	0.248036	0.804106	0.988543
ATHE_RS08990	20.1949	0.0398522	0.277853	0.143429	0.885951	0.998477
coaD	979.132	0.0399409	0.133678	0.298785	0.765104	0.984602
ATHE_RS01660	905.209	0.0399641	0.161218	0.247888	0.804221	0.988543
ATHE_RS12580	147.078	0.0400363	0.15387	0.260195	0.794713	0.988543
ATHE_RS08250	247.254	0.040041	0.156845	0.25529	0.798499	0.988543
ATHE_RS07785	9558.87	0.040064	0.16926	0.236701	0.812888	0.989073
ATHE_RS11795	5509.39	0.0402422	0.093714	0.429415	0.667621	0.964975
ATHE_RS09085	2481.52	0.0403723	0.106728	0.378273	0.705228	0.967945
ATHE_RS02540	1954.07	0.0404152	0.117535	0.343856	0.730954	0.973675
ATHE_RS14125	1280.45	0.0404865	0.158754	0.255027	0.798703	0.988543
ATHE_RS07860	402.961	0.0405027	0.175296	0.231054	0.817273	0.989073
ATHE_RS04360	2986.22	0.0405921	0.127274	0.318934	0.749776	0.977317
ATHE_RS05625	3446.81	0.0409763	0.215709	0.189961	0.84934	0.992668
ATHE_RS04840	8371.83	0.0410856	0.13969	0.29412	0.768666	0.985779
ATHE_RS08180	4756.02	0.0411189	0.109914	0.374101	0.708329	0.969071
ATHE_RS00560	218.143	0.0411229	0.177806	0.231279	0.817098	0.989073
ATHE_RS10540	11174.1	0.0412467	0.256991	0.160499	0.872488	0.998477
ATHE_RS08115	1088.23	0.0413165	0.190205	0.217221	0.828036	0.991809
ATHE_RS08490	2319.64	0.0413239	0.177694	0.232556	0.816106	0.989073
ATHE_RS12360	411.579	0.0414299	0.128602	0.322156	0.747334	0.976257
ATHE_RS03230	118.472	0.0415038	0.19326	0.214757	0.829957	0.991809
ATHE_RS01435	52.3695	0.041739	0.2668	0.156443	0.875684	0.998477
ATHE_RS08710	2208.87	0.0418682	0.215163	0.194588	0.845715	0.99191
ATHE_RS07615	652.499	0.042038	0.120573	0.348652	0.727351	0.973155
ATHE_RS07095	7748.95	0.0425885	0.150677	0.282648	0.777446	0.988543
ATHE_RS03970	6275.81	0.0428916	0.103538	0.41426	0.678684	0.964975
ATHE_RS08050	472.409	0.0431432	0.173387	0.248826	0.803495	0.988543
ATHE_RS05170	5105.33	0.0431699	0.103806	0.415873	0.677503	0.964975
ATHE_RS00475	4307.8	0.0432939	0.0828542	0.522532	0.6013	0.955027
ATHE_RS07915	1779.73	0.0439379	0.121242	0.362399	0.717054	0.972167
ATHE_RS13895	1470.8	0.0441624	0.124255	0.355417	0.722277	0.972167
ATHE_RS06700	2661.71	0.0442769	0.0812925	0.544661	0.585987	0.949074
ATHE_RS12690	104.257	0.0443565	0.256433	0.172975	0.862671	0.997173
ATHE_RS07110	13792.1	0.0443621	0.141043	0.314528	0.75312	0.979141
ATHE_RS07795	11840	0.0447337	0.0743566	0.60161	0.547434	0.928854
ATHE_RS01755	4651.12	0.0447912	0.114153	0.392378	0.694779	0.964975
ATHE_RS09915	0.685361	0.0449293	0.169323	0.265346	0.790743	0.988543
ATHE_RS07745	3161.49	0.0457027	0.112212	0.407289	0.683796	0.964975
ATHE_RS01985	1400.38	0.0458272	0.0898775	0.509885	0.610132	0.956044
ATHE_RS09740	1990.92	0.0459218	0.141181	0.325269	0.744978	0.97481
ATHE_RS02105	2266.3	0.0459724	0.106663	0.431004	0.666466	0.964975
ATHE_RS11420	273.057	0.0459964	0.174015	0.264325	0.79153	0.988543
ATHE_RS01270	13.8011	0.0465932	0.315304	0.147772	0.882522	0.998477
ATHE_RS13090	4.927	0.0466497	0.317008	0.147156	0.883009	0.998477
ATHE_RS07190	1711.71	0.0468078	0.11651	0.401749	0.687869	0.964975
ATHE_RS05180	6536.45	0.0469623	0.0975013	0.481658	0.630049	0.956497
ATHE_RS13695	129.39	0.0473528	0.189242	0.250224	0.802414	0.988543
ATHE_RS09565	711.694	0.0474558	0.107032	0.44338	0.657491	0.964975
ATHE_RS12890	1757.22	0.047898	0.111402	0.429955	0.667229	0.964975
ATHE_RS02300	2540.46	0.0479752	0.115604	0.414997	0.678144	0.964975
ATHE_RS04070	565.753	0.0480597	0.14089	0.341115	0.733017	0.973675
ATHE_RS08185	2285.02	0.0482153	0.119612	0.403098	0.686876	0.964975
ATHE_RS02430	1499.71	0.0483015	0.0822058	0.587568	0.556822	0.935406
ATHE_RS11185	0.0461885	0.0483285	0.0641253	0.753657	0.451055	0.892226
ATHE_RS05735	2431.42	0.048653	0.11112	0.437841	0.661502	0.964975
ATHE_RS02670	1029.53	0.0488115	0.163543	0.298463	0.76535	0.984602
ATHE_RS09665	5954.27	0.0489294	0.0922685	0.530294	0.595908	0.950925
ATHE_RS05515	746.509	0.0492118	0.143567	0.342779	0.731765	0.973675
ATHE_RS01075	265.703	0.0493046	0.187371	0.263139	0.792444	0.988543
ATHE_RS06645	35000.7	0.0494943	0.12964	0.381783	0.702622	0.966329
ATHE_RS10070	2384.77	0.0495864	0.155693	0.318489	0.750114	0.977317
ATHE_RS12005	1028.6	0.049685	0.149689	0.331923	0.739948	0.973894
ATHE_RS11705	4303.64	0.0499252	0.173328	0.288039	0.773317	0.988231
ATHE_RS02945	15693.3	0.0501905	0.150452	0.333599	0.738682	0.973894
ATHE_RS03875	4962.52	0.0502394	0.0823926	0.609756	0.542024	0.924295
ATHE_RS07620	13634	0.0503033	0.0689911	0.729128	0.465923	0.903225
ATHE_RS00800	79186.9	0.0503095	0.139311	0.36113	0.718002	0.972167
ATHE_RS10165	131.758	0.0505498	0.184006	0.274718	0.783533	0.988543
ATHE_RS04095	285.608	0.0505541	0.244558	0.206717	0.836231	0.99191
ATHE_RS06880	2121.08	0.0506075	0.201388	0.251293	0.801587	0.988543
ATHE_RS12045	788.862	0.0506249	0.164127	0.308449	0.757741	0.980392
ATHE_RS07185	7457.38	0.0507484	0.108911	0.465961	0.641243	0.960296
ATHE_RS09260	645.724	0.0508446	0.193721	0.262463	0.792965	0.988543
ATHE_RS04295	2436.04	0.0509642	0.174796	0.291564	0.77062	0.986466
ATHE_RS08095	3783.98	0.0512867	0.211831	0.242111	0.808694	0.989073
ATHE_RS03250	2997.99	0.0513897	0.148063	0.347079	0.728532	0.973675
ATHE_RS11260	8360.22	0.0515383	0.161873	0.318387	0.750191	0.977317
ATHE_RS10490	43.2242	0.0516929	0.302412	0.170935	0.864275	0.997637
ATHE_RS12410	4.94211	0.0520315	0.309636	0.168041	0.866551	0.998477
ATHE_RS09030	54.2691	0.0523647	0.271141	0.193127	0.84686	0.99191
ATHE_RS06555	3200.85	0.0525059	0.0927507	0.566097	0.571328	0.941926
ATHE_RS02815	6861.29	0.0526041	0.0757581	0.694369	0.487451	0.90842
ATHE_RS13100	601.408	0.0528235	0.219339	0.24083	0.809687	0.989073
ATHE_RS09075	2733.65	0.0529767	0.109985	0.481672	0.630039	0.956497
ATHE_RS11195	310.127	0.0529935	0.113541	0.466735	0.640689	0.960296
ATHE_RS10360	4792.88	0.0532127	0.0837405	0.635447	0.525137	0.921829
ATHE_RS04805	871.75	0.0533615	0.145748	0.366122	0.714274	0.970037
ATHE_RS10455	587.152	0.0535875	0.158948	0.337138	0.736013	0.973894
ATHE_RS05830	19.6546	0.053673	0.290357	0.184851	0.853346	0.995575
ATHE_RS00605	1121.94	0.0538513	0.215019	0.250449	0.80224	0.988543
ATHE_RS09145	7495.79	0.0543766	0.175391	0.310031	0.756537	0.980392
ATHE_RS00695	13455.3	0.0547675	0.241096	0.22716	0.820299	0.991325
ATHE_RS09710	25.6578	0.0547952	0.267385	0.20493	0.837627	0.99191
ATHE_RS00180	728.785	0.0548628	0.237314	0.231182	0.817173	0.989073
ATHE_RS01495	15379.9	0.0548838	0.0709204	0.77388	0.439002	0.885803
polC	16485.6	0.0550623	0.0714018	0.771161	0.440612	0.885803
ATHE_RS08590	260.055	0.0552531	0.133104	0.415111	0.678061	0.964975
ATHE_RS12800	937.032	0.0553311	0.149061	0.371198	0.71049	0.969283
ATHE_RS06510	3976.44	0.0556589	0.103227	0.539188	0.589757	0.949571
ATHE_RS06235	7598.72	0.0556977	0.198164	0.281069	0.778657	0.988543
ATHE_RS00240	3393.53	0.0560462	0.142147	0.394282	0.693373	0.964975
ATHE_RS03190	7836.82	0.0561841	0.108929	0.515787	0.606003	0.956044
ATHE_RS11335	869.415	0.0562283	0.214737	0.261848	0.793439	0.988543
ATHE_RS03835	6448.19	0.0562738	0.105599	0.532901	0.594102	0.950108
era	3036.71	0.0562789	0.152407	0.369268	0.711928	0.969283
ATHE_RS03165	16416	0.0562867	0.143368	0.392603	0.694613	0.964975
ATHE_RS06225	7231.37	0.056635	0.124252	0.455807	0.648529	0.961594
ATHE_RS05845	11807.6	0.0566565	0.159138	0.356021	0.721825	0.972167
ATHE_RS05050	383.844	0.0568374	0.136208	0.417283	0.676471	0.964975
ATHE_RS04820	2421.85	0.0573111	0.145701	0.393348	0.694062	0.964975
ATHE_RS07385	4529.16	0.0574951	0.119202	0.482333	0.629569	0.956497
ATHE_RS08045	528.216	0.057862	0.14472	0.39982	0.689289	0.964975
ATHE_RS13880	915.444	0.0579208	0.13613	0.425482	0.670485	0.964975
ATHE_RS05585	4281.89	0.0580187	0.129875	0.446729	0.655071	0.964975
ATHE_RS00570	62.5032	0.0582609	0.215885	0.26987	0.787261	0.988543
ATHE_RS04075	496.919	0.0584504	0.143313	0.407851	0.683383	0.964975
ATHE_RS10795	17374.7	0.0586785	0.099559	0.589385	0.555603	0.933938
ATHE_RS03085	32356.9	0.0589988	0.159388	0.37016	0.711264	0.969283
ATHE_RS02110	512.361	0.0591013	0.133	0.444371	0.656775	0.964975
ATHE_RS10080	13840.4	0.059132	0.144515	0.409177	0.68241	0.964975
ATHE_RS05155	555.071	0.0592456	0.147875	0.400647	0.68868	0.964975
ATHE_RS10510	698.13	0.0594399	0.24869	0.239012	0.811097	0.989073
ATHE_RS05295	427.783	0.0594832	0.162108	0.366936	0.713667	0.969733
ATHE_RS13220	1178.19	0.0594904	0.167904	0.354313	0.723105	0.972761
ATHE_RS07420	772.143	0.059814	0.140316	0.426281	0.669903	0.964975
ATHE_RS13280	111.476	0.0598644	0.201224	0.297501	0.766084	0.984602
ATHE_RS06605	2894.3	0.0598869	0.0793233	0.754972	0.450266	0.891968
ATHE_RS07440	46663.3	0.0607759	0.156663	0.387939	0.698061	0.966329
ATHE_RS13275	8131.27	0.0611171	0.142423	0.429125	0.667832	0.964975
ATHE_RS02480	187.751	0.0615952	0.150988	0.407948	0.683312	0.964975
ATHE_RS04915	2936.77	0.0617368	0.0778748	0.792769	0.427912	0.8792
ATHE_RS14095	1567.23	0.0619224	0.118325	0.523324	0.600749	0.954711
ATHE_RS04790	174.527	0.0620084	0.16592	0.373724	0.708609	0.969071
ATHE_RS13815	16744.7	0.0624133	0.132639	0.47055	0.637962	0.960296
ATHE_RS02385	138.935	0.0625464	0.189496	0.330068	0.741349	0.973894
ATHE_RS08060	92.3674	0.0628426	0.221478	0.283743	0.776608	0.988543
ATHE_RS03815	19006.3	0.0628511	0.112037	0.560986	0.574807	0.943953
ATHE_RS05660	5521.86	0.0630693	0.117096	0.538612	0.590154	0.949571
ATHE_RS01040	914.418	0.0630723	0.148666	0.424255	0.67138	0.964975
ATHE_RS09640	726.446	0.0630947	0.170104	0.370918	0.710698	0.969283
ATHE_RS02800	102.358	0.0631876	0.301424	0.20963	0.833956	0.99191
ATHE_RS01535	811.688	0.0633119	0.1418	0.446487	0.655245	0.964975
ATHE_RS01470	1099.02	0.0642235	0.166728	0.3852	0.700089	0.966329
ATHE_RS07055	1394.62	0.0642824	0.140889	0.456262	0.648202	0.961594
ATHE_RS13210	128.888	0.0644112	0.179641	0.358555	0.719928	0.972167
ATHE_RS11005	3172.59	0.0649924	0.169391	0.383683	0.701213	0.966329
ATHE_RS00090	20.4661	0.065581	0.267127	0.245505	0.806066	0.988543
ATHE_RS08800	1592.83	0.0657942	0.144447	0.45549	0.648756	0.961594
ATHE_RS01090	2313.18	0.0661989	0.0956532	0.692072	0.488892	0.90991
ATHE_RS07975	1003.03	0.0662143	0.143097	0.462723	0.643563	0.960296
ATHE_RS11515	234.47	0.0662836	0.137938	0.480532	0.630849	0.956497
ATHE_RS00940	664.693	0.0662974	0.177589	0.37332	0.70891	0.969071
ATHE_RS05375	5169.86	0.066598	0.141838	0.469536	0.638686	0.960296
ATHE_RS12455	6306.31	0.0667128	0.102285	0.652222	0.514258	0.919215
ATHE_RS10525	13457.7	0.0667734	0.161295	0.413984	0.678886	0.964975
ATHE_RS01550	605.651	0.0668311	0.151305	0.441699	0.658707	0.964975
ATHE_RS04580	2782.87	0.0668995	0.121984	0.548427	0.583399	0.94752
ATHE_RS07950	1169.57	0.0670244	0.125378	0.534579	0.592941	0.949964
ATHE_RS00030	17353	0.0673811	0.125205	0.538169	0.590461	0.949571
ATHE_RS06655	7804.32	0.0674169	0.0730171	0.923302	0.35585	0.8438
ATHE_RS07690	3798.88	0.0675117	0.167722	0.402522	0.6873	0.964975
ATHE_RS05575	681.451	0.0675573	0.15042	0.449125	0.653341	0.964297
ATHE_RS02405	1489.63	0.0678661	0.11743	0.577929	0.563312	0.939316
ATHE_RS00850	107538	0.0679478	0.106801	0.636211	0.524639	0.921829
ATHE_RS03130	535.006	0.0683335	0.171536	0.398362	0.690363	0.964975
ATHE_RS07170	8057.52	0.0683855	0.112086	0.610116	0.541785	0.924295
ATHE_RS06125	886.522	0.0685704	0.149066	0.460001	0.645516	0.960296
ATHE_RS04630	212.084	0.0686316	0.19055	0.360177	0.718715	0.972167
ATHE_RS12460	58.1867	0.0688186	0.21563	0.319151	0.749612	0.977317
ATHE_RS06010	2036.09	0.0689221	0.137176	0.502435	0.615362	0.956044
ATHE_RS13520	123.366	0.0693074	0.207456	0.334082	0.738317	0.973894
ATHE_RS04190	3470.69	0.069327	0.144946	0.478295	0.63244	0.956497
ATHE_RS06005	3756.01	0.0700192	0.0986779	0.709573	0.477969	0.908065
ATHE_RS00185	772.125	0.0701151	0.181354	0.386621	0.699037	0.966329
ATHE_RS06345	99.2783	0.0702949	0.255059	0.275602	0.782853	0.988543
ATHE_RS10060	182.598	0.0704763	0.172401	0.408792	0.682692	0.964975
ATHE_RS00965	641.669	0.0706868	0.120615	0.586053	0.55784	0.936535
ATHE_RS06375	2913.21	0.0710293	0.0916825	0.774732	0.438498	0.885803
ATHE_RS02565	485.702	0.0712279	0.143005	0.498081	0.618427	0.956044
ATHE_RS02115	669.896	0.0712884	0.118138	0.603433	0.546221	0.927934
ATHE_RS04875	975.815	0.0713057	0.151477	0.470737	0.637829	0.960296
ATHE_RS07275	1080.61	0.0719282	0.167156	0.430306	0.666973	0.964975
ATHE_RS07520	7174.84	0.0722273	0.206224	0.350237	0.726161	0.973155
ATHE_RS12280	10713.9	0.0724589	0.101151	0.716343	0.47378	0.90607
ATHE_RS13155	818.46	0.0727246	0.165964	0.438195	0.661245	0.964975
ATHE_RS08410	901.456	0.0727665	0.204422	0.355963	0.721868	0.972167
ATHE_RS00730	610.801	0.0730853	0.289095	0.252807	0.800417	0.988543
ATHE_RS11540	571.102	0.0731266	0.176245	0.414914	0.678205	0.964975
ATHE_RS09035	6654.59	0.0732585	0.0812715	0.901405	0.367373	0.848121
ATHE_RS09345	4028.85	0.0735663	0.203463	0.361571	0.717673	0.972167
ATHE_RS06550	8453.48	0.0737268	0.087808	0.839636	0.401112	0.86919
ATHE_RS09215	3739.37	0.0739168	0.088972	0.830788	0.406094	0.86919
ATHE_RS05085	2994.09	0.0739499	0.217252	0.340388	0.733564	0.973771
ATHE_RS11560	7650.76	0.0742809	0.17615	0.42169	0.673251	0.964975
ATHE_RS08485	3072.55	0.074523	0.178766	0.416875	0.67677	0.964975
ATHE_RS03470	197.266	0.0747358	0.194165	0.384909	0.700305	0.966329
ATHE_RS02330	456.702	0.0747954	0.152253	0.491259	0.623244	0.956497
ATHE_RS01180	1533.26	0.0750369	0.137022	0.547627	0.583948	0.94752
ATHE_RS04885	551.605	0.075332	0.160748	0.468635	0.639331	0.960296
ATHE_RS08755	3635.07	0.0753526	0.187181	0.402564	0.687269	0.964975
ATHE_RS07840	19998.8	0.075356	0.164519	0.458038	0.646925	0.960456
ATHE_RS12290	647.769	0.0753739	0.175533	0.4294	0.667632	0.964975
ATHE_RS07610	622.805	0.0754821	0.13744	0.549202	0.582867	0.94752
ATHE_RS11355	4128.3	0.0757156	0.116675	0.648946	0.516373	0.920565
ATHE_RS06505	7054.75	0.0757678	0.0819147	0.92496	0.354987	0.84251
ATHE_RS13205	444.876	0.0757828	0.202665	0.373932	0.708455	0.969071
ATHE_RS12015	768.681	0.0760318	0.133341	0.570206	0.568538	0.941926
ATHE_RS10430	738.047	0.0760745	0.132864	0.572574	0.566933	0.94072
ATHE_RS09720	194.22	0.0761765	0.190653	0.399555	0.689484	0.964975
ATHE_RS05355	2350.07	0.0764653	0.114867	0.665685	0.505613	0.916988
ATHE_RS10915	12051.9	0.0767112	0.11706	0.655315	0.512265	0.919057
ATHE_RS10715	2224.55	0.0768535	0.135305	0.568002	0.570034	0.941926
ATHE_RS07855	2161.32	0.0778103	0.140352	0.554393	0.57931	0.945068
ATHE_RS12725	2773.35	0.0778293	0.116627	0.667336	0.504558	0.916988
rpsP	7831.01	0.0779843	0.139786	0.557883	0.576925	0.943995
ATHE_RS03880	2564.48	0.0782484	0.0646037	1.21121	0.225817	0.719426
ATHE_RS00360	1597.73	0.0783786	0.224249	0.349515	0.726702	0.973155
ATHE_RS07640	1126	0.0784999	0.187271	0.419178	0.675086	0.964975
ATHE_RS12545	52.0551	0.0785902	0.218914	0.359001	0.719594	0.972167
ATHE_RS10885	8112.85	0.0786116	0.159261	0.493601	0.621588	0.956044
ATHE_RS03100	15513	0.0790364	0.120878	0.653853	0.513206	0.919057
ATHE_RS06390	4175.23	0.079046	0.122261	0.646533	0.517934	0.920686
ATHE_RS07945	771.623	0.0792817	0.110961	0.714499	0.474919	0.90726
ATHE_RS07870	418.432	0.0794324	0.156094	0.508875	0.61084	0.956044
ATHE_RS13400	7268.56	0.0797172	0.108519	0.73459	0.462589	0.902681
ATHE_RS02825	911.465	0.0797188	0.197111	0.404435	0.685893	0.964975
ATHE_RS13330	384.124	0.0799256	0.197011	0.405691	0.684969	0.964975
ATHE_RS04550	125.86	0.080794	0.207436	0.389489	0.696915	0.96607
ATHE_RS13540	1568.9	0.0808886	0.185456	0.436162	0.66272	0.964975
ATHE_RS08865	2912.32	0.0809108	0.163834	0.493857	0.621407	0.956044
ATHE_RS10050	6.86004	0.0812008	0.31509	0.257706	0.796633	0.988543
ATHE_RS07050	3727.54	0.0816999	0.129914	0.628877	0.529429	0.921829
ATHE_RS12365	663.915	0.0817233	0.119953	0.681295	0.495685	0.91563
ATHE_RS12705	120.372	0.0817672	0.244647	0.334225	0.73821	0.973894
ATHE_RS07455	9806.71	0.0822692	0.136447	0.602939	0.546549	0.927934
ATHE_RS06420	7192.49	0.082676	0.10749	0.769151	0.441804	0.886882
ATHE_RS08415	327.814	0.0826965	0.203651	0.406071	0.684691	0.964975
ATHE_RS09340	3025.58	0.0826995	0.20168	0.410052	0.681768	0.964975
ATHE_RS10435	1629.97	0.0828601	0.143782	0.57629	0.564419	0.939799
ATHE_RS12225	3020.21	0.0829339	0.14859	0.55814	0.576749	0.943995
ATHE_RS00955	5162.02	0.083003	0.121341	0.684048	0.493945	0.913663
ATHE_RS04435	8271.33	0.0830106	0.11078	0.749326	0.453661	0.895864
ATHE_RS14120	127.715	0.0832675	0.231407	0.359831	0.718973	0.972167
ATHE_RS13775	4149.6	0.0833875	0.114467	0.728484	0.466317	0.903281
ATHE_RS00985	438.858	0.0834158	0.11859	0.703394	0.48181	0.908112
ATHE_RS10835	3916.91	0.0836494	0.106403	0.786157	0.431775	0.881786
ATHE_RS10005	28.33	0.0838952	0.316474	0.265093	0.790938	0.988543
ATHE_RS08230	5459.97	0.083928	0.136743	0.613763	0.539372	0.923274
ATHE_RS07695	8106.9	0.0840991	0.138037	0.609252	0.542358	0.924295
ATHE_RS10820	5786.35	0.0842298	0.13886	0.60658	0.54413	0.926732
ATHE_RS06120	475.009	0.0848475	0.184588	0.459658	0.645762	0.960296
ATHE_RS06905	450.829	0.0851697	0.111474	0.764034	0.444847	0.888025
ATHE_RS00445	19.0048	0.0852015	0.279197	0.305167	0.760239	0.982431
ATHE_RS00155	5244.27	0.0852435	0.0656009	1.29943	0.193798	0.681564
ATHE_RS02920	2513.7	0.0857987	0.17164	0.499876	0.617162	0.956044
ATHE_RS01425	1.12643	0.0861203	0.217201	0.3965	0.691736	0.964975
ATHE_RS08805	15403.4	0.0866011	0.124454	0.695847	0.486524	0.90842
ATHE_RS10425	2164.23	0.0877481	0.131315	0.668225	0.50399	0.916988
ATHE_RS10775	1436.52	0.0879097	0.176685	0.497551	0.618801	0.956044
ATHE_RS13865	547.55	0.0880959	0.19852	0.443763	0.657214	0.964975
ATHE_RS04855	3879.66	0.088736	0.103237	0.859534	0.390046	0.862763
ATHE_RS13645	6930.28	0.0891471	0.157684	0.565353	0.571834	0.941926
ATHE_RS11110	11339	0.0892313	0.134951	0.661211	0.508477	0.918758
ATHE_RS04815	1999.15	0.0893612	0.158716	0.563025	0.573418	0.942815
ATHE_RS00005	12277.3	0.0893935	0.109513	0.816286	0.414337	0.874531
ATHE_RS02125	200.193	0.0895047	0.169308	0.52865	0.597048	0.952183
ATHE_RS04200	1305.59	0.0899752	0.175935	0.511411	0.609064	0.956044
ATHE_RS01215	979.909	0.0902021	0.107833	0.836496	0.402876	0.86919
ATHE_RS02535	1088.85	0.0905767	0.113936	0.794976	0.426628	0.877894
ATHE_RS04215	12084	0.090672	0.104288	0.869438	0.384608	0.860047
ATHE_RS10865	474.865	0.0907469	0.191487	0.473908	0.635566	0.959906
ATHE_RS04260	3540.55	0.0908747	0.207025	0.438955	0.660694	0.964975
ATHE_RS02120	3142.79	0.0910831	0.0977031	0.932243	0.351211	0.840206
ATHE_RS05825	673.518	0.0913906	0.169425	0.539416	0.5896	0.949571
ATHE_RS03245	3895.88	0.0916021	0.149231	0.613828	0.539329	0.923274
ATHE_RS10555	4362.82	0.0916608	0.100591	0.911227	0.362176	0.847237
ATHE_RS05395	3819.6	0.0919847	0.256137	0.359123	0.719503	0.972167
ATHE_RS04870	1019.95	0.092066	0.140805	0.653857	0.513204	0.919057
ATHE_RS01105	518.256	0.0922963	0.149353	0.617975	0.536592	0.923274
ATHE_RS00780	401.86	0.0926537	0.189678	0.488478	0.625211	0.956497
ATHE_RS10515	314.5	0.0926605	0.199877	0.463588	0.642943	0.960296
ATHE_RS09485	988.358	0.0927097	0.133341	0.695282	0.486879	0.90842
ATHE_RS13675	83.2587	0.0929866	0.224505	0.414184	0.678739	0.964975
ATHE_RS04090	852.042	0.0934548	0.148912	0.627584	0.530276	0.921829
ATHE_RS01955	232.896	0.0935731	0.203188	0.460526	0.645139	0.960296
ATHE_RS07415	941.766	0.0939347	0.120033	0.782574	0.433877	0.883292
ATHE_RS04185	2848.84	0.0942683	0.141046	0.66835	0.50391	0.916988
ATHE_RS09725	5602.7	0.0945059	0.105362	0.896963	0.369739	0.848202
ATHE_RS09380	34696.7	0.0947243	0.165161	0.573526	0.566288	0.94072
ATHE_RS04355	239.835	0.0948984	0.1412	0.672085	0.50153	0.916988
ATHE_RS11060	2980.87	0.0956589	0.155201	0.616353	0.537662	0.923274
ATHE_RS04210	9016.34	0.0956976	0.105336	0.9085	0.363614	0.847237
ATHE_RS00195	521.56	0.0965407	0.141993	0.679896	0.49657	0.916641
ATHE_RS02040	257.132	0.096614	0.157354	0.613991	0.539222	0.923274
ATHE_RS01390	655.473	0.0966183	0.176012	0.548931	0.583053	0.94752
ATHE_RS02570	500.193	0.0967912	0.131885	0.733904	0.463007	0.902681
ATHE_RS14115	1025.25	0.097039	0.15127	0.641495	0.521201	0.920686
ATHE_RS07330	4315.73	0.0972181	0.138171	0.703605	0.481679	0.908112
ATHE_RS06885	437.682	0.0974306	0.209211	0.465706	0.641426	0.960296
ATHE_RS03560	324.041	0.0976563	0.217495	0.449004	0.653429	0.964297
ATHE_RS10790	4392.64	0.0977233	0.106148	0.920629	0.357244	0.844592
ATHE_RS13795	27.0255	0.097988	0.261139	0.375234	0.707487	0.969071
ATHE_RS06870	755.678	0.0981986	0.198223	0.495396	0.620321	0.956044
ATHE_RS07350	6550.25	0.0982174	0.230159	0.426738	0.66957	0.964975
ATHE_RS01245	521.757	0.0982587	0.216365	0.454135	0.649732	0.962513
ATHE_RS11940	225.867	0.0987716	0.185822	0.531539	0.595046	0.950108
ATHE_RS13885	1002.15	0.0988751	0.122263	0.808708	0.418683	0.876321
ATHE_RS13135	5790.97	0.0991357	0.18052	0.549169	0.58289	0.94752
ATHE_RS12905	926.001	0.0992701	0.171461	0.578965	0.562613	0.939011
ATHE_RS02080	707.644	0.0996973	0.261351	0.381469	0.702855	0.966329
ATHE_RS07910	1559.78	0.0998286	0.126795	0.787323	0.431093	0.881722
ATHE_RS13845	660.221	0.100504	0.168847	0.595238	0.551684	0.932107
ATHE_RS05235	11433.3	0.100754	0.105853	0.951828	0.341184	0.831617
ATHE_RS13290	3479.63	0.100961	0.0924864	1.09163	0.274997	0.770257
ATHE_RS13030	1808.51	0.101191	0.104272	0.970455	0.33182	0.819437
ATHE_RS05100	41.4503	0.101322	0.240341	0.421575	0.673335	0.964975
ATHE_RS05145	3447.2	0.101467	0.127198	0.797709	0.425039	0.876321
ATHE_RS07800	3865.49	0.10165	0.105285	0.965473	0.334308	0.821512
ATHE_RS06755	449.044	0.101774	0.13252	0.767991	0.442493	0.886943
ATHE_RS05695	2406.39	0.101943	0.116935	0.871796	0.383319	0.859295
ATHE_RS00735	2975.32	0.102068	0.291084	0.350647	0.725853	0.973155
ATHE_RS02640	1539.27	0.102558	0.256554	0.399751	0.68934	0.964975
ATHE_RS13055	135.243	0.102626	0.163408	0.628033	0.529982	0.921829
ATHE_RS11700	11472.9	0.102672	0.10516	0.976344	0.328894	0.817105
ATHE_RS00135	15784.3	0.102965	0.0949669	1.08422	0.278269	0.772083
ATHE_RS03480	64.3328	0.103232	0.193124	0.534538	0.592969	0.949964
ATHE_RS12025	4947.77	0.103368	0.0926136	1.11612	0.264369	0.764743
ATHE_RS07345	7709.1	0.103463	0.23565	0.439054	0.660622	0.964975
ATHE_RS11520	10167.6	0.103867	0.142292	0.729957	0.465417	0.903225
ATHE_RS00115	1675.55	0.103884	0.215391	0.482304	0.62959	0.956497
flgL	1528.49	0.103925	0.166894	0.6227	0.533482	0.923246
ATHE_RS05130	5.13618	0.103945	0.313587	0.33147	0.740289	0.973894
ATHE_RS05350	5063.75	0.10396	0.110662	0.939444	0.347503	0.837623
ATHE_RS06290	670.616	0.104102	0.176369	0.590249	0.555024	0.933684
ATHE_RS03180	11230	0.104194	0.103399	1.00769	0.313604	0.80312
ATHE_RS07805	2441.8	0.104256	0.13229	0.788089	0.430645	0.881722
ATHE_RS01375	50.7518	0.104269	0.230953	0.451472	0.651649	0.963246
ATHE_RS01220	5401.72	0.104796	0.0677526	1.54675	0.121924	0.580262
ATHE_RS09700	1576.81	0.105417	0.166734	0.632249	0.527224	0.921829
ATHE_RS10530	2802.95	0.105495	0.164596	0.640933	0.521566	0.920731
ATHE_RS02290	9035.65	0.105927	0.0929012	1.14021	0.2542	0.756738
ATHE_RS13200	76.3256	0.105997	0.212159	0.499611	0.617349	0.956044
ATHE_RS06220	3550.51	0.106131	0.114216	0.929213	0.352779	0.840206
ATHE_RS02625	3655.44	0.10658	0.129258	0.824552	0.409626	0.870013
ATHE_RS03235	211.261	0.106819	0.155002	0.689147	0.490731	0.91086
ATHE_RS01050	2052.46	0.106892	0.150368	0.71087	0.477165	0.908065
ATHE_RS08480	2562.29	0.107192	0.189308	0.566233	0.571236	0.941926
ATHE_RS06770	1764.02	0.107419	0.111133	0.966579	0.333755	0.821408
ATHE_RS11475	3428.78	0.107498	0.121615	0.883926	0.376736	0.852517
ATHE_RS07740	9718.07	0.107711	0.0997293	1.08003	0.280127	0.773966
ATHE_RS04830	28.38	0.108057	0.26006	0.415508	0.67777	0.964975
ATHE_RS08850	140.078	0.108345	0.202525	0.534972	0.59267	0.949964
ATHE_RS02550	4984.47	0.109318	0.0668263	1.63585	0.101871	0.537589
ATHE_RS09505	4172.98	0.109532	0.0910668	1.20276	0.229068	0.725327
ATHE_RS11765	875.837	0.109728	0.181792	0.603591	0.546116	0.927934
ATHE_RS02820	2458.27	0.109868	0.159539	0.688662	0.491036	0.91086
ATHE_RS05900	566.299	0.110082	0.199328	0.552262	0.580769	0.945714
ATHE_RS00460	5685.27	0.110369	0.139561	0.790832	0.429042	0.880854
ATHE_RS02520	1584.81	0.110547	0.167716	0.659132	0.509811	0.919057
ATHE_RS01885	387.626	0.110786	0.127289	0.87035	0.384109	0.860047
ATHE_RS00650	24.5504	0.111094	0.279147	0.397976	0.690648	0.964975
hisB	5049.59	0.11114	0.221874	0.500914	0.616432	0.956044
ATHE_RS07885	24.3265	0.111552	0.284735	0.391775	0.695224	0.964975
ATHE_RS04640	542.417	0.112021	0.178313	0.628226	0.529856	0.921829
ATHE_RS13690	996.735	0.112369	0.0909786	1.23511	0.216789	0.713679
ATHE_RS06765	1589.47	0.112562	0.117854	0.955096	0.339529	0.82972
ATHE_RS13075	687.538	0.112669	0.225364	0.499943	0.617115	0.956044
ATHE_RS06360	5682.1	0.112874	0.102395	1.10234	0.270313	0.770257
ATHE_RS13235	304.112	0.112889	0.169024	0.667888	0.504205	0.916988
ATHE_RS06380	6378.83	0.11295	0.113341	0.996554	0.318981	0.806378
ATHE_RS00795	2285.38	0.113077	0.168107	0.672651	0.501169	0.916988
ATHE_RS12095	581.99	0.113414	0.212304	0.534202	0.593202	0.949964
eno	63860.1	0.113509	0.113117	1.00346	0.315637	0.80312
ATHE_RS02275	1444.6	0.113758	0.101472	1.12107	0.262258	0.761447
[truncated: 735 more rows]

## Sheet: JWCB005_rex_deletion_Late_Early
Locus Tag	baseMean	log2FoldChange	lfcSE	stat	pvalue	padj				JWCB005ΔATHE_RS03255 late log phase vs. JWCB005ΔATHE_RS03255 early log phase
ATHE_RS00455	0	NA	NA	NA	NA	NA				Differential Expression output from DESeq2 Analysis of RNAseq Read Counts
ATHE_RS00925	0	NA	NA	NA	NA	NA
ATHE_RS01260	0	NA	NA	NA	NA	NA
ATHE_RS01265	0	NA	NA	NA	NA	NA
ATHE_RS01630	0	NA	NA	NA	NA	NA
ATHE_RS02030	0	NA	NA	NA	NA	NA
ATHE_RS02390	0	NA	NA	NA	NA	NA
ATHE_RS03620	0	NA	NA	NA	NA	NA
ATHE_RS04480	0	NA	NA	NA	NA	NA
ATHE_RS06275	0	NA	NA	NA	NA	NA
ATHE_RS06820	0	NA	NA	NA	NA	NA
ATHE_RS06830	0	NA	NA	NA	NA	NA
ATHE_RS06930	0	NA	NA	NA	NA	NA
ATHE_RS08425	0	NA	NA	NA	NA	NA
ATHE_RS09285	0	NA	NA	NA	NA	NA
ATHE_RS10480	0	NA	NA	NA	NA	NA
ATHE_RS10485	0	NA	NA	NA	NA	NA
ATHE_RS12315	0	NA	NA	NA	NA	NA
ATHE_RS12470	0	NA	NA	NA	NA	NA
ATHE_RS13960	0	NA	NA	NA	NA	NA
ATHE_RS14075	0	NA	NA	NA	NA	NA
ATHE_RS12150	148.383	1.77357	0.233498	7.59565	3.06255e-14	4.87846e-12
ATHE_RS11665	372.426	1.75989	0.257252	6.84109	7.85932e-12	7.88261e-10
ATHE_RS12145	849.694	1.75325	0.190228	9.2166	3.06668e-20	1.66091e-17
ATHE_RS10320	84.3965	1.73043	0.283817	6.09699	1.08081e-09	4.50282e-08
ATHE_RS12755	513.709	1.70487	0.237712	7.17199	7.3913e-13	8.70245e-11
ATHE_RS12155	802.641	1.62719	0.210878	7.71627	1.19786e-14	2.317e-12
ATHE_RS11330	2729.89	1.60355	0.132716	12.0825	1.30618e-33	3.53715e-30
ATHE_RS07880	13.4402	1.58641	0.304314	5.21307	1.8574e-07	3.99194e-06
ATHE_RS11410	1619.25	1.56181	0.25961	6.01598	1.788e-09	7.22672e-08
ATHE_RS00785	751.718	1.55939	0.203553	7.66089	1.84655e-14	3.12528e-12
ATHE_RS11325	872.098	1.55348	0.142735	10.8836	1.37937e-27	1.86767e-24
ATHE_RS04590	1281.52	1.54785	0.19325	8.00957	1.15108e-15	2.83376e-13
ATHE_RS11405	911.133	1.54025	0.243786	6.31804	2.64906e-10	1.23684e-08
ATHE_RS12760	267.709	1.53366	0.243933	6.28722	3.23199e-10	1.4587e-08
ATHE_RS07290	53.4189	1.52724	0.27634	5.52669	3.26322e-08	8.8368e-07
ATHE_RS11320	498.329	1.52435	0.178063	8.56074	1.12143e-17	4.33833e-15
ATHE_RS12140	1744.31	1.50876	0.203896	7.39969	1.36498e-13	1.94545e-11
ATHE_RS07875	23.4715	1.50146	0.307884	4.8767	1.07875e-06	1.78126e-05
ATHE_RS13965	113.189	1.49446	0.220187	6.78724	1.14301e-11	9.9415e-10
ATHE_RS13100	601.408	1.49136	0.221196	6.74226	1.55939e-11	1.24201e-09
ATHE_RS12730	677.969	1.48552	0.215954	6.87887	6.03302e-12	6.28362e-10
ATHE_RS12295	340.529	1.46337	0.217305	6.73418	1.64857e-11	1.27552e-09
ATHE_RS11400	3322.45	1.45639	0.248135	5.86937	4.37458e-09	1.55873e-07
ATHE_RS12780	984.735	1.44422	0.243269	5.93669	2.90829e-09	1.10925e-07
ATHE_RS12160	53.786	1.43751	0.26643	5.39545	6.8351e-08	1.68606e-06
ATHE_RS12785	796.907	1.43101	0.248817	5.75125	8.85866e-09	2.92552e-07
ATHE_RS03560	324.041	1.41291	0.220594	6.40502	1.50347e-10	8.66253e-09
ATHE_RS10000	211.57	1.40754	0.289832	4.85639	1.19548e-06	1.88218e-05
ATHE_RS10045	122.265	1.39843	0.289244	4.83478	1.33292e-06	2.02784e-05
ATHE_RS00780	401.86	1.39839	0.193008	7.24525	4.31643e-13	5.31313e-11
ATHE_RS12170	63.6119	1.39528	0.244217	5.71328	1.10822e-08	3.33451e-07
ATHE_RS12610	1208.94	1.39342	0.217478	6.40716	1.48252e-10	8.66253e-09
ATHE_RS04495	1583.54	1.38944	0.204157	6.80576	1.00518e-11	9.38635e-10
fusA_2	4031.66	1.38559	0.243434	5.69186	1.25662e-08	3.65907e-07
ATHE_RS12185	348.58	1.36416	0.214948	6.34648	2.20297e-10	1.18691e-08
ATHE_RS13250	177.487	1.3541	0.214052	6.32602	2.51564e-10	1.23427e-08
ATHE_RS12740	396.785	1.34601	0.200324	6.71915	1.82784e-11	1.37494e-09
ATHE_RS06945	313.843	1.33828	0.248689	5.38133	7.39373e-08	1.7877e-06
ATHE_RS13975	60.2096	1.3266	0.251785	5.26878	1.37334e-07	3.12521e-06
ATHE_RS12175	310.312	1.31464	0.246665	5.32963	9.84113e-08	2.31737e-06
ATHE_RS00590	68.8592	1.31288	0.253268	5.18376	2.17459e-07	4.56496e-06
ATHE_RS12180	2248.41	1.29641	0.209402	6.191	5.97842e-10	2.56977e-08
ATHE_RS12190	71.4893	1.28806	0.288967	4.45745	8.29421e-06	9.05674e-05
ATHE_RS03565	315.153	1.27336	0.182755	6.96757	3.22469e-12	3.49298e-10
ATHE_RS09170	20280.7	1.26672	0.23445	5.40296	6.55513e-08	1.64364e-06
ATHE_RS12745	91.4468	1.26479	0.231108	5.47271	4.43217e-08	1.185e-06
ATHE_RS12735	2002.99	1.2573	0.233613	5.38195	7.3683e-08	1.7877e-06
ATHE_RS13265	777.652	1.25601	0.216712	5.79576	6.80122e-09	2.30221e-07
ATHE_RS09165	7382.75	1.2518	0.161982	7.72803	1.09228e-14	2.27529e-12
ATHE_RS12715	339.53	1.24934	0.217664	5.73975	9.48158e-09	2.95128e-07
ATHE_RS12590	246.6	1.22612	0.224094	5.47146	4.46343e-08	1.185e-06
ATHE_RS11980	493.419	1.21814	0.251662	4.84036	1.29604e-06	1.99413e-05
ATHE_RS07990	33.5563	1.21138	0.271136	4.46781	7.90259e-06	8.69928e-05
ATHE_RS11945	491.577	1.20716	0.189045	6.38555	1.70787e-10	9.63523e-09
ATHE_RS12070	398.003	1.2013	0.164826	7.28829	3.13905e-13	4.04788e-11
ATHE_RS12120	2887.91	1.2	0.198856	6.03454	1.59413e-09	6.54076e-08
ATHE_RS00440	1069.93	1.19804	0.2402	4.98767	6.11131e-07	1.14336e-05
ATHE_RS11940	225.867	1.19733	0.190832	6.27424	3.51337e-10	1.55971e-08
ATHE_RS02220	3885.79	1.18067	0.141795	8.32657	8.32195e-17	2.81698e-14
ATHE_RS04595	2544.4	1.17892	0.207034	5.69432	1.23868e-08	3.64603e-07
ATHE_RS12200	20.0749	1.17716	0.286816	4.10425	4.05629e-05	0.000331856
ATHE_RS12765	6402.31	1.17525	0.239875	4.8994	9.6129e-07	1.61688e-05
ATHE_RS13260	186.686	1.16371	0.205901	5.6518	1.58779e-08	4.57418e-07
ATHE_RS11815	211.011	1.16347	0.208513	5.57983	2.40753e-08	6.72123e-07
ATHE_RS08330	2653.52	1.16062	0.239919	4.83754	1.31455e-06	2.01119e-05
ATHE_RS12600	169.741	1.15837	0.232206	4.98853	6.08405e-07	1.14336e-05
fucI	1063.68	1.15755	0.214556	5.39509	6.84884e-08	1.68606e-06
ATHE_RS03340	72.0474	1.1564	0.282012	4.10055	4.12169e-05	0.000336191
ATHE_RS13255	214.356	1.14005	0.192269	5.92942	3.04014e-09	1.14343e-07
ATHE_RS00635	40.8363	1.13973	0.230468	4.94526	7.60415e-07	1.33118e-05
ATHE_RS12775	198.503	1.13602	0.256252	4.43323	9.28325e-06	0.000100138
ATHE_RS09270	229.78	1.12972	0.17847	6.33004	2.45093e-10	1.23427e-08
ATHE_RS12605	222.028	1.12929	0.239157	4.72195	2.33593e-06	3.24395e-05
ATHE_RS12210	289.523	1.12811	0.166947	6.7573	1.40585e-11	1.15365e-09
ATHE_RS12105	1143.85	1.12649	0.195969	5.74834	9.01238e-09	2.94043e-07
ATHE_RS09260	645.724	1.12166	0.195391	5.74058	9.43536e-09	2.95128e-07
ATHE_RS13270	537.661	1.11713	0.227831	4.90332	9.42323e-07	1.59488e-05
ATHE_RS01420	10.3352	1.11403	0.315793	3.52773	0.000419141	0.00220905
ATHE_RS11425	333.627	1.10523	0.193111	5.7233	1.04472e-08	3.21488e-07
ATHE_RS12110	5037.69	1.10299	0.198859	5.5466	2.91275e-08	7.9674e-07
ATHE_RS03790	3518.6	1.10164	0.226368	4.86659	1.13538e-06	1.80859e-05
ATHE_RS12790	578.35	1.10036	0.246421	4.46536	7.99354e-06	8.76377e-05
ATHE_RS13075	687.538	1.09927	0.226455	4.85425	1.20845e-06	1.89005e-05
ATHE_RS13780	419.924	1.09742	0.169826	6.46201	1.0332e-10	6.82413e-09
ATHE_RS12195	29.4173	1.09724	0.256945	4.27034	1.95173e-05	0.000186275
ATHE_RS12065	1252.46	1.09586	0.139656	7.84685	4.26606e-15	9.62707e-13
ATHE_RS01925	41.0898	1.08081	0.286395	3.77385	0.00016075	0.00102213
ATHE_RS04665	2117.26	1.07551	0.275698	3.90106	9.57729e-05	0.000677162
ATHE_RS10975	8637.4	1.07495	0.317707	3.38345	0.000715811	0.00334787
ATHE_RS09255	123.226	1.07313	0.220203	4.87335	1.0972e-06	1.79076e-05
ATHE_RS03690	1220.55	1.07167	0.246359	4.35003	1.3612e-05	0.000139099
ATHE_RS01525	581.615	1.06551	0.15708	6.78328	1.17477e-11	9.9415e-10
ATHE_RS10010	43.0196	1.06253	0.312474	3.40039	0.000672898	0.00318791
ATHE_RS02820	2458.27	1.05741	0.160076	6.60568	3.95701e-11	2.89611e-09
ATHE_RS12165	66.0458	1.05718	0.240911	4.38826	1.1426e-05	0.000120395
ATHE_RS00490	82.5168	1.05329	0.235223	4.47782	7.54082e-06	8.36907e-05
ATHE_RS12215	282.133	1.04026	0.21361	4.86991	1.11652e-06	1.80281e-05
ATHE_RS00855	1891.48	1.03681	0.244845	4.23455	2.29005e-05	0.000210195
ATHE_RS12985	10.8509	1.03464	0.315735	3.27694	0.00104938	0.00456869
ATHE_RS13970	97.4002	1.02392	0.23353	4.38451	1.16247e-05	0.000122014
ATHE_RS02345	145.29	1.02303	0.309798	3.30227	0.00095907	0.00422991
ATHE_RS00815	129.263	1.0169	0.236127	4.30659	1.65792e-05	0.00016326
ATHE_RS12750	40.8694	1.01362	0.284638	3.56109	0.00036932	0.00200425
ATHE_RS01400	264.342	1.00602	0.213276	4.717	2.39347e-06	3.3069e-05
ATHE_RS01990	39.7451	0.98936	0.280778	3.52364	0.000425667	0.00223393
ATHE_RS00865	231.128	0.985636	0.202468	4.86811	1.12672e-06	1.80541e-05
ATHE_RS06920	39.746	0.9843	0.263182	3.73999	0.000184025	0.00113776
ATHE_RS12330	40.3456	0.979269	0.275263	3.55758	0.000374285	0.00202308
ATHE_RS00860	692.092	0.975616	0.22011	4.43241	9.31858e-06	0.000100138
ATHE_RS10205	50.5518	0.96494	0.287402	3.35745	0.000786647	0.00362286
ATHE_RS00870	1000.85	0.963553	0.210121	4.58571	4.52441e-06	5.5029e-05
ATHE_RS06675	3031.56	0.958665	0.192272	4.986	6.16434e-07	1.14336e-05
ATHE_RS00655	79.5276	0.957183	0.24792	3.86085	0.000112992	0.000764132
ATHE_RS10035	219.117	0.947464	0.251435	3.76823	0.000164407	0.00104265
ATHE_RS11670	178.386	0.945791	0.261831	3.61222	0.000303587	0.00171274
ATHE_RS02520	1584.81	0.939295	0.168427	5.57688	2.44876e-08	6.76658e-07
ATHE_RS09210	6718.63	0.93874	0.0968423	9.69348	3.21373e-22	2.90092e-19
ATHE_RS03605	398.711	0.933887	0.241946	3.8599	0.000113435	0.000764132
ATHE_RS12475	53.6917	0.931804	0.245751	3.79166	0.000149644	0.000960275
ATHE_RS02745	13837.1	0.924355	0.235568	3.92394	8.71113e-05	0.000624067
[truncated: 2,593 more rows]

## Sheet: JWCB005_Late_Early
Locus Tag	baseMean	log2FoldChange	lfcSE	stat	pvalue	padj				JWCB005 late log phase vs. JWCB005 early log phase
[truncated: 2,734 more rows]
