# Supplementary material for: Rex in Caldicellulosiruptor bescii: Novel regulon members and its effect on the production of ethanol and overflow metabolites
Source: Microbiologyopen. 2018 May 23;8(2):e00639. doi: 10.1002/mbo3.639 (PMC6391272; doi:10.1002/mbo3.639)
Supplement: Supplementary file 4 [file MBO3-8-e00639-s004.xlsx]

## Sheet: Summary
Pellet - Intracellular
Metabolite	JWCB032Δrex		JWCB032		JWCB032Δrex/JWCB032
[Retention time (min); Key m/z]	Avg	sem	Avg	sem	Fold Change	p-value
oxalomalic acid	0.25343	0.22381	2.84326	0.661244	0.0891337	0.00997123
13.22 348 258 360 450	0.202372	0.106569	2.11627	0.418465	0.0956266	0.00441285
a-keto-glutaric acid	0.461401	0.152879	2.55222	0.506642	0.180784	0.00753018
12.64 258 360 140 112 M+396	6.78303	1.96368	23.17	2.62647	0.29275	0.00245974
12.60 276 304	0.376062	0.0846085	1.15671	0.198367	0.325113	0.011099
cystine	33.6113	13.1676	91.1076	12.861	0.368919	0.0204871
9.77 276 174 N-metabolite M+291	1.14808	0.401919	2.62687	0.742777	0.437051	0.130511
10.88 218 200 202	4.93278	1.17319	10.8445	1.5165	0.454867	0.0215722
10.19 276 188	0.108603	0.0797225	0.223818	0.120836	0.485229	0.45643
glucose 6-phosphate	1.85508	0.369837	3.4793	0.729141	0.533177	0.094154
4-methyl-2-oxopentanoic acid	2.56331	0.33779	4.34762	0.450152	0.58959	0.0193081
11.47 260 363 348	1.57801	0.590295	2.37282	0.309495	0.665035	0.278084
fumaric acid	3.16564	0.297421	4.74607	0.613337	0.667003	0.0595678
heptadecanoic acid	26.3609	4.40943	36.7775	4.47154	0.716766	0.148246
phosphate	28.9009	5.07189	37.8549	7.35664	0.763467	0.355
13.51 247 474 404	1.44335	0.255553	1.82075	0.282115	0.792723	0.359748
9.85 276 174	0.880433	0.222536	0.996553	0.160159	0.883478	0.686676
8.96 102 75 85 158 204 219	84.9149	10.7659	94.222	17.0145	0.901221	0.660189
cysteine	0.18861	0.103484	0.204434	0.115676	0.922593	0.922113
proline	4.45885	0.471576	4.6691	0.831867	0.95497	0.833262
8.86 102 75 85 158 204 219	220.269	27.3418	226.819	43.6461	0.971123	0.902956
glucose	121.149	10.631	124.001	24.0442	0.976998	0.91714
6.26 170	721.467	91.4414	696.98	91.4227	1.03513	0.856038
9.47 187 172 229 214 140	348.303	47.4806	333.98	46.3078	1.04289	0.836179
3-phosphoglyceric acid	0.831491	0.298973	0.782744	0.326697	1.06228	0.915939
glycine	14.9281	1.93739	12.916	0.99957	1.15578	0.391635
citric acid	6.19117	1.44575	5.34745	0.776633	1.15778	0.625559
1,2,4-benzenetriol	2.96566	0.276604	2.54049	0.330552	1.16736	0.362003
nonanoic acid	9.09669	0.613745	7.77342	1.50217	1.17023	0.44596
5-oxo-proline	41.5911	5.50647	33.6122	5.63967	1.23738	0.350464
palmitic acid	19.9721	1.36926	16.073	2.21696	1.24259	0.185195
9.88 258	4.01243	0.692733	3.19045	0.787025	1.25764	0.462867
succinic acid	4.06414	0.612567	3.21834	0.393633	1.2628	0.28952
5.94 221	310.621	73.279	243.815	34.4568	1.274	0.440924
alanine	11.582	1.59872	9.02898	0.384626	1.28276	0.171498
maleic acid	0.265188	0.0674077	0.204777	0.0194364	1.29501	0.422246
octanoic acid	4.31435	0.303519	3.25282	0.549415	1.32634	0.141752
11.22 450 257 347	0.635262	0.0672395	0.469855	0.0762241	1.35204	0.15479
valine	1.08563	0.154624	0.795721	0.0832168	1.36433	0.149832
mesaconic acid	0.272402	0.0365169	0.197497	0.0301622	1.37927	0.164847
fumaric acid	1.98286	0.249472	1.43108	0.195402	1.38557	0.132281
10.65 347 257	2.37661	0.257798	1.65928	0.125669	1.43231	0.046455
p-hydroxybenzoic acid	1.50958	0.19826	1.00831	0.113962	1.49714	0.0708779
9.75 155 170 243 258	9.06474	0.829489	6.0211	0.686152	1.5055	0.0300624
11.19 257 357	4.94452	0.472733	3.27696	0.434612	1.50887	0.0408367
citramalic acid	46.0053	6.5058	30.2903	2.49237	1.51881	0.0649327
8.60 184 300 285	21.705	1.62075	13.9553	1.81213	1.55532	0.018893
benzoic acid	7.37339	1.14897	4.70361	0.784862	1.5676	0.103452
pyruvic acid	5.76492	0.630152	3.6616	0.48211	1.57443	0.0379806
lactic acid	16.9716	2.32627	10.6874	1.01761	1.588	0.048134
11.70 306 290 272 409 394	14.4497	2.37672	9.03877	1.72272	1.59864	0.114844
glycerol	31.7775	3.47381	19.7761	1.78389	1.60686	0.0218504
leucine	1.08601	0.096854	0.663293	0.0487864	1.6373	0.0080033
glycerol-1/3-P	2.92869	0.696506	1.67289	0.367137	1.75068	0.161824
9.59 155 170 243 258	8.57931	1.24619	4.87548	0.580967	1.75968	0.0358716
glutamic acid	1.44959	0.456626	0.813398	0.232591	1.78214	0.260762
12.08 276 226 101 86	3.2677	0.623756	1.74641	0.345642	1.87109	0.0768592
glyceric acid	1.08851	0.119488	0.566805	0.0554864	1.92042	0.0074517
oxalic acid	39.8161	9.64793	16.0013	3.22411	2.48831	0.0577548
9.93 117 303 288 259	11.6303	0.59404	3.63606	0.500185	3.19858	4.90825e-05
2,4-dihydroxybutanoic acid	0.669459	0.0764366	0.208541	0.050943	3.21021	0.00240939
Supernatant - Extracellular
Metabolite	JWCB032Δrex		JWCB032		JWCB032Δrex/JWCB032
[Retention time (min); Key m/z]	Avg	sem	Avg	sem	Fold Change	p-value
12.63 258 360 140 112 M+396	0.753592	0.0972901	2.42966	0.263939	0.310164	5.37123e-06
9.77 276 174 N-metabolite M+291	0.342205	0.0736684	0.908516	0.148015	0.376664	0.00242092
10.19 276 188	0.0297468	0.00539678	0.0627563	0.0108726	0.474005	0.0125196
oxalomalic acid	0.191151	0.018661	0.378032	0.0263214	0.505648	7.93321e-06
9.85 276 174	0.0536181	0.00828178	0.103368	0.0161412	0.518711	0.011892
13.22 348 258 360 450	0.00139639	0.000560253	0.00251453	0.0008731	0.555327	0.292782
12.60 276 304	0.108845	0.0122311	0.195851	0.0204098	0.555755	0.00138832
8.96 102 75 85 158 204 219	0.479968	0.0569031	0.826377	0.214615	0.58081	0.132987
5.94 221	116.941	21.8866	187.744	37.5859	0.622873	0.117787
a-keto-glutaric acid	0.102917	0.00844878	0.162444	0.0100034	0.633553	0.00015891
8.86 102 75 85 158 204 219	1.17063	0.0974748	1.70519	0.365206	0.686512	0.171299
oxalomalic acid	0.0810976	0.0103047	0.112259	0.0293487	0.722413	0.327323
citric acid	0.185112	0.00667249	0.231376	0.0099615	0.800051	0.000850973
pyruvic acid	0.383502	0.0218547	0.460125	0.0206902	0.833473	0.0184123
4-methyl-2-oxopentanoic acid	0.550187	0.0603959	0.650746	0.033022	0.845471	0.158181
1,2,4-benzenetriol	0.34798	0.0182436	0.405371	0.0187357	0.858422	0.0390366
6.26 170	21.1683	1.84536	23.3836	1.65831	0.905263	0.381575
glucose	6.71476	0.260037	7.26764	0.254155	0.923926	0.142625
10.97 218 202 128 100	0.650892	0.0307685	0.704383	0.0444793	0.924061	0.33341
11.22 450 257 347	0.0580379	0.0020297	0.0621385	0.00349693	0.934009	0.321524
cystine	57.8273	3.43181	61.8486	3.29522	0.934982	0.407088
11.22 218 252 347 362	2.12133	0.22595	2.23156	0.240114	0.950604	0.741301
8.60 184 300 285	1.03369	0.0553092	1.07614	0.0560798	0.960558	0.595382
maleic acid	0.010354	0.00210674	0.0103764	0.000960662	0.997839	0.99236
13.51 247 474 404	0.0410719	0.00194299	0.0405554	0.00171434	1.01274	0.843833
nonanoic acid	0.233253	0.0126092	0.228535	0.0109451	1.02064	0.780148
octanoic acid	0.123901	0.00410271	0.120774	0.00588834	1.02589	0.66729
lactic acid	0.839959	0.0845439	0.8133	0.0386614	1.03278	0.776975
9.47 187 172 229 214 140	15.5875	0.528256	14.8145	0.636525	1.05218	0.360178
9.88 258	0.253641	0.0215992	0.233831	0.0240508	1.08472	0.546277
cysteine	155.121	10.8183	142.896	9.77056	1.08556	0.410667
glycine	3.12011	0.12379	2.79776	0.124882	1.11522	0.0803365
phosphate	0.592849	0.0251172	0.516916	0.0281307	1.1469	0.0564554
5-oxo-proline	1.81502	0.0536899	1.55471	0.0744293	1.16744	0.00960337
glucose 6-phosphate	0.0129365	0.000790728	0.0109212	0.00148493	1.18453	0.24369
benzoic acid	0.125262	0.00657461	0.105565	0.00435801	1.18659	0.0204923
11.19 257 357	0.567524	0.0304803	0.460663	0.0194573	1.23197	0.00731583
11.64 278 233 336 438	4.16132	0.339126	3.33537	0.272982	1.24763	0.0710016
10.88 218 200 202	0.478124	0.10369	0.35048	0.0918263	1.3642	0.366739
p-hydroxybenzoic acid	0.0713207	0.00416703	0.052158	0.00224553	1.3674	0.000536165
fumaric acid	0.0914572	0.0115468	0.0666515	0.0065956	1.37217	0.075517
9.59 155 170 243 258	0.632094	0.0625389	0.452525	0.0251909	1.39682	0.0141961
oxalic acid	0.18312	0.022784	0.131078	0.0108725	1.39703	0.0512717
citramalic acid	14.8384	0.763858	9.82812	0.708442	1.50979	8.36989e-05
9.75 155 170 243 258	0.509736	0.0673857	0.327443	0.021462	1.55672	0.017174
10.65 347 257	0.163587	0.0144418	0.104661	0.00625927	1.56302	0.00112449
10.56 256 373 358	0.00588368	0.00142376	0.00370458	0.00158556	1.58822	0.31762
proline	0.221637	0.014958	0.135198	0.0353903	1.63935	0.034801
glyceric acid	0.0938247	0.00469612	0.0560398	0.0144518	1.67425	0.0209727
glycerol-1/3-P	0.0353802	0.00127828	0.0194072	0.00199144	1.82304	8.76918e-07
glutamic acid	1.24337	0.0748546	0.680605	0.175441	1.82686	0.00739586
alanine	1.87732	0.0965132	0.993763	0.257257	1.8891	0.00398226
isoleucine	0.216715	0.00894	0.114551	0.0305578	1.89186	0.00404749
palmitic acid	0.382519	0.0570058	0.20044	0.0231393	1.90839	0.00724203
12.06 276 226 101 86	0.487044	0.0280328	0.251397	0.0267098	1.93735	3.99057e-06
phenylalanine	1.30434	0.0821259	0.616826	0.161363	2.1146	0.000987872
11.70 306 290 272 409 394	2.44315	0.147584	1.14897	0.110917	2.12638	4.91697e-07
succinic acid	0.158143	0.00923161	0.0715019	0.0182743	2.21173	0.000342498
uracil	0.0113529	0.00155052	0.00490958	0.00150794	2.3124	0.00692188
mesaconic acid	0.0124677	0.000910599	0.00527705	0.00144724	2.36264	0.000365374
glycerol	5.31606	0.248276	2.03587	0.337971	2.6112	8.56176e-08
valine	0.406825	0.0329831	0.125545	0.0324984	3.24047	4.09575e-06
9.93 117 303 288 259	9.25686	1.02903	2.77514	0.495188	3.33564	1.04349e-05
2,4-dihydroxybutanoic acid	0.223904	0.0106198	0.0618817	0.00831934	3.61826	3.91138e-11
leucine	0.823408	0.0490187	0.213285	0.0602344	3.8606	7.96397e-08
9.24 246 274 289	0.15158	0.00663224	0.0328316	0.010138	4.61688	1.73477e-09
11.47 260 363 348	1.23466	0.253255	0.188146	0.0578562	6.56224	0.000562701
11.99 316 198 435 420	0.155937	0.0326689	0.0232594	0.00945092	6.70427	0.000767003

## Sheet: doubles
Pellet					Super					Super doubles			Pellet Doubles
[Retention time (min); Key m/z]	Fold change	p-value
oxalomalic acid	0.0891337	0.00997123			oxalomalic acid	0.505648	7.93321e-06			oxalomalic acid	x		oxalomalic acid	x
13.22 348 258 360 450	0.0956266	0.00441285			a-keto-glutaric acid	0.633553	0.00015891			a-keto-glutaric acid	x		#N/A
a-keto-glutaric acid	0.180784	0.00753018			citric acid	0.800051	0.000850973			citric acid	x		a-keto-glutaric acid	x
12.64 258 360 140 112 M+396	0.29275	0.00245974			pyruvic acid	0.833473	0.0184123			pyruvic acid	x		#N/A
12.60 276 304	0.325113	0.011099			1,2,4-benzenetriol	0.858422	0.0390366			1,2,4-benzenetriol	info found, aka hydroxyquinol		#N/A
cystine	0.368919	0.0204871			2,4-dihydroxybutanoic acid	3.61826	3.91138e-11			2,4-dihydroxybutanoic acid	info found, aromatic and branched chain amino acids, BCAA precursor?		cystine	CSH<-->CSSC, note
4-methyl-2-oxovaleric acid	0.58959	0.0193081			leucine	3.8606	7.96397e-08			leucine	x		#N/A
10.65 347 257	1.43231	0.046455			uracil	2.3124	0.00692188			#N/A			#N/A
9.75 155 170 243 258	1.5055	0.0300624			mesaconic acid	2.36264	0.000365374			mesaconic acid	x		#N/A
11.19 257 357	1.50887	0.0408367			glycerol	2.6112	8.56176e-08			glycerol	x		#N/A
pyruvic acid	1.57443	0.0379806			valine	3.24047	4.09575e-06			valine	x		pyruvic acid	x
lactic acid	1.588	0.048134			succinic acid	2.21173	0.000342498			succinic acid	x		lactic acid
glycerol	1.60686	0.0218504			phenylalanine	2.1146	0.000987872			#N/A			glycerol	x
leucine	1.6373	0.0080033			proline	1.63935	0.034801			proline	x	1	leucine	x
glycerol-1/3-P	1.75068	0.161824			glyceric acid	1.67425	0.0209727			glyceric acid	x		glycerol-1/3-P	x
glyceric acid	1.92042	0.0074517			glycerol-1/3-P	1.82304	8.76918e-07			glycerol-1/3-P	x		glyceric acid	x
glutamic acid	1.78214	0.260762			glutamic acid	1.82686	0.00739586			glutamic acid	x		glutamic acid	x
oxalic acid	2.48831	0.0577548			alanine	1.8891	0.00398226			alanine	x		oxalic acid	x
9.93 117 303 288 259	3.19858	4.90825e-05			isoleucine	1.89186	0.00404749			#N/A			#N/A
2,4-dihydroxybutanoic acid	3.21021	0.00240939			palmitic acid	1.90839	0.00724203			palmitic acid	need info, fatty acid biosynthesis		2,4-dihydroxybutanoic acid
citramalic acid	1.51881	0.0649327			oxalic acid	1.39703	0.0512717			oxalic acid	x		citramalic acid	x
fumaric acid	1.38557	0.132281			citramalic acid	1.50979	8.36989e-05			citramalic acid	x	7	fumaric acid	There are 2 fumarate calls
p-hydroxybenzoic acid	1.49714	0.0708779			p-hydroxybenzoic acid	1.3674	0.000536165			p-hydroxybenzoic acid	info needed, phenyllanine metabolism		p-hydroxybenzoic acid	info needed, phenyllanine metabolism
benzoic acid	1.5676	0.103452			fumaric acid	1.37217	0.075517			fumaric acid	There are 2 fumarate calls		benzoic acid	Phenylalanine metabolism
mesaconic acid	1.37927	0.164847			5-oxo-proline	1.16744	0.00960337			5-oxo-proline	x		mesaconic acid	x
valine	1.36433	0.149832			glucose 6-phosphate	1.18453	0.24369			glucose 6-phosphate	x		valine	x
alanine	1.28276	0.171498			benzoic acid	1.18659	0.0204923			benzoic acid	Phenylalanine metabolism		alanine	x
maleic acid	1.29501	0.422246			oxalomalic acid	0.722413	0.327323			oxalomalic acid	x		maleic acid	x
octanoic acid	1.32634	0.141752			cystine	0.934982	0.407088			cystine	CSH<-->CSSC, note		octanoic acid	x
succinic acid	1.2628	0.28952			maleic acid	0.997839	0.99236			maleic acid	x		succinic acid	x
3-phosphoglyceric acid	1.06228	0.915939			nonanoic acid	1.02064	0.780148			nonanoic acid	fatty acid		#N/A	3phosphoglycerate
glycine	1.15578	0.391635			octanoic acid	1.02589	0.66729			octanoic acid	fatty acid		glycine	x
citric acid	1.15778	0.625559			lactic acid	1.03278	0.776975			lactic acid	x		citric acid	x
1,2,4-benzenetriol	1.16736	0.362003			cysteine	1.08556	0.410667			cysteine	CSH<-->CSSC, note		1,2,4-benzenetriol	info found, aka hydroxyquinol
nonanoic acid	1.17023	0.44596			glycine	1.11522	0.0803365			glycine	x		nonanoic acid	fatty acid
5-oxo-proline	1.23738	0.350464								4-methyl-2-oxovaleric/oxopentanoic	x		5-oxo-proline	x
palmitic acid	1.24259	0.185195											palmitic acid	x
cysteine	0.922593	0.922113											cysteine	x
proline	0.95497	0.833262											proline	x
fumaric acid	0	0.0595678											fumaric acid	There are 2 fumarate calls
glucose 6-phosphate	0.533177	0.094154											glucose 6-phosphate	x
													4-methyl-2-oxovaleric/oxopentanoic	x
